# Supplementary material for: Effects of salinity acclimation on histological characteristics and miRNA expression profiles of scales in juvenile rainbow trout (Oncorhynchus mykiss)
Source: BMC Genomics. 2022 Apr 12;23:300. doi: 10.1186/s12864-022-08531-7 (PMC9006599; doi:10.1186/s12864-022-08531-7)
Supplement: Supplementary file 2 — Additional file 2: Table S2. Detailed information for miRNA identification and prediction. [file 12864_2022_8531_MOESM2_ESM.xlsx]

## Sheet: The miRNA species
miR_name	CG	7D	14D	21D
dre-miR-1	1	1	NA	NA
oni-miR-1	2	2	NA	NA
oni-let-7b	3	3	3	3
ssa-let-7b-3p_1ss22CT	4	4	4	4
ola-let-7b_R+1	5	5	5	5
rno-let-7b-3p_1ss10CT	6	6	6	6
ola-let-7a	7	7	7	7
ola-let-7a-3p_R+1	8	8	NA	NA
oni-let-7a	9	9	9	9
gmo-let-7a-4-3p_2ss13GT20TC	10	10	10	10
dre-let-7c-5p	11	11	11	11
dre-let-7c-3p	12	12	12	12
oni-let-7c	13	13	13	13
gmo-let-7d-3p_R+2	14	14	14	14
gga-let-7a-2-3p_1ss8AG	15	15	15	15
oni-let-7a-1-p3_1ss3GA	16	16	16	16
gmo-let-7a-5p	17	17	17	17
ssa-let-7a-3p	18	18	18	18
oni-miR-7	19	19	19	19
ssa-miR-7a-3-3p	NA	NA	NA	NA
oni-let-7g	21	21	21	21
ssa-let-7g-3p_1ss22CT	NA	NA	NA	NA
oni-let-7i	23	23	23	23
rno-let-7i-3p_1ss9GA	24	24	24	24
oni-let-7e	25	25	25	25
gmo-let-7e-3p_1ss22CT	NA	26	NA	NA
ssa-let-7d-5p	27	27	27	27
ssa-let-7c-3p	28	28	28	28
cpo-let-7i-3p_1ss9GA	29	29	29	29
hhi-let-7j	30	30	30	30
oga-let-7g-p3_1ss22CT	NA	NA	31	31
gmo-let-7a-3p_R+1	32	32	32	32
gmo-let-7a-3-3p_R+1	33	33	NA	NA
ipu-let-7h	34	34	34	34
ssa-let-7e-5p	35	35	35	35
ssa-let-7f-5p_R-3_1ss12AG	NA	NA	36	36
ssa-let-7j-5p_1ss16GA	37	NA	37	37
ssa-let-7a-5p	38	38	38	38
ssa-let-7a-4-3p	39	39	39	39
ipu-let-7a	40	40	40	40
ssa-let-7b-5p	41	41	41	41
ssa-let-7g-5p	42	42	42	42
ipu-let-7d	43	43	43	43
ipu-let-7d-1-p3	44	44	44	44
oni-let-7d	45	45	45	45
gmo-let-7j-5p	46	46	46	46
ssa-miR-7a-5p	47	47	47	47
tni-miR-7	48	48	48	48
oni-let-7h	49	49	49	49
gmo-let-7h-2-3p_R+2	50	50	50	50
gmo-let-7i-5p_L-1	51	51	51	51
gmo-let-7i-3p_R-1_1ss9GA	52	52	52	52
oni-miR-9a-5p	53	53	NA	NA
dre-miR-9-5p_R-1	54	54	NA	NA
gmo-miR-9-5p_R-1	55	55	NA	NA
ssa-miR-9a-5p_R-1	56	56	NA	NA
ola-miR-9b-5p_R-1	57	57	NA	NA
ssa-miR-10d-5p_L-1R+1	58	58	58	58
dre-miR-10c-5p	59	59	59	59
oni-miR-10a	60	60	60	60
ssa-miR-10a-5p	61	61	61	61
ssa-miR-10a-3p	NA	62	NA	NA
dre-miR-10b-5p_R-1	63	63	63	63
gmo-miR-10a-3p_L+2R-1	NA	NA	64	64
ssa-miR-15e-5p_R+1	NA	65	65	65
ssa-miR-15e-3p_R-3	66	66	66	66
ssa-miR-15a-5p_L-2_1ss18GA	67	67	67	67
ssa-miR-15a-3p_L-1	NA	NA	NA	68
ssa-miR-15d-5p_R+1	69	69	69	69
ssa-miR-15d-3p_R-2	70	NA	70	70
ssa-miR-15b-5p_R+1	71	71	71	71
ssa-miR-15b-3p	72	72	72	72
oni-miR-15b	73	73	73	73
ssa-miR-15c-5p	74	74	74	74
ssa-miR-15c-2-3p_L+2R-2	75	75	75	75
oni-miR-15a_1ss10GA	76	76	76	76
oni-mir-15a-p3_1ss19CA	NA	NA	NA	77
ssa-miR-16a-5p	78	78	78	78
ssa-mir-16a-2-p3	NA	NA	NA	NA
ssa-miR-16c-5p	80	80	80	80
ssa-miR-16b-3p	NA	NA	NA	NA
oni-miR-16a	82	82	82	82
oni-miR-16b	83	83	83	83
ssa-miR-16a-3p_L+1R-1_1ss11TC	84	84	84	84
ssa-miR-17-5p	85	85	85	85
ssa-miR-17-3p_R-1	86	86	NA	86
oni-miR-17a_R+1	87	87	87	87
ssa-miR-17-3-3p	88	88	88	88
gmo-miR-18a-2-5p_R+2	NA	NA	89	NA
gmo-miR-18a-3p_R+1_1ss15CT	NA	NA	NA	NA
ssa-miR-18b-5p_R+1	NA	NA	91	NA
ssa-miR-18b-3p_L+2R-4	92	92	92	92
oni-miR-18b_R+1	93	93	93	93
ssa-miR-18a-3p_L+1R-3	NA	NA	NA	NA
oni-miR-18a_R+1	NA	NA	95	NA
dre-miR-18b-3p_L+1R-1	NA	NA	NA	96
gmo-miR-19d-5p	NA	NA	NA	NA
oni-miR-19d_1ss13TA	98	98	98	98
ssa-miR-19c-5p_1ss21CT	99	99	99	99
ssa-miR-19c-3p	NA	100	100	100
gmo-miR-19b-3p_R-1	NA	101	101	101
ssa-miR-19a-3p_R+1	NA	NA	102	NA
gmo-miR-19a-3p_R-1	NA	NA	NA	NA
oni-miR-19b	NA	104	104	104
ssa-miR-20a-5p	105	105	105	105
ssa-miR-20a-2-3p_L-1	NA	NA	NA	NA
ssa-miR-20b-5p_R+1	107	107	107	107
ssa-miR-20a-3-3p	NA	108	NA	108
tni-miR-21	109	109	109	109
oni-miR-21	110	110	110	110
gmo-miR-21-3p_R+1	111	NA	111	NA
ssa-miR-21a-5p_R-3	112	112	112	112
ssa-miR-21a-3p	NA	NA	NA	NA
dre-miR-22a-5p_R-1	114	114	114	114
oni-miR-22b_R+1	115	115	115	115
dre-miR-22b-5p	116	116	116	116
oni-miR-22c	117	117	117	117
gmo-miR-22a-2-5p_L+4R-1	118	118	118	118
oni-miR-22a	119	119	119	119
ssa-miR-22b-5p_R+1	120	120	120	120
ssa-miR-22b-3p	121	121	121	121
ssa-miR-23a-4-5p	122	122	122	122
oni-miR-23a	123	123	123	123
ssa-miR-23b-5p_R+1	124	124	124	124
oni-miR-23b_R+1	125	125	125	125
gmo-mir-23a-3-p5	NA	NA	126	126
gmo-miR-23a-3p	127	127	127	127
tni-miR-23b	128	128	128	128
dre-miR-23a-3-5p	129	129	129	129
dre-miR-23a-3p	130	130	130	130
ssa-miR-23a-5p_R-1	131	131	131	131
ssa-miR-23a-3p_R+1	132	132	132	132
ipu-miR-24_1ss23GT	133	133	133	133
gmo-miR-24a-3p_R+3_2	134	134	134	134
ssa-miR-24a-4-5p	135	135	135	135
oni-miR-24a_R+1	136	136	136	136
dre-miR-24b-5p_L-1	NA	NA	137	137
dre-miR-24b-3p_R-2	138	138	138	138
ssa-miR-24a-3-5p	NA	NA	139	139
ssa-miR-24b-3p	140	140	140	140
ssa-miR-24a-3p_R+3	141	141	141	141
gmo-miR-24a-3p	142	142	142	142
oni-miR-24b-5p_L+1	NA	NA	NA	NA
ssa-miR-24a-5p_L+1	NA	NA	NA	NA
ssa-miR-25-5p_R-1	145	145	145	145
ssa-miR-25-3p	146	146	146	146
dre-miR-25-5p_R-1_2ss18GA19CT	147	147	147	147
oni-miR-25	148	148	148	148
ssa-miR-26a-5p	149	149	149	149
ssa-miR-26d-3p	NA	NA	NA	NA
gmo-miR-26a-5p	151	151	151	151
ssa-miR-26a-3p_1ss9CT	NA	NA	NA	NA
oni-miR-26a	153	153	153	153
ssa-miR-26a-4-3p	NA	NA	NA	NA
ssa-miR-26a-3-3p	155	155	155	NA
oni-miR-26b	156	156	156	156
ssa-miR-26b-3p	NA	157	157	NA
ssa-miR-27a-5p	158	158	158	158
ssa-miR-27a-3p_R-1	159	159	159	159
gmo-miR-27b-5p_R-1	160	160	160	160
oni-miR-27b	161	161	161	161
oni-miR-27e	162	162	162	162
dre-miR-27b-5p_R-1	163	163	163	163
dre-miR-27b-3p_R-1	164	164	164	164
gmo-miR-27d-5p_L+1R-2	165	165	165	165
gmo-miR-27d-3p_R+1	166	166	166	166
ssa-miR-27c-3p	167	167	167	167
ssa-miR-29b-3p	168	168	168	168
ipu-miR-29a_R+2	NA	NA	NA	NA
oni-miR-29a	170	170	170	170
ssa-miR-29a-5p	NA	NA	171	NA
gmo-miR-29b-3p	NA	NA	NA	NA
tni-mir-29b-2-p5_1ss10AC	NA	NA	NA	NA
mze-miR-29b_R-1	NA	NA	NA	NA
oni-mir-29b-1-p5	NA	NA	175	NA
oni-miR-29b	NA	NA	NA	NA
ssa-miR-29b-2-5p_L-2	177	177	177	177
ssa-miR-29a-3p_R+2_1ss18AG	178	178	178	178
ssa-miR-30d-5p	179	179	179	179
ssa-miR-30d-2-3p_R-1_1ss1TC	180	180	180	180
oni-miR-30a	181	181	181	181
dre-miR-30e-3p	182	182	182	182
ssa-miR-30b-5p_R-1	183	183	183	183
ssa-miR-30b-3p_L-1	184	184	184	184
ssa-miR-30e-5p	185	185	185	185
ssa-miR-30e-3-3p	186	186	186	NA
ssa-miR-30e-3p	187	187	187	187
ssa-miR-30a-5p	188	188	188	188
ssa-miR-30a-3p	189	189	189	189
oni-miR-30b_R-1	190	190	190	190
ssa-miR-30a-4-3p	NA	NA	NA	191
gmo-miR-30b-5p_R-1	192	192	192	192
gmo-miR-30b-3p_2ss19TC20GA	193	193	193	193
ssa-miR-30c-5p	194	194	194	194
ssa-miR-30c-3p	195	195	195	195
ssa-mir-33a-2-p5_1ss16TG	NA	NA	NA	NA
oni-miR-33a-3p	197	197	197	NA
ssa-miR-33b-3p	198	198	198	198
oni-miR-34	199	199	199	199
ssa-miR-92b-3p	200	200	200	200
ssa-miR-92a-4-5p	201	NA	201	NA
ssa-miR-92a-3p	202	202	202	202
ssa-miR-92a-5p_1ss9AC	203	203	203	203
gmo-miR-93-5p	204	204	204	204
ssa-miR-93a-3p	NA	NA	NA	NA
ssa-miR-93a-5p	206	206	206	206
ssa-miR-93a-2-3p	207	207	207	207
oni-miR-96	NA	NA	NA	NA
oni-miR-99b	209	209	209	209
dre-miR-99	210	210	210	210
ssa-miR-100a-5p	211	211	211	211
oni-miR-100	212	212	212	212
dre-miR-100-2-3p	213	213	213	213
ssa-miR-101a-5p_R-1	214	214	214	214
oni-miR-101a	215	215	215	215
dre-miR-101a	216	216	216	216
ssa-miR-101b-5p	217	217	217	217
ssa-miR-101b-3p_R+1	NA	NA	218	218
gmo-miR-101b-5p_L-1R+2	219	219	219	219
oni-miR-101b_L-1R+1	NA	NA	220	220
dno-miR-103a-3p	221	221	221	221
cpo-miR-103-3p_R-2	222	222	222	222
oni-miR-103	223	223	223	223
ssa-miR-106a-5p	224	224	224	224
ssa-miR-106a-3p	225	225	225	225
dre-miR-107a-5p_1ss19TC	NA	NA	NA	NA
oni-miR-107_R+1_1ss22CG	227	227	227	227
gmo-miR-122-5p	228	228	228	228
mdo-miR-124a-5p_L+1	NA	NA	NA	NA
gmo-miR-124-3-5p_R+1	NA	NA	NA	NA
fru-mir-124-2-p5	NA	NA	NA	NA
tni-mir-124-1-p5	NA	NA	NA	NA
dre-miR-124-5p	NA	NA	NA	NA
oni-miR-125a	234	234	234	234
ssa-miR-125b-1-3p_R+1_1ss6TC	235	235	235	235
oni-miR-125b	236	236	236	236
gmo-miR-125b-3p_R+3	237	237	237	237
tni-miR-125b	238	238	238	238
oni-mir-125b-2-p3	239	239	239	239
ssa-miR-125a-3p	240	240	240	240
ssa-miR-125b-5p_R-1	241	241	241	241
ssa-miR-125b-2-3p_L+1	242	242	242	242
gmo-miR-125a-3p_R-1	243	243	243	243
oni-miR-126	244	244	244	244
gmo-miR-126-3p	245	245	245	245
ssa-miR-126-5p	246	246	246	246
ssa-miR-126-3p	247	247	247	247
ssa-miR-128-3-5p	248	248	248	248
ssa-miR-128-3p	249	249	249	249
ssa-miR-128-1-5p_R-2_1ss12CT	250	250	250	250
oni-miR-128	251	251	251	251
gmo-miR-128-2-5p	252	252	252	252
gmo-miR-128-3p	253	253	253	253
oni-miR-129	254	254	NA	NA
oni-mir-129-1-p3	255	255	255	255
gmo-miR-129-3-5p	256	256	NA	NA
gmo-miR-129-3p	257	257	257	257
ssa-miR-129-3p	258	258	258	258
dre-miR-129-3-3p	NA	NA	NA	259
ssa-miR-130a-5p	260	260	260	260
ssa-miR-130a-3p	261	261	261	261
ssa-miR-130d-3-5p_R-1_1ss16CT	NA	NA	262	262
ssa-miR-130d-3p_R-1	263	263	263	263
ssa-miR-130b-5p	264	264	264	264
ssa-miR-130b-3p_1ss21AT	265	265	265	265
oni-miR-130b-5p	266	266	266	266
oni-miR-130b-3p_1ss9TC	267	267	267	267
ipu-miR-130c_R+3	NA	NA	NA	NA
oni-miR-130a_R+1	269	269	269	269
ssa-miR-130b-2-5p_L-1	270	270	270	270
dre-miR-130a_1ss21AT	271	271	271	271
oni-miR-132d	NA	NA	NA	272
oni-mir-132d-p3	NA	NA	NA	NA
ssa-miR-132-3p	274	274	274	274
oni-miR-132b-5p	NA	NA	NA	NA
oni-miR-132a_R+1	276	276	276	276
ssa-miR-132-5p	NA	NA	NA	NA
ssa-miR-133a-5p_R+1	278	278	NA	NA
ssa-miR-133b-3p_L-1R+2	279	279	279	279
dre-miR-133a-2-5p_R+1	280	280	NA	NA
oni-miR-133b_L-1R+2	281	281	281	281
gmo-miR-133b-5p_R-1	NA	NA	NA	NA
oni-miR-133b	283	283	NA	283
gmo-miR-133a-5p	284	284	NA	NA
dre-miR-135c_R+1	NA	NA	NA	NA
oni-miR-135b	NA	NA	NA	NA
oni-miR-135a_R+1	NA	NA	NA	NA
oni-miR-138	288	288	288	288
ssa-miR-138-5p	289	289	289	289
dre-miR-138-5p	290	290	290	290
dre-miR-139-5p_R+5	291	291	291	291
ssa-miR-139-5p	292	292	292	292
ssa-miR-139-2-3p_1ss12TC	NA	NA	NA	NA
gmo-miR-140-5p_R+1	294	294	294	294
oni-miR-140	295	295	295	295
ola-miR-140-5p	296	296	296	296
ola-miR-140-3p_R+2	297	297	297	297
ssa-miR-142a-5p_R+1	NA	NA	298	NA
ssa-miR-142b-3p_R-2	299	NA	299	299
ssa-miR-142b-5p_R-3	NA	NA	NA	NA
oni-miR-142_L+2R-1	301	301	301	301
gmo-miR-142-2-3p	302	NA	302	302
gmo-miR-143-5p_R-2	303	303	303	303
gmo-miR-143-3p	304	304	304	304
ssa-miR-143-5p_R-1	305	305	305	305
oni-miR-143	306	306	306	306
tni-miR-144	NA	NA	NA	NA
oni-miR-144a_1ss11TA	NA	NA	NA	NA
gmo-miR-144-3p_L-1	NA	NA	NA	NA
gmo-miR-145-5p	310	310	310	310
gmo-miR-145-3p	311	311	311	311
oni-miR-145	312	312	312	312
ssa-miR-145-3p_L+2R-1	313	313	313	313
ssa-miR-146d-5p	314	314	314	314
ssa-miR-146d-3p	NA	NA	315	NA
ssa-miR-146a-5p	316	316	316	316
ssa-miR-146a-3p_R-1	317	317	317	317
oni-miR-148-5p_1ss19AC	318	318	318	318
oni-miR-148-3p	319	319	319	319
ssa-miR-148b-3p_R-1_1ss21AG	320	320	320	320
ipu-miR-150_R+1	321	321	321	321
ssa-miR-150-5p_R+2	322	322	322	322
ssa-mir-150-p3_1ss10TG	NA	NA	NA	NA
ssa-miR-152-5p_L-1	324	324	324	324
ssa-miR-152-3p	325	325	325	325
ssa-miR-155-5p	326	326	326	326
ssa-miR-155-3p_1ss13AC	NA	NA	NA	NA
gmo-miR-181b-5p_R-1	328	328	328	328
dre-miR-181b-3-3p_1ss4AG	NA	NA	NA	NA
ssa-miR-181a-5p	330	330	330	330
ssa-miR-181a-1-3p	331	331	331	331
ssa-miR-181a-3-3p_L+2_1ss15GA	332	NA	332	NA
oni-miR-181c_R+1	333	333	333	333
gmo-miR-181a-3p_R+1_1ss16TC	334	334	334	334
gmo-miR-181a-5p	335	335	335	335
ssa-miR-181a-5-3p	336	336	336	336
ola-miR-181b-5p_R-1	337	337	337	337
gga-miR-181b-1-3p_L+1R-1_1ss4AG	NA	NA	NA	NA
dre-miR-181a-3-3p	NA	NA	NA	NA
dre-miR-181b-5p_R+1	340	340	340	340
ssa-miR-181c-5p_R+1	341	341	341	341
ssa-miR-181c-3p_L+1	NA	NA	NA	NA
dre-miR-181a-2-3p	343	343	343	343
oni-miR-181d_R+1	344	344	344	344
dno-miR-181b-2-3p_2ss4GA21AG	NA	NA	NA	NA
tni-miR-181a-5p	346	346	346	346
tni-miR-181a-3p	347	347	347	347
oni-miR-182	348	348	348	348
oni-miR-183	349	349	349	349
gmo-miR-184-5p_L+2	350	350	350	NA
oni-miR-184b_R+1	351	351	351	351
dre-miR-187_R+3	352	352	352	352
cpo-miR-190a-5p	NA	NA	NA	NA
oni-miR-190a	NA	NA	NA	NA
bta-miR-190a_R+2	NA	NA	NA	NA
oni-miR-192_R+1	356	356	356	356
ssa-miR-192b-5p	NA	NA	NA	NA
ssa-miR-192a-5p_R+1	358	358	358	358
ssa-miR-192b-5p_R+1	NA	NA	NA	NA
ssa-miR-193-5p_R+1_1ss11GT	360	360	360	360
dre-miR-193b-3p	361	361	361	361
gmo-miR-193a-5p	362	362	362	362
oni-miR-193_R-2	NA	NA	NA	363
ssa-miR-194a-5p	364	364	364	364
ssa-miR-194a-3p_R-1	NA	NA	NA	NA
ssa-miR-196a-5p	366	366	366	366
dre-miR-196b	367	367	367	367
ssa-miR-196b-3p_L+1R-1	NA	NA	368	NA
ssa-miR-196a-3-3p	NA	NA	369	369
tni-miR-196a	370	370	370	370
dre-miR-196a-5p	371	371	371	371
ssa-miR-196a-2-3p	NA	NA	372	NA
ssa-miR-196b-5p	373	373	373	373
gmo-miR-199-5p_R+1	374	374	374	374
oni-miR-199a_R+1	375	375	375	375
ssc-miR-199a-5p	376	376	376	376
ssc-miR-199a-3p	377	377	377	377
ssa-miR-200a-3p	378	378	378	378
ssa-miR-200b-5p	379	379	379	379
ssa-miR-200b-3p_R-1	380	380	380	380
ssa-miR-200a-3-5p	NA	NA	NA	NA
gmo-miR-200b-5p	382	382	382	382
oni-miR-200b	383	383	383	383
gmo-miR-200a-5p_2ss12GA20TG	384	384	384	384
oni-miR-200a_R-1	385	385	385	385
gmo-miR-202-3p	NA	386	NA	NA
ssa-miR-203a-3p	387	387	387	387
gmo-miR-203b-5p_R+1_1ss10TC	NA	NA	NA	NA
oni-miR-203a_L+1	389	389	389	389
ssa-miR-203b-5p	NA	NA	NA	NA
ssa-miR-203b-3p_L+1	391	391	391	391
gmo-miR-204-5p	392	392	392	392
oni-miR-204a	393	393	393	393
dre-miR-204-3-3p_2ss10GA19GT	394	394	394	394
ssa-miR-204-5p	395	395	395	395
oni-miR-205	396	396	396	396
ssa-miR-205b-1-3p_R+1	NA	NA	NA	NA
ssa-miR-205b-5p	398	398	398	398
ssa-miR-205b-2-3p	NA	NA	399	NA
ssa-miR-205a-5p	400	400	400	400
ssa-miR-205a-3p	401	401	401	401
gmo-miR-206-5p_1ss17GC	NA	NA	NA	NA
oni-miR-206	403	403	403	403
gmo-miR-210-5p_1ss16CT	404	404	404	404
oni-miR-210_R+2	405	405	405	405
ccr-mir-210-p5_1ss17CT	NA	406	406	NA
ccr-miR-210_R+2	407	407	407	407
ssa-miR-212b-5p	408	408	408	NA
oni-miR-212a-5p_1ss10TC	409	409	409	NA
dre-miR-212-5p	410	410	410	NA
ssa-miR-214-5p	411	411	411	411
oni-miR-214_1ss22AT	412	412	412	412
gmo-miR-214-2-5p_1ss10TA	413	413	413	413
gmo-miR-214-3p	414	414	414	414
gmo-miR-214-5p_L+1	415	415	415	415
oni-miR-214_R-1	416	416	416	416
dre-miR-216b	NA	417	NA	417
ssa-miR-216b-5p_R+1	NA	NA	NA	NA
ssa-miR-216b-3p_L+1R-1	NA	NA	NA	NA
oni-miR-216b	NA	420	NA	420
dre-miR-217_R+1	421	421	NA	421
ssa-miR-218-5p	422	422	422	422
ssa-miR-218-3p_L-1	NA	NA	NA	NA
dre-miR-218a	424	424	424	424
oni-miR-221_R-1	425	425	425	425
ssa-miR-221-3p_R+3	NA	NA	NA	NA
oni-miR-221	427	427	427	427
ssa-miR-222a-5p_R-1	428	428	428	428
ssa-miR-222a-3p	429	429	429	429
gmo-miR-222-2-5p_R+2	430	430	430	430
oni-miR-222	431	431	431	431
gmo-miR-222-5p_R+1_1ss10CG	432	432	432	NA
oni-miR-222_R-2	433	433	433	433
cpo-miR-223-5p_R-2_1ss1CA	NA	NA	NA	NA
ola-miR-223_R+2	435	435	435	435
tni-miR-223_R+1	436	436	436	436
ola-miR-301a-5p_R+1	NA	NA	NA	NA
dre-mir-301a-p5	NA	NA	NA	NA
dre-miR-301c-5p_R+1_2ss4CT9GA	NA	NA	NA	NA
oni-miR-301b	NA	NA	NA	NA
ssa-miR-301c-5p	NA	NA	NA	NA
ssa-miR-338a-4-5p	442	442	442	442
ssa-miR-338a-3p_R-1	443	443	443	443
ssa-miR-338a-5p	NA	NA	NA	NA
ssa-miR-338a-3-5p	445	445	445	445
oni-miR-338_R-1	446	446	446	446
ssa-miR-365-2-5p	NA	NA	NA	NA
dre-miR-365	448	448	448	448
ipu-miR-365_R+3	449	449	449	449
oni-miR-365	450	450	450	450
gmo-miR-365-5p	451	451	451	451
gmo-miR-365-3p	452	452	452	452
ssa-miR-375-2-5p_R+1	NA	NA	NA	NA
ssa-miR-375-3p	454	454	454	454
ssa-miR-375-3-5p_R+1	NA	NA	NA	NA
gmo-miR-375-5p_R+1_1ss11CA	NA	NA	NA	NA
oni-miR-375	457	457	457	457
oni-miR-429b	458	458	458	458
cpo-miR-429-3p	459	459	459	459
dre-miR-429a	460	460	460	460
gmo-miR-451-5p_R+1	461	461	461	461
abu-miR-451_R+2	462	462	462	462
ssa-miR-454-5p	463	463	463	463
oni-miR-454b	464	464	464	NA
ssa-miR-455-5p	465	465	465	465
ssa-miR-455-3p_L+1R-1	466	466	466	466
oni-miR-455	467	467	467	467
gmo-miR-455-3p_L-1R+1	468	468	468	468
oni-miR-456_1ss22AT	469	469	469	469
dre-miR-458-3p	470	470	470	470
ssa-miR-460-5p	471	471	471	471
oni-miR-460	NA	472	472	NA
ssa-miR-460-3p	NA	473	473	NA
ssa-miR-462b-5p	474	474	474	474
ssa-miR-462b-3p	NA	NA	NA	NA
ssa-miR-462a-5p	476	476	476	476
ssa-miR-462a-3p	477	NA	477	477
mmu-mir-466k-p5	NA	NA	478	478
ssa-miR-489-5p	NA	NA	NA	NA
oni-miR-489	480	480	NA	480
oni-miR-499_R-1	481	481	481	NA
ssa-miR-499b-5p_R-1	482	482	482	NA
ssa-miR-499a-5p	NA	NA	NA	NA
dre-miR-724_L-1	NA	NA	NA	NA
ssa-miR-724-5p_L-1	NA	NA	NA	NA
oni-miR-724_L-1	NA	NA	NA	NA
gmo-miR-724-5p_L-1	NA	NA	NA	NA
ssa-miR-725-5p	488	488	488	488
ssa-miR-725-3p	489	489	489	489
dre-miR-727-5p	NA	490	NA	NA
oni-miR-727a	NA	491	NA	NA
ssa-miR-727-3p_R+2	NA	NA	NA	NA
ipu-miR-728	NA	NA	NA	NA
ssa-miR-730a-5p	494	494	494	494
ssa-miR-730a-3p	NA	NA	NA	495
gmo-miR-731-5p_R-1	496	496	496	496
ssa-miR-731-3p	497	497	497	497
ssa-miR-734-5p_L+1R-1	NA	NA	NA	NA
oni-miR-734	NA	499	NA	NA
ssc-mir-1285-p5_1ss23CA	500	500	500	500
dre-mir-1306-p3	NA	NA	NA	NA
ssa-miR-1338-3p	502	502	502	502
ssa-miR-1788-5p_R+2	NA	NA	NA	NA
gmo-miR-2188-5p	504	504	504	504
oni-miR-2188	505	505	505	505
dre-miR-2188-3p_L+1_2ss13TC14AG	506	506	NA	NA
bta-mir-3533-p3_1ss14AT	NA	NA	NA	NA
oni-miR-7132a-5p_1ss10AT	508	508	508	508
oni-miR-7132a-3p_1ss19TA	509	509	509	509
ssa-miR-7132a-5p	510	510	510	510
dre-miR-7147	NA	NA	511	511
ssa-miR-8159-5p	NA	NA	NA	NA
ssa-miR-8160-5p	NA	NA	NA	513
hsa-mir-8485-p3	NA	NA	NA	NA
efu-mir-9277-p5	NA	NA	515	NA
efu-mir-9277-p3_1ss2CT	NA	NA	NA	516
oni-miR-10544	NA	NA	NA	NA
gmo-miR-10544-3p_R+1_1ss18CT	518	NA	NA	NA
oni-miR-10545	519	519	519	519
oni-miR-10d_L+1R-1	NA	NA	NA	NA
oni-miR-10d_L+1	NA	521	NA	NA
oni-miR-10d_R-1	NA	NA	NA	NA
gmo-miR-10d-5p	NA	NA	NA	NA
dre-miR-15a-5p_R+1	NA	NA	NA	524
dre-miR-15b-3p_L+1_1ss3GA	NA	NA	NA	NA
gmo-miR-15b-5p_R-1_1ss21AT	526	526	526	526
aca-miR-15a-5p_R+2_1ss10AG	527	527	527	527
tni-miR-16_R-1_1ss17TC	528	528	528	528
tni-mir-16-p3_1ss9TA	NA	NA	NA	NA
gga-miR-16c-5p	530	530	530	530
dre-miR-19c-3p_R-1	NA	NA	NA	NA
dre-miR-21_1ss23CA	532	532	532	532
ola-miR-21_R+2_1ss16GA	NA	533	533	533
ola-miR-22_R+1	534	534	534	534
gmo-miR-23a-5p_R+4	NA	NA	535	NA
gmo-miR-23a-3p_R+2	536	536	536	536
gmo-miR-24a-3p_R+3_1	537	537	537	537
oni-miR-26a_R+2	538	538	538	538
dre-miR-26b_L+1R-1	539	539	539	539
tch-miR-26a-2-5p_L+1_1ss11CT	540	540	NA	NA
ola-miR-26_L+2R+1	541	541	NA	NA
ola-miR-27d-3p_R+4	542	542	542	542
dre-miR-27d_R-1_1ss21CT	NA	NA	NA	NA
dre-miR-27c-3p	544	544	544	544
bta-miR-27a-3p_R+1	NA	545	545	545
dre-miR-27e_R+1_1ss22GT	NA	NA	546	546
bta-miR-27a-3p_R+2	NA	NA	NA	NA
cpo-miR-29b-5p_L-1_1ss10AC	NA	NA	NA	NA
gmo-miR-29c-3p	NA	NA	NA	NA
bta-miR-29a_L-1R-1	NA	NA	NA	NA
bta-miR-29a_L-1	NA	NA	NA	NA
dre-miR-30c-5p_R+2_1ss21AG	NA	NA	NA	NA
dre-miR-30c-3p_R+1	553	553	NA	NA
dre-miR-30d_L+1	NA	NA	NA	NA
dre-miR-30d_L+1R-2	NA	NA	NA	NA
dre-miR-30b_L+1	NA	NA	NA	NA
dre-miR-30a-5p_R-2	NA	NA	NA	NA
oni-miR-30c_L+1_1ss22GA	558	558	558	558
ssc-miR-30a-3p_R+1	559	559	559	559
dre-miR-92a-3p_R+1_2	560	560	560	560
dre-miR-92a-3p_R+1_1	561	561	561	561
dre-miR-93_R+2	NA	562	NA	NA
bta-miR-98	NA	NA	NA	NA
aca-miR-99b-5p_R-1	564	564	564	564
dre-miR-99_R+1	565	565	565	565
gmo-miR-100b-5p_R-2_2ss14AG21TC	566	NA	NA	NA
gmo-miR-101a-3p_R+1_1ss22TG	NA	NA	NA	NA
gmo-miR-101a-3p	NA	NA	NA	NA
bta-miR-101_R+2	NA	NA	NA	NA
oni-miR-106	NA	NA	570	NA
dre-miR-125b-5p_R+1	571	571	571	571
dre-miR-125b-2-3p_L+1R+1	NA	NA	NA	NA
dre-miR-125b-5p_L+1R-1	573	573	573	573
dre-miR-125a_R+2	NA	NA	NA	NA
ssa-miR-125b-3-3p_R+1_1ss11AT	NA	NA	NA	NA
dre-miR-125c-5p_R+1_1ss18CT	576	576	576	576
dre-mir-125a-2-p3_1ss22CA	NA	NA	NA	NA
dre-mir-125a-2-p3_1ss23CT	NA	NA	NA	NA
hsa-miR-130b-5p_R+2	NA	NA	NA	NA
gga-miR-132b-3p	NA	580	580	580
ssc-miR-133b	NA	581	NA	NA
ssc-miR-133b_L-1_2ss22AG23TC	NA	NA	NA	NA
gga-miR-133c-3p_R+1	NA	NA	NA	NA
bta-miR-139_R-1	NA	NA	NA	NA
gmo-miR-139-5p_R+1	585	585	585	585
ccr-miR-140-3p_L-2R+2	NA	NA	NA	NA
dre-miR-141-3p	NA	NA	NA	NA
gmo-miR-146-5p_R+1	NA	NA	NA	NA
dre-miR-146b_L+1_1ss23GT	589	589	NA	589
ola-miR-146a-5p_L+2R-2	NA	NA	NA	NA
dre-miR-146a_L+1	NA	NA	NA	NA
bta-miR-148b_2ss9TC10CT	NA	NA	NA	NA
bta-miR-148a_R-2	NA	NA	NA	NA
oni-miR-150_R-2_2ss1AT9TC	NA	NA	NA	NA
dre-miR-152_2ss10GA22GT	595	595	595	595
dre-miR-155_R+3	NA	NA	NA	NA
oni-miR-181b	597	597	597	597
gmo-miR-181a-5p_R+3	598	598	598	598
oni-miR-181b_R-1	599	599	599	599
dno-miR-181b-2-3p_L+1R-1_1ss10TA	NA	600	NA	NA
ola-miR-184-3p_R+2	NA	NA	NA	NA
gga-miR-187-3p_R+3	NA	NA	NA	NA
ccr-miR-192_1ss1AC	NA	NA	NA	NA
ccr-mir-192-p3_1ss11CA	NA	NA	NA	NA
bta-miR-193b_R-2	NA	NA	NA	605
bta-miR-194_R+2	NA	606	NA	NA
dre-miR-196d	NA	NA	NA	NA
dno-miR-196c-5p	NA	NA	NA	NA
tni-miR-199_1ss11AG	609	609	609	609
tni-mir-199-3-p3	610	610	610	610
mmu-miR-199a-3p_L+1R+1	NA	NA	NA	NA
ola-miR-199a-5p_R+2	612	612	612	612
ola-miR-199a-3p_R+1	613	613	613	613
aca-miR-199b-5p_R+1	NA	NA	NA	614
rno-miR-200b-3p_R+1_1ss23CT	615	615	615	615
dre-miR-203a-3p_R+1_2	616	616	616	616
dre-miR-203a-3p_R+1_1ss21TC	617	617	617	617
dre-miR-203a-3p_R+1_1	618	618	618	618
dre-miR-204-5p_R+2	619	619	619	619
tni-miR-204b_R+2_1ss11TC	620	620	620	620
gmo-miR-205-5p_R+5	621	621	621	621
dre-miR-206-3p_R+1	622	622	NA	NA
mdo-miR-210-3p_L-1R+2	NA	NA	NA	NA
bta-miR-214_R+1_1ss22TA	624	624	624	624
oni-miR-218a_R+1	625	625	625	625
oni-miR-218a_R+1_1ss1TA	NA	NA	NA	NA
ola-miR-222_R+6	NA	NA	NA	NA
gga-miR-222b-3p_R-1	628	628	628	628
dre-miR-301b-5p_R+1	NA	NA	NA	NA
dre-miR-375_1ss21TG	NA	NA	630	630
dre-miR-375_R+1	631	631	631	631
mdo-miR-429_R+3	632	632	632	632
ssa-miR-449b-5p_1ss12TC	NA	NA	NA	NA
ssa-miR-449b-3p_L+1_1ss12TC	634	NA	634	634
dre-miR-455-2-5p	NA	NA	NA	635
dre-miR-455-3p_L-2_1ss11TC	NA	NA	NA	NA
gga-miR-456-3p_R+1	NA	NA	NA	NA
oni-miR-457	638	638	638	638
gga-miR-460a-5p_R-1	NA	NA	NA	NA
dre-miR-462_L+1	NA	NA	NA	NA
bta-miR-499_R+2	NA	NA	NA	NA
ccr-miR-551_R+1	NA	NA	NA	NA
oni-miR-727b	NA	NA	NA	NA
dre-miR-729_R-2_1ss1CT	NA	NA	NA	NA
dre-miR-730_L+1R-2	NA	NA	NA	NA
dre-mir-730-p3_1ss23CT	NA	NA	NA	NA
oni-miR-1388_1ss14CT	647	647	647	647
oni-miR-2184_R-1	NA	NA	NA	NA
bta-mir-2904-2-p5_1ss9TC	NA	NA	NA	NA
hsa-miR-3074-5p_R+1	NA	650	NA	NA
hsa-miR-3074-5p	NA	NA	NA	NA
hsa-miR-3150b-5p_L-4_1ss9AC	652	652	652	652
mmu-mir-6240-p5_1ss26AT	NA	NA	NA	NA
gmo-miR-7132a-5p_1ss10AT	654	654	654	654
gmo-miR-7132a-5p_R+2	NA	NA	NA	NA
dre-miR-7132-5p_R-1	656	656	656	656
oni-miR-7550_L-1R+3	NA	NA	NA	NA
gmo-miR-7550-5p_L-1R+2_3	NA	NA	658	658
dre-let-7h_1ss17GA	NA	NA	NA	NA
dre-let-7h-p3	660	660	660	NA
dre-let-7d-5p_L+1	NA	NA	NA	NA
gmo-let-7d-5p_R+3	NA	NA	NA	NA
gga-let-7a-2-3p_R+1_1ss3GA	NA	NA	NA	NA
gga-miR-16c-5p_1ss22GA	NA	NA	NA	NA
oni-miR-19c_1ss19GA	665	665	665	665
mmu-miR-21c_R-2_1ss19CA	NA	NA	NA	NA
ola-miR-22_R+1_1ss21GC	667	667	667	667
dre-miR-27c-3p_1ss9GT	NA	NA	668	668
dre-miR-30d_L+1_1ss23GT	NA	NA	NA	NA
rno-miR-30d-3p_1ss12AG	670	670	670	670
dre-miR-92b-3p_R+1	NA	NA	NA	NA
dre-mir-92a-1-p3	NA	NA	NA	NA
gga-miR-99a-5p_R+1	673	673	673	673
ola-miR-100_R+4_1ss16AT	674	674	674	674
bta-miR-138_R+1	NA	NA	NA	675
gmo-miR-139-5p_R+2	NA	NA	NA	NA
dre-miR-181a-5p_L+2	677	677	NA	NA
oni-miR-181a_R+1	NA	NA	NA	NA
oni-mir-181c-2-p3_1ss11AT	NA	NA	NA	679
ccr-mir-192-p3	NA	NA	NA	NA
bta-miR-214_R+1_1ss22TC	NA	NA	681	NA
ola-miR-214_L-5R+6	NA	NA	NA	NA
bta-miR-339b	NA	NA	NA	NA
dre-miR-451_R+2	NA	NA	NA	NA
oni-miR-457_1ss11TA	NA	NA	NA	NA
ssc-miR-574-3p	NA	NA	NA	NA
ssc-miR-574-3p_R-1	NA	NA	NA	NA
oni-miR-731_R+2	688	688	688	688
abu-miR-731-3p_L-1R+1	NA	NA	NA	NA
bta-mir-877-p5_1ss8CA	NA	NA	NA	690
ppy-miR-1260a_R+2_1ss9TG	NA	NA	NA	691
ptr-mir-1260b-p5_1ss8AG	NA	NA	NA	NA
ppy-mir-1260a-p5_1ss8TG	NA	NA	NA	NA
ppy-miR-1260a_R+3_1ss9TG	NA	NA	NA	NA
ppy-miR-1260a_L+1_1ss10TG	NA	NA	NA	NA
ptr-miR-1260b_1ss9AG	NA	NA	696	696
ppy-miR-1260a_1ss13CT	NA	NA	697	697
ppy-mir-1260a-p3_1ss8TG	NA	NA	NA	NA
ssc-mir-1285-p5_1ss2AC	NA	NA	NA	NA
ssc-mir-1285-p3_1ss2AC	NA	NA	NA	700
oni-miR-1388_1ss1AT	701	701	701	701
mmu-mir-1983-p5_1ss22TC	NA	NA	702	702
mmu-mir-1983-p3	NA	NA	703	703
mmu-miR-2137_L-3_1ss16AG	NA	NA	704	704
ssa-miR-2184-3p_1ss4CT	705	705	NA	NA
bta-mir-2478-p5_1ss5AG	NA	NA	706	NA
bta-miR-2478_1ss2TA	NA	NA	707	NA
bta-miR-2478_L+1	NA	708	NA	NA
bta-miR-2478	NA	NA	NA	NA
bta-miR-2478_L+2	710	710	710	710
mmu-mir-3535-p3_1ss1AC_2	NA	NA	NA	711
mmu-mir-3535-p5_1ss1AC	NA	NA	NA	712
mmu-mir-3535-p3_1ss1AC_1	NA	NA	NA	713
rno-mir-3596a-p5	NA	NA	NA	NA
mmu-mir-3968-p5_1ss14AT	NA	NA	NA	NA
mmu-miR-3968_L-1_2ss12CT14AT	NA	NA	716	NA
bta-miR-4286_R+1	717	717	717	717
ssc-mir-4335-p3	NA	NA	NA	NA
mmu-miR-5100_L+3R-1_1ss11CT	NA	NA	NA	NA
mmu-mir-6236-p5_7	720	720	720	720
mmu-mir-6236-p3_7	721	721	721	721
mmu-mir-6236-p5_1	722	722	722	722
mmu-mir-6236-p3_11	723	723	723	723
mmu-mir-6236-p5_4	724	724	724	724
mmu-mir-6236-p3_2	725	725	725	725
mmu-mir-6236-p5_9	726	726	726	726
mmu-mir-6236-p3_1	727	727	727	727
mmu-mir-6236-p5_3	728	728	728	728
mmu-mir-6236-p3_9	729	729	729	729
mmu-mir-6236-p5_5	730	730	730	730
mmu-mir-6236-p3_10	731	731	731	731
mmu-mir-6236-p5_2	732	732	732	732
mmu-mir-6236-p5_8	733	733	733	733
mmu-mir-6236-p3_6	734	734	734	734
mmu-mir-6236-p5_1ss19AT	NA	NA	NA	NA
mmu-mir-6236-p3_1ss9GT_1	NA	NA	NA	NA
mmu-mir-6236-p5_1ss9GT	NA	NA	NA	NA
mmu-mir-6236-p3_1ss9GT_2	NA	NA	NA	NA
mmu-mir-6236-p3_5	739	739	739	739
mmu-mir-6236-p5_1ss25AT	NA	NA	NA	NA
mmu-mir-6236-p3_8	741	741	741	741
mmu-mir-6236-p5_6	742	742	742	742
mmu-mir-6236-p3_3	743	743	743	743
mmu-mir-6236-p3_1ss25AT	NA	NA	NA	NA
mmu-mir-6236-p3_4	745	745	745	745
mmu-miR-6239_R-2_1ss6TG	746	746	746	746
mmu-miR-6240_L-1R-7	NA	NA	NA	747
mmu-mir-6240-p3_1ss18GT	748	748	748	748
mmu-mir-6240-p5_1ss3TG_2	749	749	749	749
mmu-mir-6240-p5_1ss3TG_1	750	750	750	750
mmu-mir-6240-p3_1ss16GT	751	751	751	751
mmu-miR-6240_L-1R-2_1ss22CA	752	752	752	752
mmu-mir-6240-p3_1ss3TG_1	753	753	753	753
mmu-miR-6240_L-2R-3_1ss22CA	754	754	754	754
mmu-mir-6240-p3_1ss2TG	755	755	755	755
mmu-miR-6240_L-2R-2_1ss22CA	756	756	756	756
mmu-mir-6240-p3_1ss3TG_2	757	757	757	757
mmu-mir-6240-p3_1ss4TG	758	758	758	758
mmu-miR-6240_L-2R-6	759	NA	759	759
mmu-mir-6240-p3_1ss3TG_4	760	760	760	760
mmu-mir-6240-p3_1ss3TG_3	761	761	761	761
mmu-mir-6240-p5_1ss22GT	762	762	762	762
mmu-mir-6240-p3_1ss5TG	763	763	763	763
mmu-mir-6240-p3_1ss14GT	NA	NA	NA	764
mmu-mir-6240-p5_1ss6TG_2	NA	NA	NA	NA
mmu-mir-6240-p5_1ss4TG	766	766	766	766
mmu-mir-6240-p5_1ss6TG_1	NA	NA	NA	NA
mmu-mir-6240-p5	NA	NA	NA	768
oni-miR-7550_L-1R+4	NA	NA	NA	NA
gmo-miR-7550-5p_L-1R+2_5	NA	NA	770	770
gmo-miR-7550-5p_R+1_1ss1CA	NA	NA	771	NA
oni-miR-7550_L-1R+1_1	NA	NA	NA	772
gmo-miR-7550-5p_L-1R+2_2	NA	NA	773	773
oni-miR-7550_L-1R+2_1	NA	NA	774	774
ipu-miR-7550_L-1R+5	NA	NA	NA	NA
gmo-miR-7550-5p_L-1R+3_1	NA	NA	NA	NA
oni-miR-7550_L-1R+2_4	NA	NA	777	777
oni-miR-7550_L-1R+2_5	NA	NA	778	778
gmo-miR-7550-5p_L-1R+2_1	NA	NA	779	779
oni-miR-7550_L-1R+1_2	NA	NA	NA	780
gmo-miR-7550-5p_L-1R+4	NA	NA	NA	NA
oni-miR-7550_L-1R+2_2	NA	NA	782	782
gmo-miR-7550-5p_L-1R+3_2	NA	NA	NA	NA
oni-miR-7550_L-1R+2_3	NA	NA	784	784
gmo-miR-7550-5p_L-1R+2_4	NA	NA	785	785
ipu-miR-7551_1ss19GA	NA	NA	NA	786
ipu-miR-7551_L-1_1ss19GA	NA	NA	NA	787
hhi-mir-7792-p3	NA	NA	788	788
eca-mir-8969-p5_1ss14GT	NA	NA	NA	NA
eca-mir-8969-p3_1ss5AT	790	790	NA	NA
pal-miR-9226-5p_1ss4AT	NA	NA	NA	NA
pal-miR-9226-5p_1ss4AG	NA	NA	792	792
efu-miR-9226_L-4_1ss22GA	NA	NA	793	793
pal-miR-9226-5p_L-3_1ss4AT	NA	NA	NA	NA
pal-mir-9226-p5_1ss18CT	NA	NA	795	795
pal-miR-9226-5p_L-2	NA	NA	NA	NA
pal-miR-9226-5p	NA	NA	797	797
efu-miR-9341_L-1R+1	NA	NA	NA	798
efu-mir-9341-p3_1ss9GC	799	799	799	799
efu-miR-9341_L+3R+1	NA	NA	NA	800
efu-mir-9341-p5_1ss3TC_4	801	801	801	801
efu-mir-9341-p5_1ss3TC_6	802	802	802	802
efu-mir-9341-p5_1ss3TC_3	803	803	803	803
efu-mir-9341-p5_1ss3TC_1	804	804	804	804
efu-mir-9341-p5_1ss3TC_2	805	805	805	805
efu-miR-9341_L-2R+1	NA	NA	806	806
efu-miR-9341_L+6R-1	NA	NA	NA	NA
efu-mir-9341-p5_1ss3TC_5	808	808	808	808
cja-miR-9933_L-3_1ss12AT	809	809	809	809
pal-miR-9993b-3p	810	810	810	810
oni-miR-10926_1ss4CT	811	811	811	811
oni-miR-10926	NA	NA	NA	NA
oni-miR-10965_L-1_1ss3TA	NA	NA	813	813
bta-miR-11980_L-1R-1_1ss4CG	814	814	814	814
bta-miR-11980_R-2_1ss4CG	815	815	815	815
bta-miR-11980_R-1_1ss4CG	816	816	816	816
bta-miR-11987_L-2_1ss8TA	817	817	817	817
bta-miR-11987_L-1R-1_1ss8TA	818	818	818	818
bta-miR-11987_L-2R-1_1ss8TA	819	819	819	819
bta-miR-11987_L-1_1ss8TA	820	820	820	820
chi-let-7b-5p_L+2	821	NA	NA	NA
chi-let-7b-3p_R+1_1ss3AG	822	822	822	822
dre-let-7h-p3_1ss22AC	823	823	823	823
bta-let-7d_R-1	NA	NA	NA	NA
rno-let-7c-5p_R+2	NA	825	NA	825
bta-let-7e_R+1	NA	NA	NA	NA
bta-let-7e	NA	NA	NA	NA
bta-miR-10a_L-1R+1	NA	NA	NA	NA
bta-miR-15b	NA	NA	NA	NA
aca-miR-16b-5p_R-2	NA	NA	NA	NA
bta-miR-21-5p_1ss24TA	NA	NA	NA	NA
dre-miR-21_R+2	832	832	832	832
mmu-miR-21c_R-1_1ss19CA	NA	NA	NA	NA
ola-miR-22_R+2	NA	NA	NA	NA
rno-miR-23a-3p_R+4	835	835	835	835
ssc-miR-23a_R+4	836	836	836	836
dre-miR-24_R+2	837	837	837	837
rno-miR-26a-5p_L+2	NA	NA	NA	NA
ola-miR-27c-5p_R+1_1ss11CA	839	839	839	NA
ola-miR-27c-3p_R+2	840	840	840	840
rno-miR-28-3p	NA	NA	NA	NA
oni-miR-30c_R+2	NA	NA	NA	NA
dre-miR-30c-3p_2ss13-C21GA	NA	NA	NA	NA
ssc-miR-30a-3p_R+2	NA	NA	NA	844
aca-miR-31-5p_R+1	NA	NA	NA	NA
dre-miR-92a-5p_2ss5TG12GA	NA	NA	NA	NA
ola-miR-92a_R+3	847	847	847	847
cpo-miR-92a-3p_L+2	848	848	NA	NA
rno-miR-92a-3p_R+2	849	849	849	849
bta-miR-93_R+1	NA	NA	NA	NA
bta-miR-99b	NA	NA	851	851
ccr-miR-99_R+2_1ss9GT	852	852	852	852
rno-miR-106b-3p_R-1	NA	NA	NA	NA
cpo-miR-106b-3p	NA	NA	NA	NA
ssa-miR-106b-3p_R-1_1ss3TC	NA	NA	NA	NA
cpo-miR-125a-5p_R-2	NA	NA	NA	856
bta-miR-125b_R+1_1ss5TG	857	857	857	857
cpo-miR-125b-5p_R+1_1ss5TG	858	858	858	858
bta-miR-127	NA	NA	859	NA
dno-miR-139-5p_R+1	NA	NA	NA	NA
dno-miR-139-3p	NA	NA	NA	NA
bta-miR-139_R+1	NA	NA	NA	NA
ppy-miR-139-3p_L+1	NA	NA	NA	NA
bta-miR-146b	NA	NA	NA	NA
dno-miR-146b-5p	NA	NA	NA	NA
dno-miR-146a-5p	NA	NA	NA	NA
bta-miR-148a_R+1	NA	NA	NA	NA
rno-miR-148a-3p_R+2	NA	NA	NA	NA
bta-miR-149-5p_R-1	NA	NA	NA	NA
cpo-miR-150-5p_R+1	NA	NA	NA	NA
bta-miR-151-5p	NA	NA	NA	871
bta-miR-151-3p	NA	NA	NA	NA
rno-miR-152-3p	NA	NA	NA	NA
aca-miR-181a_R+3	NA	NA	NA	874
dre-miR-181a-5-3p_R+1_1ss20GA	875	875	875	875
gmo-miR-181d-5p_R-1_1ss23TA	876	876	876	876
aca-miR-184-3p_R+1	877	877	877	877
bta-miR-185	NA	NA	NA	NA
cpo-miR-185-5p	NA	NA	NA	NA
bta-miR-186_R+1	NA	NA	NA	NA
bta-miR-191	NA	NA	NA	881
cpo-miR-191-5p	NA	NA	NA	882
bta-miR-192_1ss23GT	NA	NA	NA	NA
dre-miR-196d_R+1	NA	NA	NA	NA
bta-miR-197	NA	NA	NA	NA
bta-miR-199b	NA	NA	NA	NA
bta-miR-199a-3p_L-1R+1_1ss22AT	NA	NA	NA	NA
tni-miR-199_2ss10CT17CT	NA	NA	NA	NA
ola-miR-199a-3p_R+1_1ss22AT	889	889	889	889
bta-miR-200c	NA	NA	890	NA
aca-miR-200b-3p_R+3	NA	NA	NA	NA
bta-miR-204_L+2	892	892	NA	892
rno-miR-204-5p_L+2	893	893	NA	893
efu-miR-205_R+1_1ss23TA	894	894	894	894
mmu-miR-205-5p_R+4	895	895	895	895
rno-miR-206-3p_R+3	NA	NA	NA	NA
mdo-miR-210-3p_L-1R+3	NA	NA	NA	897
rno-miR-210-3p_R+1_1ss21GT	NA	NA	NA	NA
bta-miR-214_R+1	899	899	899	899
bta-miR-224_R-1	NA	NA	NA	NA
bta-miR-320a	NA	NA	NA	NA
bta-miR-328	NA	NA	NA	NA
cpo-miR-342-3p_R-2	NA	NA	NA	NA
rno-miR-351-5p_1ss25AT	NA	NA	NA	NA
bta-miR-361	NA	NA	NA	NA
ppy-miR-361-3p_R-1	NA	NA	NA	NA
cpo-miR-361-5p	NA	NA	NA	NA
cpo-miR-361-3p_L+1R-3	NA	NA	NA	NA
bta-miR-370	NA	NA	NA	NA
bta-miR-375_L-1_1ss23AT	NA	NA	NA	NA
rno-miR-378a-5p	NA	NA	NA	NA
bta-miR-378	NA	NA	NA	NA
cpo-miR-409-3p	NA	NA	NA	NA
ppy-miR-409-3p	NA	NA	NA	NA
bta-miR-423-5p	NA	NA	NA	NA
bta-miR-423-3p_L-1	NA	NA	916	916
bta-miR-425-5p_L+1R+2	NA	NA	NA	NA
ppy-miR-429	NA	NA	NA	NA
bta-miR-451_R+3	NA	NA	NA	NA
aca-miR-456_R+2	920	920	920	920
abu-miR-457_R+2	NA	NA	921	921
dre-miR-462_R+3	NA	NA	922	NA
bta-miR-484	NA	NA	NA	NA
rno-miR-486	924	924	924	924
cpo-miR-486-5p	925	925	925	925
bta-miR-497_R-1	NA	NA	NA	NA
ppy-miR-532-3p	NA	NA	NA	NA
cpo-miR-532-3p	NA	NA	NA	NA
ppy-miR-584_R-1	NA	NA	NA	NA
bta-miR-652_R+1	NA	NA	NA	NA
cpo-miR-652-3p_1ss22AT	NA	NA	NA	NA
mze-miR-731_R+3	NA	NA	NA	NA
abu-miR-731-3p_R+1	NA	NA	NA	NA
bta-miR-744_R-1	NA	NA	NA	NA
mmu-miR-1198-5p	NA	NA	NA	NA
ppy-miR-1260a_1ss9TG	936	936	936	936
bta-miR-2478_L-2	937	937	937	937
mmu-miR-3968_L-3_1ss14AT	NA	NA	NA	NA
hsa-miR-4448_R-2_1ss6CG	NA	NA	NA	939
hsa-miR-4454_L-2_1ss8AG	940	940	940	940
mmu-miR-5110_L-6R+1	NA	NA	NA	NA
mmu-miR-6412_R-2_1ss15AT	NA	NA	NA	NA
dre-miR-7132-5p_R+1	NA	NA	NA	NA
oni-miR-7550	944	944	944	944
hsa-miR-7977_1ss6AG	945	945	945	945
pal-miR-9993a-3p_1ss9GA	946	946	946	946
pal-miR-9993b-3p_1ss1AT	NA	NA	947	947
oni-miR-10955_L-1_1ss10TC	NA	NA	NA	NA
gmo-miR-11202-5p_1ss7TC	NA	NA	NA	NA
bta-let-7d	NA	NA	NA	NA
rno-let-7d-3p	NA	NA	NA	NA
cpo-let-7d-5p	NA	NA	NA	NA
cpo-let-7d-3p	NA	NA	NA	NA
bta-let-7a-5p_L+2	954	954	954	NA
cpo-let-7f-5p_1ss7AC	NA	NA	NA	NA
gmo-let-7d-5p_R+2	NA	NA	NA	NA
mmu-let-7j_1ss8TG	NA	NA	NA	957
PC-5p-43238_118	958	958	NA	NA
PC-3p-80719_12	NA	NA	NA	NA
PC-5p-74816_16	NA	NA	NA	NA
PC-3p-74322_16	NA	NA	NA	NA
PC-5p-46731_93	NA	NA	962	962
PC-3p-32551_247	963	NA	963	963
PC-5p-13833_868	964	964	964	964
PC-3p-49173_79	NA	NA	NA	NA
PC-3p-31504_266	NA	966	966	966
PC-5p-46293_96	967	NA	NA	NA
PC-3p-58150_43	NA	NA	NA	NA
PC-5p-45723_100	NA	969	NA	NA
PC-3p-67625_24	NA	NA	NA	NA
PC-5p-46919_92	NA	NA	NA	971
PC-5p-52276_64	NA	NA	NA	NA
PC-3p-13399_894	973	973	973	973
PC-5p-35430_201	974	974	NA	NA
PC-3p-69671_21	NA	NA	NA	NA
PC-3p-84253_10	NA	NA	NA	NA
PC-3p-73071_18	NA	NA	NA	NA
PC-5p-36587_186	978	NA	978	NA
PC-5p-4703_2057	979	979	979	979
PC-3p-43383_117	NA	NA	NA	NA
PC-5p-40217_144	NA	NA	NA	981
PC-3p-53411_59	NA	NA	NA	NA
PC-3p-65591_27	NA	NA	NA	NA
PC-5p-19105_604	984	984	984	984
PC-3p-66939_25	NA	NA	NA	NA
PC-3p-72593_18	NA	NA	NA	NA
PC-3p-73546_17	NA	NA	NA	NA
PC-5p-71373_19	NA	NA	NA	NA
PC-5p-62636_32	NA	NA	NA	NA
PC-5p-65411_27	NA	NA	NA	NA
PC-5p-53473_59	NA	NA	NA	NA
PC-5p-25706_391	992	992	992	992
PC-3p-42754_122	NA	NA	NA	NA
PC-3p-54536_55	NA	NA	NA	NA
PC-5p-106006_5	NA	NA	NA	NA
PC-3p-35287_204	996	NA	NA	NA
PC-5p-31123_273	997	997	NA	997
PC-5p-49545_77	NA	NA	NA	NA
PC-3p-2537_3324	999	999	999	999
PC-5p-58066_43	NA	NA	NA	NA
PC-5p-61345_35	NA	NA	NA	NA
PC-5p-42090_127	1002	1002	1002	1002
PC-3p-75343_16	NA	NA	NA	NA
PC-5p-26487_370	1004	1004	1004	1004
PC-3p-62383_33	NA	NA	NA	NA
PC-3p-66612_25	NA	1006	NA	NA
PC-3p-41190_135	1007	1007	1007	1007
PC-5p-56558_48	NA	NA	NA	NA
PC-5p-47230_90	NA	NA	NA	NA
PC-5p-53482_59	NA	1010	NA	NA
PC-3p-60484_37	1011	NA	NA	1011
PC-3p-57435_45	NA	NA	NA	NA
PC-3p-56140_49	NA	NA	NA	NA
PC-3p-75782_15	NA	NA	NA	NA
PC-5p-51800_66	NA	NA	NA	NA
PC-3p-67199_24	NA	NA	NA	NA
PC-3p-24540_423	1017	1017	1017	1017
PC-3p-67310_24	NA	NA	NA	NA
PC-3p-82896_11	NA	NA	NA	NA
PC-3p-1648_5299	1020	1020	1020	1020
PC-5p-72537_18	NA	NA	NA	NA
PC-3p-48230_84	NA	NA	NA	NA
PC-5p-79512_12	NA	NA	NA	NA
PC-3p-114603_5	NA	NA	NA	NA
PC-5p-99358_6	NA	NA	NA	NA
PC-3p-70123_21	NA	NA	NA	NA
PC-3p-46407_95	1027	1027	NA	NA
PC-5p-5392_1869	1028	1028	1028	1028
PC-3p-98201_6	NA	NA	NA	NA
PC-3p-43042_120	1030	NA	1030	1030
PC-3p-47407_89	NA	NA	NA	NA
PC-3p-100553_6	NA	NA	NA	NA
PC-5p-81432_11	NA	NA	NA	NA
PC-3p-53805_58	NA	NA	1034	NA
PC-3p-98029_6	NA	NA	NA	NA
PC-5p-105550_5	NA	NA	NA	NA
PC-3p-81982_11	NA	NA	NA	NA
PC-3p-99041_6	NA	NA	NA	NA
PC-5p-54052_57	NA	NA	NA	NA
PC-3p-30642_282	1040	NA	1040	1040
PC-3p-32700_244	1041	1041	1041	1041
PC-3p-74197_17	NA	NA	NA	NA
PC-5p-97738_6	NA	NA	NA	NA
PC-3p-76673_14	NA	NA	NA	NA
PC-5p-7774_1426	1045	1045	1045	1045
PC-5p-82658_11	NA	NA	NA	NA
PC-5p-112048_5	NA	NA	NA	NA
PC-3p-102603_5	NA	NA	NA	NA
PC-5p-59920_39	NA	NA	NA	NA
PC-5p-116164_5	NA	NA	NA	NA
PC-5p-26059_381	1051	1051	1051	NA
PC-3p-84176_10	NA	NA	NA	NA
PC-5p-83820_11	NA	NA	NA	NA
PC-3p-73538_17	NA	NA	NA	NA
PC-3p-110765_5	NA	NA	NA	NA
PC-5p-67895_24	NA	NA	NA	NA
PC-5p-89859_7	NA	NA	NA	NA
PC-3p-64214_29	NA	NA	NA	NA
PC-3p-102825_5	NA	NA	NA	NA
PC-5p-66324_26	NA	NA	NA	NA
PC-3p-47702_87	NA	NA	1061	NA
PC-3p-81810_11	NA	NA	NA	NA
PC-3p-102698_5	NA	NA	NA	NA
PC-3p-87699_8	NA	NA	NA	NA
PC-3p-102438_5	NA	NA	NA	NA
PC-3p-55544_51	NA	NA	NA	NA
PC-5p-111656_5	NA	NA	NA	NA
PC-3p-40370_143	1068	1068	NA	NA
PC-5p-58081_43	NA	NA	NA	NA
PC-3p-74512_16	NA	NA	NA	NA
PC-3p-27922_337	NA	NA	NA	1071
PC-5p-31429_268	1072	NA	1072	1072
PC-5p-85026_10	NA	NA	NA	NA
PC-5p-57441_45	NA	NA	NA	NA
PC-3p-114466_5	NA	NA	NA	NA
PC-5p-62566_32	NA	NA	NA	NA
PC-3p-69118_22	NA	NA	NA	NA
PC-5p-19795_575	1078	1078	1078	1078
PC-5p-94467_6	NA	NA	NA	NA
PC-5p-42051_128	NA	1080	1080	NA
PC-5p-90299_7	NA	NA	NA	NA
PC-3p-68815_22	NA	NA	NA	NA
PC-3p-94530_6	NA	NA	NA	NA
PC-3p-94705_6	NA	NA	NA	NA
PC-3p-34726_212	NA	NA	NA	NA
PC-3p-13141_913	1086	1086	1086	1086
PC-3p-112088_5	NA	NA	NA	NA
PC-3p-41981_128	NA	NA	NA	1088
PC-5p-67255_24	NA	NA	NA	NA
PC-5p-103921_5	NA	NA	NA	NA
PC-3p-53407_59	1091	NA	NA	NA
PC-3p-112730_5	NA	NA	NA	NA
PC-3p-85163_10	NA	NA	NA	NA
PC-3p-116180_5	NA	NA	NA	NA
PC-3p-74004_17	NA	NA	NA	NA
PC-5p-72956_18	NA	NA	NA	NA
PC-5p-51251_68	NA	NA	NA	1097
PC-3p-74486_16	NA	NA	NA	NA
PC-3p-45649_100	NA	NA	NA	1099
PC-5p-115845_5	NA	NA	NA	NA
PC-5p-55103_53	NA	NA	NA	NA
PC-3p-7919_1403	1102	1102	1102	1102
PC-5p-35974_194	NA	NA	NA	1103
PC-3p-55539_51	NA	NA	NA	NA
PC-3p-82117_11	NA	NA	NA	NA
PC-3p-62350_33	NA	NA	NA	NA
PC-3p-108289_5	NA	NA	NA	NA
PC-5p-36216_191	1108	1108	NA	NA
PC-3p-86067_10	NA	NA	NA	NA
PC-3p-2400_3508	1110	1110	1110	1110
PC-3p-104488_5	NA	NA	NA	NA
PC-3p-100993_5	NA	NA	NA	NA
PC-5p-74334_16	NA	NA	NA	NA
PC-5p-114432_5	NA	NA	NA	NA
PC-5p-79822_12	NA	NA	NA	NA
PC-5p-107873_5	NA	NA	NA	NA
PC-3p-23705_448	1117	1117	1117	1117
PC-5p-29117_311	NA	1118	1118	1118
PC-5p-102097_5	NA	NA	NA	NA
PC-5p-49472_77	NA	NA	1120	NA
PC-3p-63919_30	NA	NA	NA	NA
PC-5p-8210_1364	1122	1122	1122	1122
PC-3p-4612_2082	1123	1123	1123	1123
PC-5p-69045_22	NA	NA	NA	NA
PC-3p-41740_130	1125	NA	NA	NA
PC-5p-45454_102	NA	NA	NA	NA
PC-3p-104345_5	NA	NA	NA	NA
PC-5p-104002_5	NA	NA	NA	NA
PC-3p-116845_5	NA	NA	NA	NA
PC-3p-57344_46	NA	NA	NA	1130
PC-5p-81971_11	NA	NA	NA	NA
PC-3p-59458_40	NA	NA	NA	NA
PC-3p-97059_6	NA	NA	NA	NA
PC-3p-13453_891	1134	1134	1134	1134
PC-5p-56987_47	NA	NA	NA	NA
PC-5p-4257_2220	1136	1136	1136	1136
PC-3p-5881_1758	1137	1137	1137	1137
PC-3p-41768_130	NA	NA	1138	1138
PC-5p-65557_27	NA	NA	NA	NA
PC-3p-74230_16	NA	NA	NA	NA
PC-5p-81142_12	NA	NA	NA	NA
PC-3p-9158_1253	1142	1142	1142	1142
PC-5p-85597_10	NA	NA	NA	NA
PC-5p-107405_5	NA	NA	NA	NA
PC-3p-28466_325	NA	1145	NA	1145
PC-3p-26312_374	1146	1146	1146	1146
PC-5p-110847_5	NA	NA	NA	NA
PC-3p-105427_5	NA	NA	NA	NA
PC-3p-2926_2941	1149	1149	1149	1149
PC-5p-93295_7	NA	NA	NA	NA
PC-3p-64785_28	NA	NA	NA	NA
PC-5p-41269_135	NA	NA	1152	1152
PC-5p-76044_15	NA	NA	NA	NA
PC-3p-95040_6	NA	NA	NA	NA
PC-5p-66205_26	NA	NA	NA	NA
PC-5p-56285_49	NA	NA	1156	NA
PC-3p-21973_499	1157	1157	1157	1157
PC-5p-34950_209	NA	NA	1158	1158
PC-5p-107445_5	NA	NA	NA	NA
PC-3p-61145_36	NA	NA	NA	NA
PC-5p-61755_34	NA	NA	NA	NA
PC-5p-48136_85	NA	NA	NA	NA
PC-3p-68430_23	NA	NA	NA	NA
PC-3p-59056_41	NA	NA	NA	NA
PC-3p-100770_6	NA	NA	NA	NA
PC-5p-89955_7	NA	NA	NA	NA
PC-5p-114932_5	NA	NA	NA	NA
PC-3p-102205_5	NA	NA	NA	NA
PC-3p-79110_13	NA	NA	NA	NA
PC-3p-90478_7	NA	NA	NA	NA
PC-5p-74280_16	NA	NA	NA	NA
PC-5p-82750_11	NA	NA	NA	NA
PC-5p-79458_12	NA	NA	NA	NA
PC-3p-79129_13	NA	NA	NA	NA
PC-5p-85716_10	NA	NA	NA	NA
PC-5p-24868_413	1176	1176	1176	1176
PC-3p-62139_33	NA	NA	NA	NA
PC-5p-99928_6	NA	NA	NA	NA
PC-3p-83115_11	NA	NA	NA	NA
PC-3p-33239_235	1180	1180	1180	1180
PC-5p-86880_9	NA	NA	NA	NA
PC-3p-65903_26	NA	NA	NA	NA
PC-3p-110426_5	NA	NA	NA	NA
PC-3p-110283_5	NA	NA	NA	NA
PC-3p-104185_5	NA	NA	NA	NA
PC-5p-116012_5	NA	NA	NA	NA
PC-5p-103989_5	NA	NA	NA	NA
PC-5p-117101_5	NA	NA	NA	NA
PC-3p-46320_96	1189	NA	NA	NA
PC-3p-65422_27	NA	1190	NA	NA
PC-3p-109189_5	NA	NA	NA	NA
PC-3p-66705_25	NA	NA	NA	NA
PC-5p-72010_19	NA	NA	NA	NA
PC-5p-98227_6	NA	NA	NA	NA
PC-3p-44747_107	NA	NA	1195	NA
PC-5p-61045_36	NA	NA	NA	NA
PC-3p-74806_16	NA	NA	NA	NA
PC-3p-52032_65	NA	NA	NA	NA
PC-5p-59858_39	NA	NA	NA	NA
PC-5p-51682_66	NA	1200	NA	NA
PC-5p-41583_132	1201	1201	1201	NA
PC-5p-78223_13	NA	NA	NA	NA
PC-5p-57276_46	NA	NA	NA	NA
PC-5p-111515_5	NA	NA	NA	NA
PC-3p-84487_10	NA	NA	NA	NA
PC-5p-63034_32	NA	NA	NA	NA
PC-3p-40949_137	NA	NA	NA	NA
PC-3p-95331_6	NA	NA	NA	NA
PC-3p-73605_17	NA	NA	NA	NA
PC-5p-94840_6	NA	NA	NA	NA
PC-5p-61858_34	NA	NA	NA	NA
PC-5p-95825_6	NA	NA	NA	NA
PC-3p-7819_1417	1213	1213	1213	1213
PC-3p-17390_677	1214	1214	1214	1214
PC-5p-102061_5	NA	NA	NA	NA
PC-5p-117209_5	NA	NA	NA	NA
PC-3p-17439_675	NA	NA	1217	1217
PC-3p-59683_39	NA	NA	NA	NA
PC-3p-112025_5	NA	NA	NA	NA
PC-3p-99602_6	NA	NA	NA	NA
PC-3p-52841_61	NA	NA	NA	1221
PC-5p-101549_5	NA	NA	NA	NA
PC-3p-75773_15	NA	NA	NA	NA
PC-5p-108456_5	NA	NA	NA	NA
PC-3p-81748_11	NA	NA	NA	NA
PC-5p-82797_11	NA	NA	NA	NA
PC-5p-37467_175	1227	1227	1227	1227
PC-3p-55320_52	NA	NA	NA	NA
PC-3p-58072_43	NA	NA	NA	NA
PC-5p-104908_5	NA	NA	NA	NA
PC-5p-109477_5	NA	NA	NA	NA
PC-3p-63175_31	NA	NA	NA	NA
PC-5p-103400_5	NA	NA	NA	NA
PC-3p-80116_12	NA	NA	NA	NA
PC-3p-75704_15	NA	NA	NA	NA
PC-5p-76528_15	NA	NA	NA	NA
PC-5p-95414_6	NA	NA	NA	NA
PC-3p-36713_185	NA	1238	1238	NA
PC-5p-106758_5	NA	NA	NA	NA
PC-5p-34648_213	1240	1240	NA	NA
PC-5p-95318_6	NA	NA	NA	NA
PC-5p-84902_10	NA	NA	NA	NA
PC-3p-7397_1477	1243	NA	1243	1243
PC-3p-97132_6	NA	NA	NA	NA
PC-3p-115863_5	NA	NA	NA	NA
PC-5p-115333_5	NA	NA	NA	NA
PC-5p-105182_5	NA	NA	NA	NA
PC-3p-53517_59	NA	NA	NA	NA
PC-5p-67452_24	NA	NA	NA	NA
PC-3p-64951_28	NA	NA	NA	NA
PC-3p-89479_8	NA	NA	NA	NA
PC-5p-70532_20	NA	NA	NA	NA
PC-5p-35601_199	1253	1253	NA	1253
PC-3p-92217_7	NA	NA	NA	NA
PC-3p-103393_5	NA	NA	NA	NA
PC-5p-73895_17	NA	NA	NA	NA
PC-5p-75526_15	NA	NA	NA	NA
PC-3p-75561_15	NA	NA	NA	NA
PC-5p-101367_5	NA	NA	NA	NA
PC-3p-75267_16	NA	NA	NA	NA
PC-3p-21178_526	1261	1261	1261	1261
PC-3p-43535_116	1262	1262	1262	1262
PC-5p-38337_165	NA	NA	NA	NA
PC-5p-30319_288	1264	1264	1264	1264
PC-5p-95868_6	NA	NA	NA	NA
PC-3p-5898_1755	1266	1266	1266	1266
PC-3p-88363_8	NA	NA	NA	NA
PC-5p-80594_12	NA	NA	NA	NA
PC-3p-38016_169	NA	NA	1269	NA
PC-3p-12865_930	1270	1270	NA	NA
PC-3p-1441_6173	1271	1271	1271	1271
PC-5p-40712_140	NA	NA	1272	NA
PC-3p-111507_5	NA	NA	NA	NA

## Sheet: All Expressed miRNA
Item	Description
Pre-miRNA Index	Pre-miRNA Cluster Index
miRNA_Index	mature miRNA
miR_name	The miR_name is composed of the 1st known miR name in a cluster, a underscore, and a matching annotation: such as
	L-n means the miRNA_seq (detected) is n base less than known rep_miRSeq in the left side;
	R-n means the miRNA_seq (detected) is n base less than known rep_miRSeq in the right side;
	L+n means the miRNA_seq (detected) is n base more than known rep_miRSeq in the left side;
	R+n means the miRNA_seq (detected) is n base more than known rep_miRSeq in the right side;
	2ss5TC13TA means 2 substitution (ss), which are T->C at position 5 and T->A at position 13
	if there is no matching annotation, the miRNA_seq (detected) is exactly same as known rep_miRSeq.
	New discovered 5p/3p sequence has been annotated as p3/p5: which is directly differentiate with the reported sequences,
miR_seq	is a read at 5' or 3' of maximum mapped score in each cluster.
len	miR_seq length
genome ID	Reference Genome Information
strand	strand "+" or "-"
start	pre-miRNA start position
end	Pre-miRNA end position
pre-miRNA_seq	pre-miRNA sequence
#mir/MIR	mapped mir numbers in miRbase, the number in this item eaquals to the sum of mirIDs
mirIDs	is all mirID in a cluster, seprated by ,
rep_mirID	is the representative known mirID
rep_mirSeq	is the representative known mir sequence
rep_miRID	is the representative known miRID
rep_miRSeq	is the representative known miR sequence
type	is 5' or 3', which means the cluster appears at 5' or 3' end
Sequence in miRbase	New, miRNA identified in this study and not reported in miRBase,mainly for new reported 5p or 3p sequence; Diff, confirming miRNA sequences in miRBase, but different sequences are reported in our study; and Yes, confirming miRNA sequences in miRBase.
	gp2a:Reads were mapped to miRNAs/pre-miRNAs of selected species in miRbase and the mapped pre-miRNAs were not further mapped to genome, but the reads (and of course the miRNAs of the pre-miRNAs) were mapped to genome. The extended genome sequences from the genome loci may form hairpins.
	gp2b:Reads were mapped to miRNAs/pre-miRNAs of selected species in miRbase and the mapped pre-miRNAs were not further mapped to genome, but the reads (and of course the miRNAs of the pre-miRNAs) were mapped to genome. The extended genome sequences from the genome loci may not form hairpins.
	gp1:Reads were mapped to miRNAs/pre-miRNAs of specific species in miRbase and the pre-miRNAs were further mapped to genome & EST.
	gp3:Reads were mapped to miRNAs/pre-miRNAs of selected species in miRbase and the mapped pre-miRNAs were not further mapped to genome, and the reads were not mapped to genome, either. but the reads were mapped to the miRNAS(Matures)
	gp4:Reads were not mapped to pre-miRNAs of selected species in miRbase. But the reads were mapped to genome & the extended genome sequences from genome may form hairpins.
SS	Secondary Structure
	Criteria:
	1.number of nucleotides in one bulge in stem : <= 12
	2.number of base pairs in the stem region of the predicted hairpin : >= 16
	3.cutoff of free energy : kCal/mol <= -15
	4.length of hairpin : up and down stems + terminal loop >= 50
	8.number of biased bulges in mature region : <= 2
	10.number of base pairs in the mature region of the predicted hairpin : >= 12
	11.percent of mature in stem : >= 80
hairpinLen	pre-miRNA length
CG%	GC Content
dG	Free energy
raw	Raw data; from #reads(all),is the number of reads for isoform at 5' or 3' end.
norm	Normalized data
Expression Level	High:The number of reads in the following reported miRNAs is higher than the average copy of the data set.Medium:The number of reads in the following reported miRNAs is higher than 10 and less than average copy of the data set.Low:The number of reads in the following reported miRNAs is less than 10
Summary of known and predicted miRNA in this study.
Pre-miRNA Index	miRNA_Index	miR_name	miR_seq	len	genomeID	strand	start	end	pre-miRNA_seq	#mir/MIR	mirIDs,	rep_mirID	rep_mirSeq	rep_miRID	rep_miRSeq	type	Sequence in miRbase	group	SS	hairpinLen	CG%	dG	CG_1(raw)	CG_2(raw)	CG_3(raw)	7D_1(raw)	7D_2(raw)	7D_3(raw)	14D_1(raw)	14D_2(raw)	14D_3(raw)	21D_1(raw)	21D_2(raw)	21D_3(raw)	CG_1(norm)	CG_2(norm)	CG_3(norm)	7D_1(norm)	7D_2(norm)	7D_3(norm)	14D_1(norm)	14D_2(norm)	14D_3(norm)	21D_1(norm)	21D_2(norm)	21D_3(norm)	Expression level
1	1	dre-miR-1	TGGAATGTAAAGAAGTATGTAT	22	NC_035104.1	+	11526381	11526472	gattgcctacttggtgtacatacttctttatgtacccatatgaatatatgacagctaTGGAATGTAAAGAAGTATGTATtcttggtgaggtg	4	dre-mir-1-2,ssa-mir-1-2,ccr-mir-1,hhi-mir-1,	dre-mir-1-2	gcctacttggtgtacatacttctttatgtgcccatatgaacatataaaagctaTGGAATGTAAAGAAGTATGTATtcttggtcaggt	dre-miR-1	TGGAATGTAAAGAAGTATGTAT	3'	Yes	gp1	....((((((..((..((((((((((((((..(..(((((...............))))).)..))))))))))))))..))..)).)))).	87	35.9	-30.3	27.3333	32.6667	16	11.3333	70	19.3333	0	3	1.66667	2.33333	0	0	23.2336	46.6835	12.0213	6.90484	82.1141	18.5578	0	3.09107	1.86208	1.26085	0	0	middle
2	2	oni-miR-1	TGGAATGTAAAGAAGTATGTAT	22	NW_018531738.1	+	577	652	gcttggggaacatacttctttatatgcccatatgaacaagagcaactaTGGAATGTAAAGAAGTATGTATcccagg	25	oni-mir-1-1,gmo-mir-1-1,ssa-mir-1-4,abu-mir-1-2,mze-mir-1-1,nbr-mir-1-2,pny-mir-1-1,pol-mir-1,ssa-mir-1-3,ipu-mir-1-1,ptr-mir-1-1,ptr-mir-1-1,ppy-mir-1-1,hsa-mir-1-1,ppy-mir-1-1,mmu-mir-1a-1,gga-mir-1a-1,eca-mir-1-2,ptr-mir-1-1,ptr-mir-1-1,ppy-mir-1-1,hsa-mir-1-1,ppy-mir-1-1,mml-mir-1-1,cja-mir-1a-2,	oni-mir-1-1	acatacttctttatatgcccatatgaacaagagcaactaTGGAATGTAAAGAAGTATGTAT	oni-miR-1	TGGAATGTAAAGAAGTATGTAT	3'	Yes	gp1	.((((((..((((((((((((((((..(((((((........))..))))).))))))))))))))))..))))))	75	39.5	-34.6	27.3333	32.6667	16	11.3333	70	19.3333	0	3	1.66667	2.33333	0	0	23.2336	46.6835	12.0213	6.90484	82.1141	18.5578	0	3.09107	1.86208	1.26085	0	0	middle
3	3	oni-miR-1	TGGAATGTAAAGAAGTATGTAT	22	NC_035084.1	-	68361517	68361595	gtgtacatacttctttatgtacccatatgaacatatgatagctaTGGAATGTAAAGAAGTATGTATtcttggtgaggtg	30	oni-mir-1-2,ssa-mir-1-1,abu-mir-1-1,mze-mir-1-2,pny-mir-1-2,gmo-mir-1-2,nbr-mir-1-1,tni-mir-1,fru-mir-1,cpo-mir-1a,cpo-mir-1a,pal-mir-1-1,ocu-mir-1-2,dno-mir-1-2,dno-mir-1-2,mmu-mir-1a-2,eca-mir-1-1,mdo-mir-1-1,mdo-mir-1-2,mml-mir-1-2,cfa-mir-1-2,cfa-mir-1-1,efu-mir-1-1,cpo-mir-1a,cpo-mir-1a,pal-mir-1-1,ocu-mir-1-2,pal-mir-1-2,dno-mir-1-2,dno-mir-1-2,	oni-mir-1-2	acatacttctttatgtacccatatgaacatatgatagctaTGGAATGTAAAGAAGTATGTAT	oni-miR-1	TGGAATGTAAAGAAGTATGTAT	3'	Yes	gp1	..(((((((((((((((..(.(((((((....)))))........)).)..))))))))))))))).............	64	34.2	-23	27.3333	32.6667	16	11.3333	70	19.3333	0	3	1.66667	2.33333	0	0	23.2336	46.6835	12.0213	6.90484	82.1141	18.5578	0	3.09107	1.86208	1.26085	0	0	middle
4	4	oni-let-7b	TGAGGTAGTAGGTTGTGTGGTT	22	NC_035097.1	-	26370773	26370862	acagggTGAGGTAGTAGGTTGTGTGGTTtcagggttgtgattttgccccatcaggagttaaCTGTACAACCTACTGCCTTCCCtgaaggg	13	oni-let-7b-1,abu-let-7b-1,mze-let-7b-1,pny-let-7b-1,dre-let-7b,ssa-let-7b-2,nbr-let-7b-1,pol-let-7b,ola-let-7b-2,tni-let-7b,fru-let-7b,ipu-let-7b-1,gga-let-7b,	oni-let-7b-1	TGAGGTAGTAGGTTGTGTGGTTtcagggttgtgattttaccccatcaggagctaactatacaacctactgccttccc	oni-let-7b	TGAGGTAGTAGGTTGTGTGGTT	5'	Yes	gp1	.(((((.((((((((((((((((..(((...((((.........))))...........)))..))))))))))))))))))))).....	84	50	-43	7193.9	5329.6	7996.62	13567.2	5831.8	7256.9	11818.9	11214.9	11673.5	13959.4	10750.3	13037.8	6114.89	7616.46	6008.12	8265.83	6841.04	6965.79	6975.41	11555.3	13042.1	7543.12	11237.7	9113.03	high
4	5	ssa-let-7b-3p_1ss22CT	CTGTACAACCTACTGCCTTCCT	22	NC_035097.1	-	26370773	26370862	acagggTGAGGTAGTAGGTTGTGTGGTTtcagggttgtgattttgccccatcaggagttaaCTGTACAACCTACTGCCTTCCCtgaaggg	13	oni-let-7b-1,abu-let-7b-1,mze-let-7b-1,pny-let-7b-1,dre-let-7b,ssa-let-7b-2,nbr-let-7b-1,pol-let-7b,ola-let-7b-2,tni-let-7b,fru-let-7b,ipu-let-7b-1,gga-let-7b,	ssa-let-7b-2	TGAGGTAGTAGGTTGTGTGGTTtcagggttgtgattttgccccatcaggagttaaCTGTACAACCTACTGCCTTCCC	ssa-let-7b-3p	CTGTACAACCTACTGCCTTCCC	3'	Diff	gp1	.(((((.((((((((((((((((..(((...((((.........))))...........)))..))))))))))))))))))))).....	84	50	-43	735.5	826	775	1433.5	610.5	698.5	601.5	600	868.5	699	475	531	625.183	1180.43	582.283	873.361	716.152	670.48	354.999	618.214	970.328	377.714	496.538	371.154	middle
5	6	ola-let-7b_R+1	TGAGGTAGTAGGTTGTGTGGTT	22	NC_035078.1	+	47113643	47113733	acggggTGAGGTAGTAGGTTGTGTGGTTtcagggtagtgattttgccccatcaggagataaCTATACAACTTACTGCCTTCCCtgaagggc	41	ola-let-7b-1,ccr-let-7b,ipu-let-7b-2,bta-let-7b,bta-let-7b,ptr-let-7b,ptr-let-7b,ppy-let-7b,ppy-let-7b,mml-let-7b,rno-let-7b,rno-let-7b,cpo-let-7b,cpo-let-7b,dno-let-7b,dno-let-7b,chi-let-7b,ppa-let-7b,oga-let-7b,mmr-let-7b,dma-let-7b,oar-let-7b,hsa-let-7b,mmu-let-7b,bta-let-7b,bta-let-7b,ptr-let-7b,ptr-let-7b,mdo-let-7b,ppy-let-7b,ppy-let-7b,mml-let-7b,cfa-let-7b,rno-let-7b,rno-let-7b,cpo-let-7b…	ola-let-7b-1	cgtacggggTGAGGTAGTAGGTTGTGTGGTttcagggtagttattttgcccaatcaggagataactatacaacctactgccttccctgaag	ola-let-7b	TGAGGTAGTAGGTTGTGTGGT	5'	Diff	gp1	.(((((.(((((((((((((((((((((...((((((.....)))))).(((....)))))))))))))))))))))))))))))......	84	49.5	-44.5	7193.9	5329.6	7996.62	13567.2	5831.8	7256.9	11818.9	11214.9	11673.5	13959.4	10750.3	13037.8	6114.89	7616.46	6008.12	8265.83	6841.04	6965.79	6975.41	11555.3	13042.1	7543.12	11237.7	9113.03	high
5	7	rno-let-7b-3p_1ss10CT	CTATACAACTTACTGCCTTCCC	22	NC_035078.1	+	47113643	47113733	acggggTGAGGTAGTAGGTTGTGTGGTTtcagggtagtgattttgccccatcaggagataaCTATACAACTTACTGCCTTCCCtgaagggc	41	ola-let-7b-1,ccr-let-7b,ipu-let-7b-2,bta-let-7b,bta-let-7b,ptr-let-7b,ptr-let-7b,ppy-let-7b,ppy-let-7b,mml-let-7b,rno-let-7b,rno-let-7b,cpo-let-7b,cpo-let-7b,dno-let-7b,dno-let-7b,chi-let-7b,ppa-let-7b,oga-let-7b,mmr-let-7b,dma-let-7b,oar-let-7b,hsa-let-7b,mmu-let-7b,bta-let-7b,bta-let-7b,ptr-let-7b,ptr-let-7b,mdo-let-7b,ppy-let-7b,ppy-let-7b,mml-let-7b,cfa-let-7b,rno-let-7b,rno-let-7b,cpo-let-7b…	rno-let-7b	gcggggTGAGGTAGTAGGTTGTGTGGTTtcagggcagtgatgtcgcccctccgaagataaCTATACAACCTACTGCCTTCCCtga	rno-let-7b-3p	CTATACAACCTACTGCCTTCCC	3'	Diff	gp1	.(((((.(((((((((((((((((((((...((((((.....)))))).(((....)))))))))))))))))))))))))))))......	84	49.5	-44.5	49.5	49.5	44.5	114.5	35.5	45.5	85.5	63	96	74	86.5	75	42.0755	70.7398	33.4343	69.7592	41.6436	43.6748	50.4612	64.9124	107.256	39.9868	90.4222	52.4228	middle
6	8	ola-let-7a	TGAGGTAGTAGGTTGTATAGTT	22	NC_035080.1	+	11825992	11826087	actgtgctttggggTGAGGTAGTAGGTTGTATAGTTttagggtcatacccttcctgtcagataaCTATACAACTTACTGTCTTTCCtgaggtggct	5	ola-let-7a-1,ptr-let-7a-3,ptr-let-7a-3,ptr-let-7a-3,ptr-let-7a-3,	ola-let-7a-1	agactgtcctttggggTGAGGTAGTAGGTTGTATAGTTttaggggtcatgcccttcctgtcagataaCTATACAACTTACTGTCTTTCctaaagtggct	ola-let-7a	TGAGGTAGTAGGTTGTATAGTT	5'	Yes	gp1	.....((((..(((...(..((((((((((((((((..((((.....))))...........))))))))))))))))..)..)))..))))....	87	43.8	-37.5	4241.6	2991.17	5971.01	8797.92	3278.83	4543.75	7349.68	5867.93	5904.51	8274.72	5194.55	7290.89	3605.41	4274.64	4486.22	5360.14	3846.26	4361.47	4337.7	6046.06	6596.79	4471.35	5430.08	5096.12	high
6	9	ola-let-7a-3p_R+1	CTATACAACTTACTGTCTTTCT	22	NC_035080.1	+	11825992	11826087	actgtgctttggggTGAGGTAGTAGGTTGTATAGTTttagggtcatacccttcctgtcagataaCTATACAACTTACTGTCTTTCCtgaggtggct	5	ola-let-7a-1,ptr-let-7a-3,ptr-let-7a-3,ptr-let-7a-3,ptr-let-7a-3,	ola-let-7a-1	agactgtcctttggggTGAGGTAGTAGGTTGTATAGTTttaggggtcatgcccttcctgtcagataaCTATACAACTTACTGTCTTTCctaaagtggct	ola-let-7a-3p	CTATACAACTTACTGTCTTTC	3'	Diff	gp1	.....((((..(((...(..((((((((((((((((..((((.....))))...........))))))))))))))))..)..)))..))))....	87	43.8	-37.5	8.5	3	23	36	10.5	22.5	17.5	0	5	8.5	0	8.5	7.22509	4.28726	17.2807	21.933	12.3171	21.5974	10.3283	0	5.58623	4.59308	0	5.94125	middle
7	10	oni-let-7a	TGAGGTAGTAGGTTGTATAGTT	22	NC_035083.1	+	31869463	31869556	aggTGAGGTAGTAGGTTGTATAGTTtgtgggagggatttaatcctattcaggtgataaCTATACAGTCTATTGCCTTCCTtgagaggcacaatg	18	oni-let-7a-6,oni-let-7a-3,abu-let-7a-3,mze-let-7a-3,nbr-let-7a-3,pny-let-7a-3,gmo-let-7a-4,gmo-let-7a-5,ssa-let-7a-4,mze-let-7a-6,nbr-let-7a-6,pny-let-7a-6,ola-let-7a-2,tni-let-7a-3,ipu-let-7a-6,ipu-let-7a-5,gga-let-7j,aca-let-7a-2,	oni-let-7a-3	TGAGGTAGTAGGTTGTATAGTTtggtgggtgggactgcaccctgctcaggtgataactatacagtctattgccttccc	oni-let-7a	TGAGGTAGTAGGTTGTATAGTT	5'	Yes	gp1	(((.((((((((((..(((((((((....((((((((...))))).))).......)))))))))..)))))))))))))..............	80	41.5	-32.9	4241.6	2991.17	5971.01	8797.92	3278.83	4543.75	7349.68	5867.93	5904.51	8274.72	5194.55	7290.89	3605.41	4274.64	4486.22	5360.14	3846.26	4361.47	4337.7	6046.06	6596.79	4471.35	5430.08	5096.12	high
7	11	gmo-let-7a-4-3p_2ss13GT20TC	CTATACAGTCTATTGCCTTCCT	22	NC_035083.1	+	31869463	31869556	aggTGAGGTAGTAGGTTGTATAGTTtgtgggagggatttaatcctattcaggtgataaCTATACAGTCTATTGCCTTCCTtgagaggcacaatg	18	oni-let-7a-6,oni-let-7a-3,abu-let-7a-3,mze-let-7a-3,nbr-let-7a-3,pny-let-7a-3,gmo-let-7a-4,gmo-let-7a-5,ssa-let-7a-4,mze-let-7a-6,nbr-let-7a-6,pny-let-7a-6,ola-let-7a-2,tni-let-7a-3,ipu-let-7a-6,ipu-let-7a-5,gga-let-7j,aca-let-7a-2,	gmo-let-7a-4	TGAGGTAGTAGGTTGTATAGTTtgtgggatggattgaatccttattttggtgataaCTATACAGTCTAGTGCCTTTCT	gmo-let-7a-4-3p	CTATACAGTCTAGTGCCTTTCT	3'	Diff	gp1	(((.((((((((((..(((((((((....((((((((...))))).))).......)))))))))..)))))))))))))..............	80	41.5	-32.9	81	68	112.5	186.5	57	92	108	90	112	98	57	84	68.8508	97.1779	84.525	113.625	66.8643	88.3094	63.7404	92.7321	125.131	52.9556	59.5846	58.7136	middle
8	12	dre-let-7c-5p	TGAGGTAGTAGGTTGTATGGTT	22	NC_035086.1	-	29198680	29198773	atgtgtgcatccgggtTGAGGTAGTAGGTTGTATGGTTtagaatgacaccctgggagttaaCGGTACAACCTTCTAGCTTTCCttggagtacac	3	dre-let-7c-2,ssa-let-7c-2,hhi-let-7c,	dre-let-7c-2	gtgtgcatccaggcTGAGGTAGTAGGTTGTATGGTTtcgaatgacaccatgggagttaaCTGTACAACCTTCTAGCTTTCCttggagtacac	dre-let-7c-5p	TGAGGTAGTAGGTTGTATGGTT	5'	Yes	gp1	..((((((.(((..(..(((.(((.((((((((..((......((((.((...)).))))))..)))))))).))).)))..)..)))))))))	92	46.8	-35.5	465.506	279.767	592.67	1213.58	533.8	502.37	464.041	485.471	586.556	658.092	439.145	603.409	395.685	399.811	445.292	739.378	626.179	482.217	273.872	500.208	655.327	355.609	459.058	421.766	middle
8	13	dre-let-7c-3p	CTGTACAACCTTCTAGCTTTCC	22	NC_035086.1	-	29198680	29198773	atgtgtgcatccgggtTGAGGTAGTAGGTTGTATGGTTtagaatgacaccctgggagttaaCGGTACAACCTTCTAGCTTTCCttggagtacac	3	dre-let-7c-2,ssa-let-7c-2,hhi-let-7c,	dre-let-7c-2	gtgtgcatccaggcTGAGGTAGTAGGTTGTATGGTTtcgaatgacaccatgggagttaaCTGTACAACCTTCTAGCTTTCCttggagtacac	dre-let-7c-3p	CTGTACAACCTTCTAGCTTTCC	3'	Yes	gp1	..((((((.(((..(..(((.(((.((((((((..((......((((.((...)).))))))..)))))))).))).)))..)..)))))))))	92	46.8	-35.5	6	1.33333	5.66667	12.2	5.33333	6	11.3333	2.83333	3.66667	5.5	1.5	1.83333	5.10006	1.90545	4.25755	7.43286	6.25631	5.75931	6.68881	2.91934	4.09657	2.972	1.56802	1.28145	low
9	14	oni-let-7c	TGAGGTAGTAGGTTGTATGGTT	22	NC_035088.1	+	27974296	27974390	atgtgtgcatccgggtTGAGGTAGTAGGTTGTATGGTTtagaatgacaccctgggagttaaCTGTACAACCTTCTAGCTTTCCttggagcacact	72	oni-let-7c,abu-let-7c,mze-let-7c,nbr-let-7c,pny-let-7c,gmo-let-7c,ssa-let-7c-1,ola-let-7c,ipu-let-7c-2,ipu-let-7c-1,bta-let-7c,ppy-let-7c,oar-let-7c,hsa-let-7c,bta-let-7c,gga-let-7c,ppy-let-7c,mml-let-7c,ptr-let-7c,ptr-let-7c,rno-let-7c-1,mmu-let-7c-1,rno-let-7c-1,ssc-let-7c,ssc-let-7c,cpo-let-7c,dno-let-7c-1,ppa-let-7c,nle-let-7c,oga-let-7c,mmr-let-7c,dma-let-7c,cja-let-7c,cfa-let-7c,cpo-let-7c,…	oni-let-7c	TGAGGTAGTAGGTTGTATGGTTtagaattacaccctgggagttaactgtacaaccttctagctttcc	oni-let-7c	TGAGGTAGTAGGTTGTATGGTT	5'	Yes	gp1	..((((((.(((..(..(((.(((.((((((((..((......((((.((...)).))))))..)))))))).))).)))..)..))))))))).	92	46.3	-42.2	465.506	279.767	592.67	1213.58	533.8	502.37	464.041	485.471	586.556	658.092	439.145	603.409	395.685	399.811	445.292	739.378	626.179	482.217	273.872	500.208	655.327	355.609	459.058	421.766	middle
9	15	gmo-let-7d-3p_R+2	CTGTACAACCTTCTAGCTTTCC	22	NC_035088.1	+	27974296	27974390	atgtgtgcatccgggtTGAGGTAGTAGGTTGTATGGTTtagaatgacaccctgggagttaaCTGTACAACCTTCTAGCTTTCCttggagcacact	72	oni-let-7c,abu-let-7c,mze-let-7c,nbr-let-7c,pny-let-7c,gmo-let-7c,ssa-let-7c-1,ola-let-7c,ipu-let-7c-2,ipu-let-7c-1,bta-let-7c,ppy-let-7c,oar-let-7c,hsa-let-7c,bta-let-7c,gga-let-7c,ppy-let-7c,mml-let-7c,ptr-let-7c,ptr-let-7c,rno-let-7c-1,mmu-let-7c-1,rno-let-7c-1,ssc-let-7c,ssc-let-7c,cpo-let-7c,dno-let-7c-1,ppa-let-7c,nle-let-7c,oga-let-7c,mmr-let-7c,dma-let-7c,cja-let-7c,cfa-let-7c,cpo-let-7c,…	gmo-let-7c	TGAGGTAGTAGGTTGTATGGTTtagaattacaccgtgggagttgaCTGTACAACCTTCTAGCTTT	gmo-let-7d-3p	CTGTACAACCTTCTAGCTTT	3'	Diff	gp1	..((((((.(((..(..(((.(((.((((((((..((......((((.((...)).))))))..)))))))).))).)))..)..))))))))).	92	46.3	-42.2	6	1.33333	5.66667	12.2	5.33333	6	11.3333	2.83333	3.66667	5.5	1.5	1.83333	5.10006	1.90545	4.25755	7.43286	6.25631	5.75931	6.68881	2.91934	4.09657	2.972	1.56802	1.28145	low
10	16	ola-let-7a	TGAGGTAGTAGGTTGTATAGTT	22	NC_035086.1	+	47134269	47134359	cagtgttcccacaggtTGAGGTAGTAGGTTGTATAGTTcagtgacatcacaggagataaCTGTACAGCCTCCTAGCTTTCCctgaggaaac	4	ola-let-7a-4,tni-let-7a-1,fru-let-7a-1,gga-let-7a-2,	ola-let-7a-4	ttccagtgttccgcaggtTGAGGTAGTAGGTTGTATAGTTcagagtgacaccacaggagataactgtacagcctcctagctttccctgaggaaacacaa	ola-let-7a	TGAGGTAGTAGGTTGTATAGTT	5'	Yes	gp1	....(((.((.((((..(((.(((.((((((((((((((.(((....)))..))....)))))))))))).))).)))..)))).)).)))	87	47.3	-36.9	4241.6	2991.17	5971.01	8797.92	3278.83	4543.75	7349.68	5867.93	5904.51	8274.72	5194.55	7290.89	3605.41	4274.64	4486.22	5360.14	3846.26	4361.47	4337.7	6046.06	6596.79	4471.35	5430.08	5096.12	high
10	17	gga-let-7a-2-3p_1ss8AG	CTGTACAGCCTCCTAGCTTTCC	22	NC_035086.1	+	47134269	47134359	cagtgttcccacaggtTGAGGTAGTAGGTTGTATAGTTcagtgacatcacaggagataaCTGTACAGCCTCCTAGCTTTCCctgaggaaac	4	ola-let-7a-4,tni-let-7a-1,fru-let-7a-1,gga-let-7a-2,	gga-let-7a-2	aggtTGAGGTAGTAGGTTGTATAGTTtagaattacaccaagggagataaCTGTACAACCTCCTAGCTTTCCt	gga-let-7a-2-3p	CTGTACAACCTCCTAGCTTTCC	3'	Diff	gp1	....(((.((.((((..(((.(((.((((((((((((((.(((....)))..))....)))))))))))).))).)))..)))).)).)))	87	47.3	-36.9	13.6667	17.6667	13.3333	31	12.3333	11.6667	15	15.6667	24.8333	40	14	28.5	11.6168	25.2472	10.0178	18.8868	14.4677	11.1987	8.85284	16.1422	27.7449	21.6145	14.6348	19.9207	middle
11	18	oni-let-7a	TGAGGTAGTAGGTTGTATAGTT	22	NC_035100.1	+	11770152	11770228	cccaggcTGAGGTAGTAGGTTGTATAGTTgagaattacaccccgggagataaCTATACAACCTCCTAGCTTTCCctg	6	oni-let-7a-1,abu-let-7a-1,nbr-let-7a-1,dre-let-7a-2,mze-let-7a-1,pny-let-7a-1,	oni-let-7a-1	TGAGGTAGTAGGTTGTATAGTTgagaattacaccccgggagataactgtacaacctcctagctttcc	oni-let-7a	TGAGGTAGTAGGTTGTATAGTT	5'	Yes	gp1	..((((..(((.(((.((((((((((((((...................)))))))))))))).))).)))..))))	75	48.1	-28.8	4241.6	2991.17	5971.01	8797.92	3278.83	4543.75	7349.68	5867.93	5904.51	8274.72	5194.55	7290.89	3605.41	4274.64	4486.22	5360.14	3846.26	4361.47	4337.7	6046.06	6596.79	4471.35	5430.08	5096.12	high
11	19	oni-let-7a-1-p3_1ss3GA	CTATACAACCTCCTAGCTTTCC	22	NC_035100.1	+	11770152	11770228	cccaggcTGAGGTAGTAGGTTGTATAGTTgagaattacaccccgggagataaCTATACAACCTCCTAGCTTTCCctg	6	oni-let-7a-1,abu-let-7a-1,nbr-let-7a-1,dre-let-7a-2,mze-let-7a-1,pny-let-7a-1,	oni-let-7a-1	TGAGGTAGTAGGTTGTATAGTTgagaattacaccccgggagataactgtacaacctcctagctttcc	oni-let-7a-1-p3	ctgtacaacctcctagctttcc	3'	New	gp1	..((((..(((.(((.((((((((((((((...................)))))))))))))).))).)))..))))	75	48.1	-28.8	39	28	62	91	37	46	51	42	39	56	25	45	33.1504	40.0144	46.5826	55.4418	43.4032	44.1547	30.0996	43.275	43.5726	30.2603	26.1336	31.4537	middle
12	20	gmo-let-7a-5p	TGAGGTAGTAGGTTGTATAGTT	22	NC_035103.1	+	14786129	14786203	cccaggcTGAGGTAGTAGGTTGTATAGTTgagaattacaccccgggagataaCTGTACAGCCTCCTAGCTTTCCc	23	gmo-let-7a-2,ssa-let-7a-2,ssc-let-7a-1,ssc-let-7a-1,cpo-let-7a-2,ppa-let-7a-2,nle-let-7a-2,cpo-let-7a-2,dno-let-7c-2,dno-let-7c-2,oga-let-7a-2,mmr-let-7a-2,dma-let-7a-2,mml-let-7a-2,ssc-let-7a-1,ssc-let-7a-1,cpo-let-7a-2,ppa-let-7a-2,nle-let-7a-2,cpo-let-7a-2,pal-let-7a-2,dno-let-7c-2,dno-let-7c-2,	gmo-let-7a-2	TGAGGTAGTAGGTTGTATAGTTgaggattgcaccaaaggcgataactgtacaacttcctagcttcc	gmo-let-7a-5p	TGAGGTAGTAGGTTGTATAGTT	5'	Yes	gp1	....((..(((.(((.((((((((((((((...................)))))))))))))).))).)))..))	71	50.7	-24.5	4241.6	2991.17	5971.01	8797.92	3278.83	4543.75	7349.68	5867.93	5904.51	8274.72	5194.55	7290.89	3605.41	4274.64	4486.22	5360.14	3846.26	4361.47	4337.7	6046.06	6596.79	4471.35	5430.08	5096.12	high
12	21	ssa-let-7a-3p	CTGTACAGCCTCCTAGCTTTCC	22	NC_035103.1	+	14786129	14786203	cccaggcTGAGGTAGTAGGTTGTATAGTTgagaattacaccccgggagataaCTGTACAGCCTCCTAGCTTTCCc	23	gmo-let-7a-2,ssa-let-7a-2,ssc-let-7a-1,ssc-let-7a-1,cpo-let-7a-2,ppa-let-7a-2,nle-let-7a-2,cpo-let-7a-2,dno-let-7c-2,dno-let-7c-2,oga-let-7a-2,mmr-let-7a-2,dma-let-7a-2,mml-let-7a-2,ssc-let-7a-1,ssc-let-7a-1,cpo-let-7a-2,ppa-let-7a-2,nle-let-7a-2,cpo-let-7a-2,pal-let-7a-2,dno-let-7c-2,dno-let-7c-2,	ssa-let-7a-2	TGAGGTAGTAGGTTGTATAGTTgagaattacaccccgggagataaCTGTACAGCCTCCTAGCTTTCC	ssa-let-7a-3p	CTGTACAGCCTCCTAGCTTTCC	3'	Yes	gp1	....((..(((.(((.((((((((((((((...................)))))))))))))).))).)))..))	71	50.7	-24.5	13.6667	17.6667	13.3333	31	12.3333	11.6667	15	15.6667	24.8333	40	14	28.5	11.6168	25.2472	10.0178	18.8868	14.4677	11.1987	8.85284	16.1422	27.7449	21.6145	14.6348	19.9207	middle
13	22	oni-miR-7	TGGAAGACTAGTGATTTTGTTGT	23	NC_035082.1	-	15055758	15055848	ccctgcctgttgctgtgTGGAAGACTAGTGATTTTGTTGTttttagttagatgaatcgaCAACAAATCACAGTCTGCCAAAcggcacaggc	27	oni-mir-7-1,mze-mir-7a-2,nbr-mir-7-1,pny-mir-7-1,gmo-mir-7a-1,ssa-mir-7a-3,abu-mir-7-1,fru-mir-7,cpo-mir-7-1,tch-mir-7-4,tch-mir-7-3,cfa-mir-7-1,cpo-mir-7-1,ocu-mir-7a,dno-mir-7-1,dno-mir-7-1,eca-mir-7-3,efu-mir-7b,cpo-mir-7-1,tch-mir-7-4,tch-mir-7-3,cfa-mir-7-1,cpo-mir-7-1,ocu-mir-7a,pal-mir-7b-1,dno-mir-7-1,dno-mir-7-1,	oni-mir-7-1	TGGAAGACTAGTGATTTTGTTGTttttagttagagcaaccgacaacaaatcacagtctgccaaa	oni-miR-7	TGGAAGACTAGTGATTTTGTTGT	5'	Yes	gp1	....(((((.((((((.(((.(((((.((((.(((((((((((((......))))..)))))))))))))))))).))).)))))))))))	87	45.1	-41.9	43.5667	36.6667	36.8667	20.2	24	17.5	31.2	37.5	12.6667	17.4667	7.93333	18.6667	37.0321	52.3998	27.6991	12.3069	28.1534	16.798	18.4139	38.6384	14.1518	9.43834	8.29306	13.0475	middle
13	23	ssa-miR-7a-3-3p	CAACAAATCACAGTCTGCCAAA	22	NC_035082.1	-	15055758	15055848	ccctgcctgttgctgtgTGGAAGACTAGTGATTTTGTTGTttttagttagatgaatcgaCAACAAATCACAGTCTGCCAAAcggcacaggc	27	oni-mir-7-1,mze-mir-7a-2,nbr-mir-7-1,pny-mir-7-1,gmo-mir-7a-1,ssa-mir-7a-3,abu-mir-7-1,fru-mir-7,cpo-mir-7-1,tch-mir-7-4,tch-mir-7-3,cfa-mir-7-1,cpo-mir-7-1,ocu-mir-7a,dno-mir-7-1,dno-mir-7-1,eca-mir-7-3,efu-mir-7b,cpo-mir-7-1,tch-mir-7-4,tch-mir-7-3,cfa-mir-7-1,cpo-mir-7-1,ocu-mir-7a,pal-mir-7b-1,dno-mir-7-1,dno-mir-7-1,	ssa-mir-7a-3	TGGAAGACTAGTGATTTTGTTGTttttagttagatgaatcgaCAACAAATCACAGTCTGCCAAA	ssa-miR-7a-3-3p	CAACAAATCACAGTCTGCCAAA	3'	Yes	gp1	....(((((.((((((.(((.(((((.((((.(((((((((((((......))))..)))))))))))))))))).))).)))))))))))	87	45.1	-41.9	15	0	5	0	0	7	25	0	0	32	0	15	12.7502	0	3.75666	0	0	6.71919	14.7547	0	0	17.2916	0	10.4846	middle
14	24	oni-let-7g	TGAGGTAGTAGTTTGTATAGTT	22	NC_035092.1	+	36710965	36711053	cgtgctgtgggtTGAGGTAGTAGTTTGTATAGTTttaggatcacaccagatctgggagataaCTATACAGTCTACTGTCTTTCCcacgg	58	oni-let-7g-1,gmo-let-7g-2,gmo-let-7g-1,abu-let-7g-1,mze-let-7g-1,nbr-let-7g-1,pny-let-7g-1,oni-let-7g-2,abu-let-7g-2,mze-let-7g-2,nbr-let-7g-2,pny-let-7g-2,dre-let-7g-2,ssa-let-7g-2,ipu-let-7g-2,ola-let-7g,ccr-let-7g,tni-let-7g,fru-let-7g,ipu-let-7g-1,bta-let-7f-2,ppy-let-7f-2,rno-let-7f-2,ssc-let-7f-1,oar-let-7f,hsa-let-7f-2,mmu-let-7f-2,bta-let-7f-2,ppy-let-7f-2,mml-let-7f-2,rno-let-7f-2,ssc-le…	oni-let-7g-2	TGAGGTAGTAGTTTGTATAGTTttaggatcacaccagatctgggagataactatacagcctactgtctttct	oni-let-7g	TGAGGTAGTAGTTTGTATAGTT	5'	Yes	gp1	....(((((((..(((..(((((..(((((((((...(((((......))))).......)))))))))..)))))..))).)))))))	85	44.9	-37.6	1632.14	1132.5	2441.5	2584.83	1131.5	1473.67	1279.73	1182.5	609.5	1192.32	594.5	986.318	1387.33	1618.44	1834.38	1574.81	1327.32	1414.55	755.281	1218.4	680.961	644.284	621.457	689.408	high
14	25	ssa-let-7g-3p_1ss22CT	CTATACAGTCTACTGTCTTTCT	22	NC_035092.1	+	36710965	36711053	cgtgctgtgggtTGAGGTAGTAGTTTGTATAGTTttaggatcacaccagatctgggagataaCTATACAGTCTACTGTCTTTCCcacgg	58	oni-let-7g-1,gmo-let-7g-2,gmo-let-7g-1,abu-let-7g-1,mze-let-7g-1,nbr-let-7g-1,pny-let-7g-1,oni-let-7g-2,abu-let-7g-2,mze-let-7g-2,nbr-let-7g-2,pny-let-7g-2,dre-let-7g-2,ssa-let-7g-2,ipu-let-7g-2,ola-let-7g,ccr-let-7g,tni-let-7g,fru-let-7g,ipu-let-7g-1,bta-let-7f-2,ppy-let-7f-2,rno-let-7f-2,ssc-let-7f-1,oar-let-7f,hsa-let-7f-2,mmu-let-7f-2,bta-let-7f-2,ppy-let-7f-2,mml-let-7f-2,rno-let-7f-2,ssc-le…	ssa-let-7g-2	TGAGGTAGTAGTTTGTATAGTTttaggatcacaccagatctgggagataaCTATACAGTCTACTGTCTTTCC	ssa-let-7g-3p	CTATACAGTCTACTGTCTTTCC	3'	Diff	gp1	....(((((((..(((..(((((..(((((((((...(((((......))))).......)))))))))..)))))..))).)))))))	85	44.9	-37.6	0	0	9	11	5	0	25	0	0	9	0	0	0	0	6.762	6.70176	5.86529	0	14.7547	0	0	4.86326	0	0	middle
15	26	oni-let-7i	TGAGGTAGTAGTTTGTGCTGTT	22	NC_035078.1	-	46663067	46663159	ctggcTGAGGTAGTAGTTTGTGCTGTTggttgggttatgacattgcctgctatggagatgaCTGCGCAAACTACTGCCTTGCTagtgctggtg	37	oni-let-7i-1,abu-let-7i,mze-let-7i-1,nbr-let-7i-1,pny-let-7i-1,tni-let-7i,fru-let-7i,bta-let-7i,ppy-let-7i,oar-let-7i,hsa-let-7i,bta-let-7i,gga-let-7i,mdo-let-7i,ppy-let-7i,rno-let-7i,ssc-let-7i,mmu-let-7i,mml-let-7i,rno-let-7i,ssc-let-7i,chi-let-7i,ggo-let-7i,bta-let-7i,ppy-let-7i,oar-let-7i,hsa-let-7i,bta-let-7i,gga-let-7i,mdo-let-7i,ppy-let-7i,rno-let-7i,ssc-let-7i,mmu-let-7i,mml-let-7i,rno-le…	oni-let-7i-1	TGAGGTAGTAGTTTGTGCTGTTggttgggttgagacactgcccgctatggagatgactgcgcaagctactgccttgct	oni-let-7i	TGAGGTAGTAGTTTGTGCTGTT	5'	Yes	gp1	(((((.(((((((((((((((((.(((.(((.......)))....((......))....))).))))))))))))))))))))))........	85	50.5	-38	723.333	540.333	856.667	1335.67	605.667	743.667	1002.67	613.667	564	1265	504.333	966	614.841	772.183	643.642	813.756	710.482	713.834	591.763	632.295	630.126	683.559	527.202	675.206	high
15	27	rno-let-7i-3p_1ss9GA	CTGCGCAAACTACTGCCTTGCT	22	NC_035078.1	-	46663067	46663159	ctggcTGAGGTAGTAGTTTGTGCTGTTggttgggttatgacattgcctgctatggagatgaCTGCGCAAACTACTGCCTTGCTagtgctggtg	37	oni-let-7i-1,abu-let-7i,mze-let-7i-1,nbr-let-7i-1,pny-let-7i-1,tni-let-7i,fru-let-7i,bta-let-7i,ppy-let-7i,oar-let-7i,hsa-let-7i,bta-let-7i,gga-let-7i,mdo-let-7i,ppy-let-7i,rno-let-7i,ssc-let-7i,mmu-let-7i,mml-let-7i,rno-let-7i,ssc-let-7i,chi-let-7i,ggo-let-7i,bta-let-7i,ppy-let-7i,oar-let-7i,hsa-let-7i,bta-let-7i,gga-let-7i,mdo-let-7i,ppy-let-7i,rno-let-7i,ssc-let-7i,mmu-let-7i,mml-let-7i,rno-le…	rno-let-7i	ctggcTGAGGTAGTAGTTTGTGCTGTTggtcgggttgtgacattgcccgctgtggagataaCTGCGCAAGCTACTGCCTTGCTag	rno-let-7i-3p	CTGCGCAAGCTACTGCCTTGCT	3'	Diff	gp1	(((((.(((((((((((((((((.(((.(((.......)))....((......))....))).))))))))))))))))))))))........	85	50.5	-38	69.5	58	58.3333	137.5	56.1667	84.8333	63.3333	24	37	85.8333	27.3333	50.5	59.0757	82.887	43.8278	83.772	65.8868	81.4302	37.3786	24.7286	41.3381	46.3811	28.5727	35.298	middle
16	28	oni-let-7e	TGAGGTAGTAGATTGAATAGTT	22	NC_035083.1	+	31869007	31869103	ctgtccttgaggcTGAGGTAGTAGATTGAATAGTTgtggggtatatgtcctccctctgagataaCTATACAATCTACTGTCTTTCCtaaggagacag	24	oni-let-7e-1,nbr-let-7e-1,pny-let-7e-1,oni-let-7e-2,gmo-let-7e-2,gmo-let-7e-1,ssa-let-7e-2,abu-let-7e,mze-let-7e-2,pny-let-7e-2,mze-let-7e-1,nbr-let-7e-2,ola-let-7e,tni-let-7e,fru-let-7e,ipu-let-7e-2,ppa-let-7a-1,nle-let-7a-1,dma-let-7a-1,pal-let-7a-1,mmr-let-7a-1,gga-let-7k,cfa-let-7a-1,aca-let-7e,	oni-let-7e-2	TGAGGTAGTAGATTGAATAGTTgtggggttttgtaacctcttttttaaataactatacaatctactgtctttcc	oni-let-7e	TGAGGTAGTAGATTGAATAGTT	5'	Yes	gp1	((((((((.(((..(((..(((((((((.((((((((((((.........))))......)))))))).)))))))))..))).))).))).)))))	97	43.3	-40.6	1726.92	1023.5	2514.83	3542.67	1347.92	1858	1326.83	780.917	624.833	1236.7	591.167	1031.7	1467.9	1462.67	1889.48	2158.37	1581.18	1783.47	783.083	804.622	698.092	668.269	617.972	721.132	high
16	29	gmo-let-7e-3p_1ss22CT	CTATACAATCTACTGTCTTTCT	22	NC_035083.1	+	31869007	31869103	ctgtccttgaggcTGAGGTAGTAGATTGAATAGTTgtggggtatatgtcctccctctgagataaCTATACAATCTACTGTCTTTCCtaaggagacag	24	oni-let-7e-1,nbr-let-7e-1,pny-let-7e-1,oni-let-7e-2,gmo-let-7e-2,gmo-let-7e-1,ssa-let-7e-2,abu-let-7e,mze-let-7e-2,pny-let-7e-2,mze-let-7e-1,nbr-let-7e-2,ola-let-7e,tni-let-7e,fru-let-7e,ipu-let-7e-2,ppa-let-7a-1,nle-let-7a-1,dma-let-7a-1,pal-let-7a-1,mmr-let-7a-1,gga-let-7k,cfa-let-7a-1,aca-let-7e,	gmo-let-7e-1	TGAGGTAGTAGATTGAATAGTTgtggggttgtgcaccccaatctgagataaCTATACAATCTACTGTCTTTCC	gmo-let-7e-3p	CTATACAATCTACTGTCTTTCC	3'	Diff	gp1	((((((((.(((..(((..(((((((((.((((((((((((.........))))......)))))))).)))))))))..))).))).))).)))))	97	43.3	-40.6	11	0	9	14	10	11	10	0	0	9	0	0	9.35011	0	6.762	8.52951	11.7306	10.5587	5.90189	0	0	4.86326	0	0	middle
17	30	ssa-let-7d-5p	TGAGGTAGTTGGTTGTATGGTT	22	NC_035090.1	+	38364171	38364263	gctctgcagtgTGAGGTAGTTGGTTGTATGGTTtcgcataataaacagtccggagataaCTGTACAACCTTCTAGCTTTCCctgcggtgtcac	3	ssa-let-7d-2,tni-let-7d,fru-let-7d,	ssa-let-7d-2	TGAGGTAGTTGGTTGTATGGTTtcgcataataaacagtccggagataaCTGTACAACCTTCTAGCTTTCC	ssa-let-7d-5p	TGAGGTAGTTGGTTGTATGGTT	5'	Yes	gp1	((.((((((...(((.(((..(((((((..((((((.((........)).))))....))..)))))))..))).)))...)))))).))...	90	47.3	-31.8	1803.67	1303.33	2182.75	4093	1604.83	2614.42	753.25	837.5	639.917	1012.58	562.917	872.583	1533.14	1862.58	1639.97	2493.66	1882.56	2509.54	444.56	862.923	714.944	547.162	588.441	609.911	high
17	31	ssa-let-7c-3p	CTGTACAACCTTCTAGCTTTCC	22	NC_035090.1	+	38364171	38364263	gctctgcagtgTGAGGTAGTTGGTTGTATGGTTtcgcataataaacagtccggagataaCTGTACAACCTTCTAGCTTTCCctgcggtgtcac	3	ssa-let-7d-2,tni-let-7d,fru-let-7d,	ssa-let-7d-2	TGAGGTAGTTGGTTGTATGGTTtcgcataataaacagtccggagataaCTGTACAACCTTCTAGCTTTCC	ssa-let-7c-3p	CTGTACAACCTTCTAGCTTTCC	3'	Yes	gp1	((.((((((...(((.(((..(((((((..((((((.((........)).))))....))..)))))))..))).)))...)))))).))...	90	47.3	-31.8	6	1.33333	5.66667	12.2	5.33333	6	11.3333	2.83333	3.66667	5.5	1.5	1.83333	5.10006	1.90545	4.25755	7.43286	6.25631	5.75931	6.68881	2.91934	4.09657	2.972	1.56802	1.28145	low
18	32	oni-let-7i	TGAGGTAGTAGTTTGTGCTGTT	22	NC_035097.1	-	26136633	26136713	ggcTGAGGTAGTAGTTTGTGCTGTTggtcgggttgcgacatggcccgctgtggagataaCTGCGCAAACTACTGCCTTGCT	28	oni-let-7i-2,mze-let-7i-2,nbr-let-7i-2,pny-let-7i-2,ptr-let-7i,ptr-let-7i,cpo-let-7i,dno-let-7i,tch-let-7i,ppa-let-7i,nle-let-7i,cja-let-7i,cpo-let-7i,dno-let-7i,ocu-let-7i,oga-let-7i,ptr-let-7i,ptr-let-7i,cpo-let-7i,dno-let-7i,tch-let-7i,ppa-let-7i,nle-let-7i,cja-let-7i,cpo-let-7i,dno-let-7i,ocu-let-7i,pal-let-7i,	oni-let-7i-2	TGAGGTAGTAGTTTGTGCTGTTggtcgggttgtcatattaccccttgtggagatgactgcgcaatctactgccttgcc	oni-let-7i	TGAGGTAGTAGTTTGTGCTGTT	5'	Yes	gp1	(((.(((((((((((((((((.(((((.((((..(.....)..))))))........))).))))))))))))))))))))	81	55.6	-38.7	723.333	540.333	856.667	1335.67	605.667	743.667	1002.67	613.667	564	1265	504.333	966	614.841	772.183	643.642	813.756	710.482	713.834	591.763	632.295	630.126	683.559	527.202	675.206	high
18	33	cpo-let-7i-3p_1ss9GA	CTGCGCAAACTACTGCCTTGCT	22	NC_035097.1	-	26136633	26136713	ggcTGAGGTAGTAGTTTGTGCTGTTggtcgggttgcgacatggcccgctgtggagataaCTGCGCAAACTACTGCCTTGCT	28	oni-let-7i-2,mze-let-7i-2,nbr-let-7i-2,pny-let-7i-2,ptr-let-7i,ptr-let-7i,cpo-let-7i,dno-let-7i,tch-let-7i,ppa-let-7i,nle-let-7i,cja-let-7i,cpo-let-7i,dno-let-7i,ocu-let-7i,oga-let-7i,ptr-let-7i,ptr-let-7i,cpo-let-7i,dno-let-7i,tch-let-7i,ppa-let-7i,nle-let-7i,cja-let-7i,cpo-let-7i,dno-let-7i,ocu-let-7i,pal-let-7i,	cpo-let-7i	TGAGGTAGTAGTTTGTGCTGTTggtcgggttgtgacattgcccgctgtggagataaCTGCGCAAGCTACTGCCTTGCT	cpo-let-7i-3p	CTGCGCAAGCTACTGCCTTGCT	3'	Diff	gp1	(((.(((((((((((((((((.(((((.((((..(.....)..))))))........))).))))))))))))))))))))	81	55.6	-38.7	69.5	58	58.3333	137.5	56.1667	84.8333	63.3333	24	37	85.8333	27.3333	50.5	59.0757	82.887	43.8278	83.772	65.8868	81.4302	37.3786	24.7286	41.3381	46.3811	28.5727	35.298	middle
19	34	hhi-let-7j	TGAGGTAGTTGTTTGTACAGTT	22	NC_035083.1	-	34901682	34901764	ggtcTGAGGTAGTTGTTTGTACAGTTtgagggtctgtgattctgcccaatacaggagctaaCTGTACAGGCCACTGCCTTGCC	2	hhi-let-7j,oga-let-7g,	hhi-let-7j	ggtcTGAGGTAGTTGTTTGTACAGTTtgagggtctgtgattctgccccatacaggagctaactgtacaagtgactg	hhi-let-7j	TGAGGTAGTTGTTTGTACAGTT	5'	Yes	gp1	(((..((((((((.(..(((((((((..((..((...))..))((((......)).)).)))))))))..).)))))))))))	83	50.6	-33.3	518.5	439	543	510	402.5	368	700	653	350.5	489	286.5	437	440.73	627.369	407.974	310.718	472.156	353.238	413.132	672.823	391.594	264.237	299.491	305.45	high
19	35	oga-let-7g-p3_1ss22CT	CTGTACAGGCCACTGCCTTGCT	22	NC_035083.1	-	34901682	34901764	ggtcTGAGGTAGTTGTTTGTACAGTTtgagggtctgtgattctgcccaatacaggagctaaCTGTACAGGCCACTGCCTTGCC	2	hhi-let-7j,oga-let-7g,	oga-let-7g	TGAGGTAGTAGTTTGTACAGTTtgagggtctgtgataccacccggtacaggagataactgtacaggccactgccttgcc	oga-let-7g-p3	ctgtacaggccactgccttgcc	3'	New	gp1	(((..((((((((.(..(((((((((..((..((...))..))((((......)).)).)))))))))..).)))))))))))	83	50.6	-33.3	0	0	0	0	0	0	16	5	5	21	5	8	0	0	0	0	0	0	9.44303	5.15178	5.58623	11.3476	5.22672	5.59177	middle
20	36	oni-let-7a	TGAGGTAGTAGGTTGTATAGTT	22	NC_035078.1	-	34442297	34442370	ggtTGAGGTAGTAGGTTGTATAGTTcagagtgacatcacaggagataaCTGTACAGCCTCCTAGCTTTCCccga	26	oni-let-7a-5,abu-let-7a-5,mze-let-7a-5,nbr-let-7a-5,pny-let-7a-5,gmo-let-7a-1,ssa-let-7a-1,ccr-let-7a,ipu-let-7a-4,bta-let-7a-2,ppy-let-7a-2,hsa-let-7a-2,bta-let-7a-2,eca-let-7a,ppy-let-7a-2,ptr-let-7a-2,ptr-let-7a-2,bta-let-7a-2,ppy-let-7a-2,hsa-let-7a-2,bta-let-7a-2,eca-let-7a,ppy-let-7a-2,ptr-let-7a-2,ptr-let-7a-2,mdo-let-7a-2,	oni-let-7a-5	TGAGGTAGTAGGTTGTATAGTTcagagtgacaccacaggagataactgtacagcctcctagctttcc	oni-let-7a	TGAGGTAGTAGGTTGTATAGTT	5'	Yes	gp1	((..(((.(((.((((((((((((((...(((....)))..))....)))))))))))).))).)))..))...	71	47.3	-29	4241.6	2991.17	5971.01	8797.92	3278.83	4543.75	7349.68	5867.93	5904.51	8274.72	5194.55	7290.89	3605.41	4274.64	4486.22	5360.14	3846.26	4361.47	4337.7	6046.06	6596.79	4471.35	5430.08	5096.12	high
20	37	gmo-let-7a-3p_R+1	CTGTACAGCCTCCTAGCTTTCC	22	NC_035078.1	-	34442297	34442370	ggtTGAGGTAGTAGGTTGTATAGTTcagagtgacatcacaggagataaCTGTACAGCCTCCTAGCTTTCCccga	26	oni-let-7a-5,abu-let-7a-5,mze-let-7a-5,nbr-let-7a-5,pny-let-7a-5,gmo-let-7a-1,ssa-let-7a-1,ccr-let-7a,ipu-let-7a-4,bta-let-7a-2,ppy-let-7a-2,hsa-let-7a-2,bta-let-7a-2,eca-let-7a,ppy-let-7a-2,ptr-let-7a-2,ptr-let-7a-2,bta-let-7a-2,ppy-let-7a-2,hsa-let-7a-2,bta-let-7a-2,eca-let-7a,ppy-let-7a-2,ptr-let-7a-2,ptr-let-7a-2,mdo-let-7a-2,	gmo-let-7a-1	TGAGGTAGTAGGTTGTATAGTTcagagtgacatcgcaggagataaCTGTACAGCCTCCTAGCTTTC	gmo-let-7a-3p	CTGTACAGCCTCCTAGCTTTC	3'	Diff	gp1	((..(((.(((.((((((((((((((...(((....)))..))....)))))))))))).))).)))..))...	71	47.3	-29	13.6667	17.6667	13.3333	31	12.3333	11.6667	15	15.6667	24.8333	40	14	28.5	11.6168	25.2472	10.0178	18.8868	14.4677	11.1987	8.85284	16.1422	27.7449	21.6145	14.6348	19.9207	middle
21	38	oni-let-7a	TGAGGTAGTAGGTTGTATAGTT	22	NC_035078.1	+	47112829	47112921	gtcctttggggTGAGGTAGTAGGTTGTATAGTTttagggtcatacccttcctgtcagataaCTATACAACTTACTGTCTTTCCtgaagtggct	59	oni-let-7a-2,abu-let-7a-2,mze-let-7a-2,nbr-let-7a-2,pny-let-7a-2,oni-let-7a-4,abu-let-7a-4,mze-let-7a-4,nbr-let-7a-4,pny-let-7a-4,gmo-let-7a-3,ssa-let-7a-3,ola-let-7a-3,tni-let-7a-2,fru-let-7a-2,ipu-let-7a-7,ipu-let-7a-3,bta-let-7a-1,ppy-let-7a-1,hsa-let-7a-1,bta-let-7a-1,ppy-let-7a-1,mml-let-7a-1,bta-let-7a-3,ppy-let-7a-3,hsa-let-7a-3,bta-let-7a-3,ppy-let-7a-3,mml-let-7a-3,ptr-let-7a-1,ptr-let-7…	oni-let-7a-4	TGAGGTAGTAGGTTGTATAGTTttagggtcatacccacactgggagataactattcaacctactgtctttcc	oni-let-7a	TGAGGTAGTAGGTTGTATAGTT	5'	Yes	gp1	((((((..(((...(..((((((((((((((((..((((.....))))...........))))))))))))))))..)..)))..))).))).	92	43	-39.7	4241.6	2991.17	5971.01	8797.92	3278.83	4543.75	7349.68	5867.93	5904.51	8274.72	5194.55	7290.89	3605.41	4274.64	4486.22	5360.14	3846.26	4361.47	4337.7	6046.06	6596.79	4471.35	5430.08	5096.12	high
21	39	gmo-let-7a-3-3p_R+1	CTATACAACTTACTGTCTTTCT	22	NC_035078.1	+	47112829	47112921	gtcctttggggTGAGGTAGTAGGTTGTATAGTTttagggtcatacccttcctgtcagataaCTATACAACTTACTGTCTTTCCtgaagtggct	59	oni-let-7a-2,abu-let-7a-2,mze-let-7a-2,nbr-let-7a-2,pny-let-7a-2,oni-let-7a-4,abu-let-7a-4,mze-let-7a-4,nbr-let-7a-4,pny-let-7a-4,gmo-let-7a-3,ssa-let-7a-3,ola-let-7a-3,tni-let-7a-2,fru-let-7a-2,ipu-let-7a-7,ipu-let-7a-3,bta-let-7a-1,ppy-let-7a-1,hsa-let-7a-1,bta-let-7a-1,ppy-let-7a-1,mml-let-7a-1,bta-let-7a-3,ppy-let-7a-3,hsa-let-7a-3,bta-let-7a-3,ppy-let-7a-3,mml-let-7a-3,ptr-let-7a-1,ptr-let-7…	gmo-let-7a-3	TGAGGTAGTAGGTTGTATAGTTttagggccacgcccttgctgtcagataaCTATACAACTTACTGTCTTTC	gmo-let-7a-3-3p	CTATACAACTTACTGTCTTTC	3'	Diff	gp1	((((((..(((...(..((((((((((((((((..((((.....))))...........))))))))))))))))..)..)))..))).))).	92	43	-39.7	8.5	3	23	36	10.5	22.5	17.5	0	5	8.5	0	8.5	7.22509	4.28726	17.2807	21.933	12.3171	21.5974	10.3283	0	5.58623	4.59308	0	5.94125	middle
22	40	ipu-let-7h	TGAGGTAGTAAGTTGTGTTGTT	22	NC_035085.1	-	59125522	59125602	TGAGGTAGTAAGTTGTGTTGTTgttggggatcaggatagtgtgccccgtacgggagataactagacaacttactgccttcc	1	ipu-let-7h,	ipu-let-7h	TGAGGTAGTAAGTTGTGTTGTTgttggggatcagtatagtatggcccttgaaggagataactatacaatttactgccttcc	ipu-let-7h	TGAGGTAGTAAGTTGTGTTGTT	5'	Yes	gp1	.((((((((((((((((((((((((((((..((......))..))))).))....))))))...)))))))))))))))..	78	48.1	-32.2	419.5	253.5	448.5	492	232	352	459.9	410	206.6	343.1	199	293.7	356.579	362.273	336.973	299.751	272.15	337.879	271.428	422.446	230.823	185.398	208.023	205.288	high
23	41	ssa-let-7e-5p	TGAGGTAGTAGATTGAATAGTT	22	NC_035093.1	-	66007274	66007346	TGAGGTAGTAGATTGAATAGTTgtggggtatatgtcctccctctgacataactatacaatctactgtctttcc	1	ssa-let-7e-1,	ssa-let-7e-1	TGAGGTAGTAGATTGAATAGTTgtggggtatatgtcctccctctgacataaCTATACAATCTACTGTCTTTCC	ssa-let-7e-5p	TGAGGTAGTAGATTGAATAGTT	5'	Yes	gp1	.(((..(((((((((.((((((((((((..........))).....))))))))).)))))))))..)))...	69	39.7	-28.4	1726.92	1023.5	2514.83	3542.67	1347.92	1858	1326.83	780.917	624.833	1236.7	591.167	1031.7	1467.9	1462.67	1889.48	2158.37	1581.18	1783.47	783.083	804.622	698.092	668.269	617.972	721.132	high
24	42	ssa-let-7f-5p_R-3_1ss12AG	TGAGGTAGTAGGTTGTATT	19	NC_035093.1	+	76484379	76484456	TGAGGTAGTAGATTGTATTgttgtggggtagtgattttaccctgatcagaagataactgtacaatctattgccttccc	1	ssa-let-7f,	ssa-let-7f	TGAGGTAGTAGATTGTATTGTTgtggggtagtgattttaccctgatcagaagataaCTATACAATCTATTGCCTTCCC	ssa-let-7f-5p	TGAGGTAGTAGATTGTATTGTT	5'	Diff	gp1	.((((((((((((((((..((((((((((((.....))))))).........)))))..))))))))))))))))...	74	39.7	-33	0	0	0	0.666667	0	0	0.416667	0.416667	1.25	1.25	1.16667	0.666667	0	0	0	0.406167	0	0	0.245912	0.429315	1.39656	0.675453	1.21957	0.465981	low
25	43	ssa-let-7j-5p_1ss16GA	TGAGGTAGTAGGTTGAATAGTT	22	NC_035093.1	+	76484151	76484222	TGAGGTAGTAGGTTGGATAGTTttagggttacacctacactgggagataactgtacaacctactgtctttct	1	ssa-let-7j,	ssa-let-7j	TGAGGTAGTAGGTTGGATAGTTttagggtcacacccacactgggagataaCTGTACAACCTACTGTCTTTCT	ssa-let-7j-5p	TGAGGTAGTAGGTTGGATAGTT	5'	Diff	gp1	.(((..(((((((((.((((((.((((......))))...........)))))).)))))))))..)))...	68	41.7	-24.9	0.416667	0.5	6.73333	3.56667	0.416667	0	26.3333	31.9167	23.4333	42.4045	18.1667	32.3045	0.354171	0.714543	5.05898	2.17299	0.488774	0	15.5416	32.8855	26.1808	22.9138	18.9904	22.5799	middle
26	44	ssa-let-7a-5p	TGAGGTAGTAGGTTGTATAGTT	22	NC_035093.1	-	66006826	66006901	TGAGGTAGTAGGTTGTATAGTTtgtgaagggatagaatcctattcaggtgataaCTATACAGTCTATTGCCTTCCT	1	ssa-let-7a-5,	ssa-let-7a-5	TGAGGTAGTAGGTTGTATAGTTtgtgaagggatagaatcctattcaggtgataaCTATACAGTCTATTGCCTTCCT	ssa-let-7a-5p	TGAGGTAGTAGGTTGTATAGTT	5'	Yes	gp1	.((((((((((..(((((((((.......((((((....)))))).......)))))))))..))))))))))...	72	38.2	-32.3	4241.6	2991.17	5971.01	8797.92	3278.83	4543.75	7349.68	5867.93	5904.51	8274.72	5194.55	7290.89	3605.41	4274.64	4486.22	5360.14	3846.26	4361.47	4337.7	6046.06	6596.79	4471.35	5430.08	5096.12	high
26	45	ssa-let-7a-4-3p	CTATACAGTCTATTGCCTTCCT	22	NC_035093.1	-	66006826	66006901	TGAGGTAGTAGGTTGTATAGTTtgtgaagggatagaatcctattcaggtgataaCTATACAGTCTATTGCCTTCCT	1	ssa-let-7a-5,	ssa-let-7a-5	TGAGGTAGTAGGTTGTATAGTTtgtgaagggatagaatcctattcaggtgataaCTATACAGTCTATTGCCTTCCT	ssa-let-7a-4-3p	CTATACAGTCTATTGCCTTCCT	3'	Yes	gp1	.((((((((((..(((((((((.......((((((....)))))).......)))))))))..))))))))))...	72	38.2	-32.3	81	68	112.5	186.5	57	92	108	90	112	98	57	84	68.8508	97.1779	84.525	113.625	66.8643	88.3094	63.7404	92.7321	125.131	52.9556	59.5846	58.7136	middle
27	46	ipu-let-7a	TGAGGTAGTAGGTTGTATAGTT	22	NC_035091.1	-	41315234	41315304	TGAGGTAGTAGGTTGTATAGTTttagggtcacacccaagctgtcagatgactatacaacatactgtctttc	1	ipu-let-7a-1,	ipu-let-7a-1	TGAGGTAGTAGGTTGTATAGTTttagggtcacacccacactgggagataactatacaacctactgtctttct	ipu-let-7a	TGAGGTAGTAGGTTGTATAGTT	5'	Yes	gp1	.(((..((((.(((((((((((...(((.....)))...(.....)..))))))))))).))))..)))..	68	40.8	-24.2	4241.6	2991.17	5971.01	8797.92	3278.83	4543.75	7349.68	5867.93	5904.51	8274.72	5194.55	7290.89	3605.41	4274.64	4486.22	5360.14	3846.26	4361.47	4337.7	6046.06	6596.79	4471.35	5430.08	5096.12	high
28	47	ssa-let-7b-5p	TGAGGTAGTAGGTTGTGTGGTT	22	NC_035091.1	-	41314912	41314988	TGAGGTAGTAGGTTGTGTGGTTtcagggttgttattttgccccatcaggagttaaCTGTACAACCTACTGCCTTCCC	1	ssa-let-7b-1,	ssa-let-7b-1	TGAGGTAGTAGGTTGTGTGGTTtcagggttgttattttgccccatcaggagttaaCTGTACAACCTACTGCCTTCCC	ssa-let-7b-5p	TGAGGTAGTAGGTTGTGTGGTT	5'	Yes	gp1	.((((((((((((((((..(((...((((.........))))...........)))..))))))))))))))))...	73	46.8	-33.4	7193.9	5329.6	7996.62	13567.2	5831.8	7256.9	11818.9	11214.9	11673.5	13959.4	10750.3	13037.8	6114.89	7616.46	6008.12	8265.83	6841.04	6965.79	6975.41	11555.3	13042.1	7543.12	11237.7	9113.03	high
28	48	ssa-let-7b-3p_1ss22CT	CTGTACAACCTACTGCCTTCCT	22	NC_035091.1	-	41314912	41314988	TGAGGTAGTAGGTTGTGTGGTTtcagggttgttattttgccccatcaggagttaaCTGTACAACCTACTGCCTTCCC	1	ssa-let-7b-1,	ssa-let-7b-1	TGAGGTAGTAGGTTGTGTGGTTtcagggttgttattttgccccatcaggagttaaCTGTACAACCTACTGCCTTCCC	ssa-let-7b-3p	CTGTACAACCTACTGCCTTCCC	3'	Diff	gp1	.((((((((((((((((..(((...((((.........))))...........)))..))))))))))))))))...	73	46.8	-33.4	735.5	826	775	1433.5	610.5	698.5	601.5	600	868.5	699	475	531	625.183	1180.43	582.283	873.361	716.152	670.48	354.999	618.214	970.328	377.714	496.538	371.154	middle
29	49	ssa-let-7g-5p	TGAGGTAGTAGTTTGTATAGTT	22	NC_035085.1	-	59125823	59125894	TGAGGTAGTAGTTTGTATAGTTttaggatcacaccagatctgggagatgactatacagtctactgtctttcc	1	ssa-let-7g-1,	ssa-let-7g-1	TGAGGTAGTAGTTTGTATAGTTttaggatcacaccagatctgggagatgaCTATACAGTCTACTGTCTTTCC	ssa-let-7g-5p	TGAGGTAGTAGTTTGTATAGTT	5'	Yes	gp1	.(((..(((((..(((((((((...(((((......))))).......)))))))))..)))))..)))...	68	40.3	-25.4	1632.14	1132.5	2441.5	2584.83	1131.5	1473.67	1279.73	1182.5	609.5	1192.32	594.5	986.318	1387.33	1618.44	1834.38	1574.81	1327.32	1414.55	755.281	1218.4	680.961	644.284	621.457	689.408	high
30	50	ipu-let-7d	TGAGGTAGTTGGTTGTATGGTT	22	NC_035090.1	+	38364971	38365040	TGAGGTAGTTGGTTGTATGGTTtcgcataataaacagtccggagataaCTGTACAACCTTCTAGCTTTCC	2	ipu-let-7d-1,ipu-let-7d-2,	ipu-let-7d-2	TGAGGTAGTTGGTTGTATGGTTttgcatcataatcagcctggagttaactgtacaaccttctagctttcc	ipu-let-7d	TGAGGTAGTTGGTTGTATGGTT	5'	Yes	gp1	.(((.(((..(((((((..((((((.((........)).))))....))..)))))))..))).)))...	66	41.4	-20.3	1803.67	1303.33	2182.75	4093	1604.83	2614.42	753.25	837.5	639.917	1012.58	562.917	872.583	1533.14	1862.58	1639.97	2493.66	1882.56	2509.54	444.56	862.923	714.944	547.162	588.441	609.911	high
30	51	ipu-let-7d-1-p3	CTGTACAACCTTCTAGCTTTCC	22	NC_035090.1	+	38364971	38365040	TGAGGTAGTTGGTTGTATGGTTtcgcataataaacagtccggagataaCTGTACAACCTTCTAGCTTTCC	2	ipu-let-7d-1,ipu-let-7d-2,	ipu-let-7d-1	TGAGGTAGTTGGTTGTATGGTTttgcataataaacagcccggagttaactgtacaaccttctagctttcc	ipu-let-7d-1-p3	ctgtacaaccttctagctttcc	3'	New	gp1	.(((.(((..(((((((..((((((.((........)).))))....))..)))))))..))).)))...	66	41.4	-20.3	6	1.33333	5.66667	12.2	5.33333	6	11.3333	2.83333	3.66667	5.5	1.5	1.83333	5.10006	1.90545	4.25755	7.43286	6.25631	5.75931	6.68881	2.91934	4.09657	2.972	1.56802	1.28145	low
31	52	oni-let-7d	TGAGGTAGTTGGTTGTATGGTT	22	NC_035094.1	-	28813978	28814055	TGAGGTAGTTGGTTGTATTGTTtcgcataataaacagcctggagataaCTGTACAACCTTCTAGCTTTCCctgcggtg	11	oni-let-7d-2,gmo-let-7d-1,dre-let-7d-2,abu-let-7d-2,mze-let-7d-2,nbr-let-7d-2,pny-let-7d-2,abu-let-7d-1,mze-let-7d-1,nbr-let-7d-1,pny-let-7d-1,	oni-let-7d-2	TGAGGTAGTTGGTTGTATGGTTtcgcataataaacagcctggagataactgtacaaccttctagctttcc	oni-let-7d	TGAGGTAGTTGGTTGTATGGTT	5'	Yes	gp1	.(((.(((..((((((((((((((.((............))))))))...))))))))..))).)))...........	66	43.6	-18.3	1803.67	1303.33	2182.75	4093	1604.83	2614.42	753.25	837.5	639.917	1012.58	562.917	872.583	1533.14	1862.58	1639.97	2493.66	1882.56	2509.54	444.56	862.923	714.944	547.162	588.441	609.911	high
31	53	gmo-let-7d-3p_R+2	CTGTACAACCTTCTAGCTTTCC	22	NC_035094.1	-	28813978	28814055	TGAGGTAGTTGGTTGTATTGTTtcgcataataaacagcctggagataaCTGTACAACCTTCTAGCTTTCCctgcggtg	11	oni-let-7d-2,gmo-let-7d-1,dre-let-7d-2,abu-let-7d-2,mze-let-7d-2,nbr-let-7d-2,pny-let-7d-2,abu-let-7d-1,mze-let-7d-1,nbr-let-7d-1,pny-let-7d-1,	gmo-let-7d-1	TGAGGTAGTTGGTTGTATGGTTtcgcataataaacagcatggagataaCTGTACAACCTTCTAGCTTT	gmo-let-7d-3p	CTGTACAACCTTCTAGCTTT	3'	Diff	gp1	.(((.(((..((((((((((((((.((............))))))))...))))))))..))).)))...........	66	43.6	-18.3	6	1.33333	5.66667	12.2	5.33333	6	11.3333	2.83333	3.66667	5.5	1.5	1.83333	5.10006	1.90545	4.25755	7.43286	6.25631	5.75931	6.68881	2.91934	4.09657	2.972	1.56802	1.28145	low
32	54	gmo-let-7j-5p	TGAGGTAGTTGTTTGTACAGTT	22	NC_035093.1	+	63144999	63145077	TGAGGTAGTTGTTTGTACAGTTtgagggtccgtgattctgcccgataaaggagctaactgtacaagccactgccttgcc	1	gmo-let-7j,	gmo-let-7j	TGAGGTAGTTGTTTGTACAGTTtgagggtccatgattctgccccatacaggagctaaCTGTACAAGTGACTGCCTTGCC	gmo-let-7j-5p	TGAGGTAGTTGTTTGTACAGTT	5'	Yes	gp1	.((((((((.((((((((((((...((.(((...(((......)))...))).)))))))))))))).))))))))...	75	49.4	-34	518.5	439	543	510	402.5	368	700	653	350.5	489	286.5	437	440.73	627.369	407.974	310.718	472.156	353.238	413.132	672.823	391.594	264.237	299.491	305.45	high
33	55	oni-let-7d	TGAGGTAGTTGGTTGTATGGTT	22	NC_035078.1	-	8318865	8318947	tgcggtgTGAGGTAGTTGGTTGTATGGTTtcacataataaacagcccggagataaCTGTACAACCTTCTAGCTTTCCccgcgg	4	oni-let-7d-1,dre-let-7d-1,ssa-let-7d-1,pol-let-7d,	oni-let-7d-1	TGAGGTAGTTGGTTGTATGGTTtcgcataataaatagcacggagataactgtacaaccttctagctttcc	oni-let-7d	TGAGGTAGTTGGTTGTATGGTT	5'	Yes	gp1	(((((...(((.(((..(((((((..(((((...................)).)))..)))))))..))).)))...))))).	82	48.2	-28	1803.67	1303.33	2182.75	4093	1604.83	2614.42	753.25	837.5	639.917	1012.58	562.917	872.583	1533.14	1862.58	1639.97	2493.66	1882.56	2509.54	444.56	862.923	714.944	547.162	588.441	609.911	high
33	56	dre-let-7c-3p	CTGTACAACCTTCTAGCTTTCC	22	NC_035078.1	-	8318865	8318947	tgcggtgTGAGGTAGTTGGTTGTATGGTTtcacataataaacagcccggagataaCTGTACAACCTTCTAGCTTTCCccgcgg	4	oni-let-7d-1,dre-let-7d-1,ssa-let-7d-1,pol-let-7d,	dre-let-7d-1	tgtgcgttgcggtgTGAGGTAGTTGGTTGTATGGTTttgcataataaacagcccggagttaaCTGTACAACCTTCTAGCTTTCCctgcggctgcacg	dre-let-7c-3p	CTGTACAACCTTCTAGCTTTCC	3'	Yes	gp1	(((((...(((.(((..(((((((..(((((...................)).)))..)))))))..))).)))...))))).	82	48.2	-28	6	1.33333	5.66667	12.2	5.33333	6	11.3333	2.83333	3.66667	5.5	1.5	1.83333	5.10006	1.90545	4.25755	7.43286	6.25631	5.75931	6.68881	2.91934	4.09657	2.972	1.56802	1.28145	low
34	57	oni-miR-7	TGGAAGACTAGTGATTTTGTTGT	23	NC_035104.1	-	6733237	6733302	TGGAAGACTAGTGATTTTGTTGTgatgctgagcaatgagaataacaacaagtcccagtctgcctct	7	oni-mir-7-3,abu-mir-7-3,mze-mir-7b,nbr-mir-7-3,pny-mir-7-3,ssa-mir-7a-6,ssa-mir-7a-2,	oni-mir-7-3	TGGAAGACTAGTGATTTTGTTGTgacgctgatcaaagaacaacaagtcccagtctgcctct	oni-miR-7	TGGAAGACTAGTGATTTTGTTGT	5'	Yes	gp1	.((.(((((...((.((((((((....((........))....))))))))))..))))).))...	62	42.4	-16.6	43.5667	36.6667	36.8667	20.2	24	17.5	31.2	37.5	12.6667	17.4667	7.93333	18.6667	37.0321	52.3998	27.6991	12.3069	28.1534	16.798	18.4139	38.6384	14.1518	9.43834	8.29306	13.0475	middle
35	58	ssa-miR-7a-5p	TGGAAGACTAGTGATTTTGTTGT	23	NC_035078.1	-	18243527	18243587	TGGAAGACTAGTGATTTTGTTGTtatgtgtcaaaattgacaacaagtcatggtctacctca	1	ssa-mir-7a-1,	ssa-mir-7a-1	TGGAAGACTAGTGATTTTGTTGTtatgtgtcaaaattgaCAACAAGTCATGGTCTACCTCA	ssa-miR-7a-5p	TGGAAGACTAGTGATTTTGTTGT	5'	Yes	gp1	.((.((((((.(((.((((((((((...........))))))))))))))))))).))...	57	36.1	-20.4	43.5667	36.6667	36.8667	20.2	24	17.5	31.2	37.5	12.6667	17.4667	7.93333	18.6667	37.0321	52.3998	27.6991	12.3069	28.1534	16.798	18.4139	38.6384	14.1518	9.43834	8.29306	13.0475	middle
35	59	tni-miR-7	TGGAAGACTAGTGATTTTGTTGT	23	NC_035079.1	-	28192556	28192616	TGGAAGACTAGTGATTTTGTTGTtatgtgtcaaaattgacaacaagtcatggtctacctca	1	tni-mir-7,	tni-mir-7	TGGAAGACTAGTGATTTTGTTGTttggtgtcaaaattgacaacaaatcattgtcttcctcactgc	tni-miR-7	TGGAAGACTAGTGATTTTGTTGT	5'	Yes	gp1	.((.((((((.(((.((((((((((...........))))))))))))))))))).))...	57	36.1	-20.4	43.5667	36.6667	36.8667	20.2	24	17.5	31.2	37.5	12.6667	17.4667	7.93333	18.6667	37.0321	52.3998	27.6991	12.3069	28.1534	16.798	18.4139	38.6384	14.1518	9.43834	8.29306	13.0475	middle
36	60	ssa-miR-7a-5p	TGGAAGACTAGTGATTTTGTTGT	23	NC_035082.1	-	64475257	64475320	TGGAAGACTAGTGATTTTGTTGTtgtaaattcagcacccagacaacaagtcatagtctacctca	1	ssa-mir-7a-5,	ssa-mir-7a-5	TGGAAGACTAGTGATTTTGTTGTtgtaaattcagcacccagaCAACAAGTCATAGTCTACCTCA	ssa-miR-7a-5p	TGGAAGACTAGTGATTTTGTTGT	5'	Yes	gp1	.((.(((((.((((.(((((((((................)))))))))))))))))).))...	60	39.1	-19	43.5667	36.6667	36.8667	20.2	24	17.5	31.2	37.5	12.6667	17.4667	7.93333	18.6667	37.0321	52.3998	27.6991	12.3069	28.1534	16.798	18.4139	38.6384	14.1518	9.43834	8.29306	13.0475	middle
37	61	oni-miR-7	TGGAAGACTAGTGATTTTGTTGT	23	NC_035077.1	+	20513829	20513892	TGGAAGACTAGTGATTTTGTTGTtgtaaatttagctcactgacaacaagtcacagtctacctca	8	oni-mir-7-2,abu-mir-7-2,nbr-mir-7-2,pny-mir-7-2,ssa-mir-7a-7,ssa-mir-7a-4,mze-mir-7a-1,ipu-mir-7a-1,	oni-mir-7-2	TGGAAGACTAGTGATTTTGTTGTtgtaaattcatgtttttgacaacagagtcacagtctacctcg	oni-miR-7	TGGAAGACTAGTGATTTTGTTGT	5'	Yes	gp1	.((.(((((.((((.(((((((((................)))))))))))))))))).))...	60	37.5	-20.8	43.5667	36.6667	36.8667	20.2	24	17.5	31.2	37.5	12.6667	17.4667	7.93333	18.6667	37.0321	52.3998	27.6991	12.3069	28.1534	16.798	18.4139	38.6384	14.1518	9.43834	8.29306	13.0475	middle
38	62	oni-let-7h	TGAGGTAGTAAGTTGTGTTGTT	22	NC_035092.1	+	36711365	36711460	tggctgtgctgtggTGAGGTAGTAAGTTGTGTTGTTgttggggatcaggatagtgcgccccgtacgggagataaCTATACAACTTACTGCCTTCCT	9	oni-let-7h,abu-let-7h,mze-let-7h,nbr-let-7h,pny-let-7h,gmo-let-7h-1,ssa-let-7h,tni-let-7h,fru-let-7h,	oni-let-7h	TGAGGTAGTAAGTTGTGTTGTTgttggggatcaggattgtgcaccccgttaaggagataactatacaacttactgccttcct	oni-let-7h	TGAGGTAGTAAGTTGTGTTGTT	5'	Yes	gp1	.(((...)))..((.(((((((((((((((((.((((((((((..((......))..))))........)))))).))))))))))))))))))).	83	50	-37.3	419.5	253.5	448.5	492	232	352	459.9	410	206.6	343.1	199	293.7	356.579	362.273	336.973	299.751	272.15	337.879	271.428	422.446	230.823	185.398	208.023	205.288	high
38	63	gmo-let-7h-2-3p_R+2	CTATACAACTTACTGCCTTCCT	22	NC_035092.1	+	36711365	36711460	tggctgtgctgtggTGAGGTAGTAAGTTGTGTTGTTgttggggatcaggatagtgcgccccgtacgggagataaCTATACAACTTACTGCCTTCCT	9	oni-let-7h,abu-let-7h,mze-let-7h,nbr-let-7h,pny-let-7h,gmo-let-7h-1,ssa-let-7h,tni-let-7h,fru-let-7h,	gmo-let-7h-1	TGAGGTAGTAAGTTGTGTTGTTgttggggatcaggattattcaccccgttcaggagataaCTATACAACTTACTGCCTTCct	gmo-let-7h-2-3p	CTATACAACTTACTGCCTTC	3'	Diff	gp1	.(((...)))..((.(((((((((((((((((.((((((((((..((......))..))))........)))))).))))))))))))))))))).	83	50	-37.3	704.5	692.5	687.5	1153.5	474.5	602.5	1057.5	673	1008	946	593.5	672	598.832	989.642	516.541	702.771	556.616	578.331	624.125	693.43	1126.18	511.183	620.411	469.709	middle
39	64	gmo-let-7i-5p_L-1	TGAGGTAGTAGTTTGTGCTGTT	22	NC_035080.1	-	11324853	11324948	tgtactggcTGAGGTAGTAGTTTGTGCTGTTggttgggttatgacatttcccgctatggagatgaCTGCGCAAGCTACTGCCTTGCcagtgctggt	6	gmo-let-7i-1,gmo-let-7i-2,dre-let-7i,ssa-let-7i-2,ccr-let-7i,ipu-let-7i,	gmo-let-7i-2	CTGAGGTAGTAGTTTGTGCTGTTggttgggttggcacgttacccgttgatggagatgaCTGCGCAATCTACTGCCTTGCC	gmo-let-7i-5p	CTGAGGTAGTAGTTTGTGCTGTT	5'	Diff	gp1	.((((((((.(((((((((((((((((.((..............(((((((......))))))))).)))))))))))))))))))))))))....	91	51	-48.9	723.333	540.333	856.667	1335.67	605.667	743.667	1002.67	613.667	564	1265	504.333	966	614.841	772.183	643.642	813.756	710.482	713.834	591.763	632.295	630.126	683.559	527.202	675.206	high
39	65	gmo-let-7i-3p_R-1_1ss9GA	CTGCGCAAACTACTGCCTTGC	21	NC_035080.1	-	11324853	11324948	tgtactggcTGAGGTAGTAGTTTGTGCTGTTggttgggttatgacatttcccgctatggagatgaCTGCGCAAGCTACTGCCTTGCcagtgctggt	6	gmo-let-7i-1,gmo-let-7i-2,dre-let-7i,ssa-let-7i-2,ccr-let-7i,ipu-let-7i,	gmo-let-7i-1	CTGAGGTAGTAGTTTGTGCTGTTggttgggttgagacactgcccgctatggagatgaCTGCGCAAGCTACTGCCTTGCC	gmo-let-7i-3p	CTGCGCAAGCTACTGCCTTGCC	3'	Diff	gp1	.((((((((.(((((((((((((((((.((..............(((((((......))))))))).)))))))))))))))))))))))))....	91	51	-48.9	4	4	4.33333	10	2.66667	5.33333	10.3333	2	6	7.33333	3.33333	3	3.40004	5.71635	3.25578	6.09251	3.12816	5.11939	6.09862	2.06071	6.70347	3.96266	3.48448	2.09691	low
40	66	oni-miR-9a-5p	TCTTTGGTTATCTAGCTGTATG	22	NC_035078.1	-	17598383	17598486	agccttaggggttggttgttaTCTTTGGTTATCTAGCTGTATGagtgatgtatattcttcataaagctagataaccgaaagtaacaagaatcccattacgctcc	16	oni-mir-9a-3,ssa-mir-9a-4,mze-mir-9-3,nbr-mir-9-3,oni-mir-9a-1,mze-mir-9-4,nbr-mir-9-4,oni-mir-9a-6,mze-mir-9-5,nbr-mir-9-5,abu-mir-9-4,abu-mir-9-3,abu-mir-9-6,ola-mir-9a-1,ola-mir-9a-5,ipu-mir-9-6,	oni-mir-9a-6	TCTTTGGTTATCTAGCTGTATGagtgataatcatgcatcataaagctagataaccgaaagt	oni-miR-9a-5p	TCTTTGGTTATCTAGCTGTATG	5'	Yes	gp1	(((....((((((..((((((..(((((((((((((((.((((((.((.......)))))))).)))))))))))))))..)))))).)))))).....)))..	102	38.5	-43.6	3.45455	1.54545	8.36364	7.36364	3.54545	2.81818	3.18182	0.818182	0	2.09091	0	2.54545	2.9364	2.20859	6.28388	4.4863	4.15902	2.70513	1.87787	0.843019	0	1.12985	0	1.7792	low
41	67	dre-miR-9-5p_R-1	TCTTTGGTTATCTAGCTGTATG	22	NC_035090.1	+	26054151	26054243	gaggggttggctgttaTCTTTGGTTATCTAGCTGTATGagtggtgtacattcttcataaagctagataaccgaaagtaacaagaatcccatta	4	dre-mir-9-1,ccr-mir-9,tni-mir-9-1,fru-mir-9-1,	dre-mir-9-1	ggggttggctgttaTCTTTGGTTATCTAGCTGTATGAgtgttattcattcttcaTAAAGCTAGATAACCGAAAGTaacaagaatccc	dre-miR-9-5p	TCTTTGGTTATCTAGCTGTATGA	5'	Diff	gp1	..((((((...(((((..(((((((((((((((.((((((..((....))..)))))).)))))))))))))))..)))))..))))))....	87	38.7	-42.6	3.45455	1.54545	8.36364	7.36364	3.54545	2.81818	3.18182	0.818182	0	2.09091	0	2.54545	2.9364	2.20859	6.28388	4.4863	4.15902	2.70513	1.87787	0.843019	0	1.12985	0	1.7792	low
42	68	oni-miR-9a-5p	TCTTTGGTTATCTAGCTGTATG	22	NC_035078.1	-	65898186	65898272	ggaggtcgttttctgTCTTTGGTTATCTAGCTGTATGagtgttaaatacctgtcataaagctagataaccgaaagtagaaattactt	6	oni-mir-9a-5,ssa-mir-9a-5,mze-mir-9-6,nbr-mir-9-6,abu-mir-9-5,ola-mir-9a-3,	oni-mir-9a-5	TCTTTGGTTATCTAGCTGTATGagtgttaaatacctgtcataaagctagataaccgaaagt	oni-miR-9a-5p	TCTTTGGTTATCTAGCTGTATG	5'	Yes	gp1	..((((...((((((..(((((((((((((((.(((((((((...))))...))))).)))))))))))))))..))))))..))))	85	35.6	-34.6	3.45455	1.54545	8.36364	7.36364	3.54545	2.81818	3.18182	0.818182	0	2.09091	0	2.54545	2.9364	2.20859	6.28388	4.4863	4.15902	2.70513	1.87787	0.843019	0	1.12985	0	1.7792	low
43	69	gmo-miR-9-5p_R-1	TCTTTGGTTATCTAGCTGTATG	22	NC_035079.1	-	27277051	27277127	ggggttggttgttaTCTTTGGTTATCTAGCTGTATGagtggtgtacattcttcataaagctagataaccgaaagtaa	44	gmo-mir-9-2,gmo-mir-9-1,ssa-mir-9a-8,ipu-mir-9-1,ptr-mir-9-1,ptr-mir-9-1,ppy-mir-9-1,rno-mir-9a-1,ssc-mir-9-1,hsa-mir-9-1,mmu-mir-9-1,ppy-mir-9-1,mml-mir-9-1,rno-mir-9a-1,ssc-mir-9-1,cpo-mir-9-1,cpo-mir-9-1,dno-mir-9-1,cfa-mir-9-1,dno-mir-9-1,ocu-mir-9-1,tch-mir-9-3,gga-mir-9-4,eca-mir-9a,ptr-mir-9-1,ptr-mir-9-1,mdo-mir-9a-3,ppy-mir-9-1,rno-mir-9a-1,ssc-mir-9-1,hsa-mir-9-1,mmu-mir-9-1,ppy-mir-9-1…	gmo-mir-9-1	TCTTTGGTTATCTAGCTGTATGAgtggcatacattcttcaTAAAGCTAGATAACCGAAAGT	gmo-miR-9-5p	TCTTTGGTTATCTAGCTGTATGA	5'	Diff	gp1	...........(((..(((((((((((((((.((((((..((....))..)))))).)))))))))))))))..)))	66	37.7	-29.6	3.45455	1.54545	8.36364	7.36364	3.54545	2.81818	3.18182	0.818182	0	2.09091	0	2.54545	2.9364	2.20859	6.28388	4.4863	4.15902	2.70513	1.87787	0.843019	0	1.12985	0	1.7792	low
44	70	gmo-miR-9-5p_R-1	TCTTTGGTTATCTAGCTGTATG	22	NC_035102.1	-	19633643	19633723	gttgctaTCTTTGGTTATCTAGCTGTATGagtgttactcggccgtcataaagctagctaaccgaaagtaggaatgtcctcc	3	gmo-mir-9-3,dre-mir-9-6,ssa-mir-9a-7,	gmo-mir-9-3	TCTTTGGTTATCTAGCTGTATGAgtgttaagcctccttcaTAAAGCTAGCTAACCGAAAGTA	gmo-miR-9-5p	TCTTTGGTTATCTAGCTGTATGA	5'	Diff	gp1	(((.(((..((((((((.((((((.(((((..((......))..))))).)))))).))))))))..))).))).......	74	44.4	-28.8	3.45455	1.54545	8.36364	7.36364	3.54545	2.81818	3.18182	0.818182	0	2.09091	0	2.54545	2.9364	2.20859	6.28388	4.4863	4.15902	2.70513	1.87787	0.843019	0	1.12985	0	1.7792	low
45	71	gmo-miR-9-5p_R-1	TCTTTGGTTATCTAGCTGTATG	22	NC_035077.1	-	36462359	36462438	gtttctgTCTTTGGTTATCTAGCTGTATGagtattaaatacctgtcataaagctagataaccgaaagtagaaattacttc	11	gmo-mir-9-7,tni-mir-9-3,fru-mir-9-3,ipu-mir-9-3,ipu-mir-9-5,ssc-mir-9-3,ssc-mir-9-3,gga-mir-9-3,efu-mir-9-2,ssc-mir-9-3,ssc-mir-9-3,	gmo-mir-9-7	TCTTTGGTTATCTAGCTGTATGAgttttaaatccctgtcaTAAAGCTAGATAACCGAAAGT	gmo-miR-9-5p	TCTTTGGTTATCTAGCTGTATGA	5'	Diff	gp1	(((((((..(((((((((((((((.(((((((((...))))...))))).)))))))))))))))..)))))))......	74	32.5	-33.8	3.45455	1.54545	8.36364	7.36364	3.54545	2.81818	3.18182	0.818182	0	2.09091	0	2.54545	2.9364	2.20859	6.28388	4.4863	4.15902	2.70513	1.87787	0.843019	0	1.12985	0	1.7792	low
46	72	oni-miR-9a-5p	TCTTTGGTTATCTAGCTGTATG	22	NC_035082.1	-	13012464	13012532	TCTTTGGTTATCTAGCTGTATGagtgtgatggccgtcataaagctagataaccgaaagtaaaaacgact	32	oni-mir-9a-4,gmo-mir-9-4,mze-mir-9-7,nbr-mir-9-7,ssa-mir-9a-2,abu-mir-9-7,ipu-mir-9-2,cpo-mir-9-2,dno-mir-9-2,cfa-mir-9-2,cpo-mir-9-2,dno-mir-9-2,cpo-mir-9-3,dno-mir-9-3,cpo-mir-9-3,dno-mir-9-3,chi-mir-9,tch-mir-9-1,pal-mir-9-1,tch-mir-9-2,cfa-mir-9-3,pal-mir-9-2,cpo-mir-9-2,dno-mir-9-2,cfa-mir-9-2,cpo-mir-9-2,dno-mir-9-2,cpo-mir-9-3,dno-mir-9-3,cpo-mir-9-3,dno-mir-9-3,ocu-mir-9-2,	oni-mir-9a-4	TCTTTGGTTATCTAGCTGTATGagtgttctgctcgtcataaagctagataaccgaaagt	oni-miR-9a-5p	TCTTTGGTTATCTAGCTGTATG	5'	Yes	gp1	..(((((((((((((((.(((((..((....))..))))).))))))))))))))).............	54	39.1	-26.7	3.45455	1.54545	8.36364	7.36364	3.54545	2.81818	3.18182	0.818182	0	2.09091	0	2.54545	2.9364	2.20859	6.28388	4.4863	4.15902	2.70513	1.87787	0.843019	0	1.12985	0	1.7792	low
47	73	ssa-miR-9a-5p_R-1	TCTTTGGTTATCTAGCTGTATG	22	NC_035082.1	-	64439474	64439535	TCTTTGGTTATCTAGCTGTATGagtgttactcggccgtcataaagctagctaaccgaatgta	1	ssa-mir-9a-6,	ssa-mir-9a-6	TCTTTGGTTATCTAGCTGTATGAgtgttactcggccgtcaTAAAGCTAGCTAACCGAATGTA	ssa-miR-9a-5p	TCTTTGGTTATCTAGCTGTATGA	5'	Diff	gp1	..((((((((.((((((.(((((..((......))..))))).)))))).))))))))....	56	41.9	-22.4	3.45455	1.54545	8.36364	7.36364	3.54545	2.81818	3.18182	0.818182	0	2.09091	0	2.54545	2.9364	2.20859	6.28388	4.4863	4.15902	2.70513	1.87787	0.843019	0	1.12985	0	1.7792	low
48	74	oni-miR-9a-5p	TCTTTGGTTATCTAGCTGTATG	22	NC_035084.1	-	74422800	74422856	TCTTTGGTTATCTAGCTGTATGagttataatttcataaagctagagaaccgaaagta	8	oni-mir-9a-2,gmo-mir-9-6,abu-mir-9-2,mze-mir-9-2,nbr-mir-9-2,pol-mir-9b,ssa-mir-9a-3,ipu-mir-9-7,	oni-mir-9a-2	TCTTTGGTTATCTAGCTGTATGagttttaatttcaTAAAGCTAGAGAACCGAAAGTA	oni-miR-9a-5p	TCTTTGGTTATCTAGCTGTATG	5'	Yes	gp1	..(((((((.(((((((.((((((.......)))))).))))))).)))))))....	51	31.6	-23.2	3.45455	1.54545	8.36364	7.36364	3.54545	2.81818	3.18182	0.818182	0	2.09091	0	2.54545	2.9364	2.20859	6.28388	4.4863	4.15902	2.70513	1.87787	0.843019	0	1.12985	0	1.7792	low
49	75	ola-miR-9b-5p_R-1	TCTTTGGTTATCTAGCTGTATG	22	NC_035087.1	-	41415442	41415536	tgggaagtgggttgttaTCTTTGGTTATCTAGCTGTATGagtgtgatggccgtcataaagctagataaccgaaagtaaaaactacttccagactc	37	ola-mir-9a-4,tni-mir-9-2,fru-mir-9-2,bta-mir-9-2,ptr-mir-9-2,rno-mir-9a-2,ssc-mir-9-2,hsa-mir-9-2,bta-mir-9-2,ptr-mir-9-2,mml-mir-9-2,rno-mir-9a-2,ssc-mir-9-2,ggo-mir-9,ppy-mir-9-2,mdo-mir-9a-2,ppy-mir-9-2,mmu-mir-9-2,bta-mir-9-2,ptr-mir-9-2,rno-mir-9a-2,ssc-mir-9-2,hsa-mir-9-2,bta-mir-9-2,ptr-mir-9-2,mml-mir-9-2,rno-mir-9a-2,ssc-mir-9-2,ggo-mir-9,gga-mir-9-2,eca-mir-9a-2,ppy-mir-9-2,mdo-mir-9a-2…	ola-mir-9a-4	gaaatttgggaagtgggttgttaTCTTTGGTTATCTAGCTGTATGAgtgttctgctcgtcATAAAGCTAGATAACCGAAAGtaaaaactacttccagactcttc	ola-miR-9b-5p	TCTTTGGTTATCTAGCTGTATGA	5'	Diff	gp1	..((((((((....(((..(((((((((((((((.(((((..((....))..))))).)))))))))))))))..)))...))))))))......	87	41.1	-42.7	3.45455	1.54545	8.36364	7.36364	3.54545	2.81818	3.18182	0.818182	0	2.09091	0	2.54545	2.9364	2.20859	6.28388	4.4863	4.15902	2.70513	1.87787	0.843019	0	1.12985	0	1.7792	low
50	76	oni-miR-9a-5p	TCTTTGGTTATCTAGCTGTATG	22	NC_035081.1	+	58192548	58192643	tttaagagacgtgggttagtttctcTCTTTGGTTATCTAGCTGTATGagtttatgtgatatcataaagctagagaaccgaatgtataaactaattc	13	oni-mir-9a-7,mze-mir-9-1,nbr-mir-9-1,gmo-mir-9-5,dre-mir-9-4,dre-mir-9-7,ssa-mir-9a-1,abu-mir-9-1,ola-mir-9b-1,tni-mir-9-4,fru-mir-9-4,ipu-mir-9-4,gga-mir-9-1,	oni-mir-9a-7	TCTTTGGTTATCTAGCTGTATGagtttatgtaatatcaTAAAGCTAGAGAACCGAATGTA	oni-miR-9a-5p	TCTTTGGTTATCTAGCTGTATG	5'	Yes	gp1	............(..(((((((.....(((((((.(((((((.((((((((.....))).))))).))))))).))))))).....)))))))..)	84	33.3	-29.1	3.45455	1.54545	8.36364	7.36364	3.54545	2.81818	3.18182	0.818182	0	2.09091	0	2.54545	2.9364	2.20859	6.28388	4.4863	4.15902	2.70513	1.87787	0.843019	0	1.12985	0	1.7792	low
51	77	ssa-miR-10d-5p_L-1R+1	ACCCTGTAGAACCGAATTTGTG	22	NC_035093.1	-	42989637	42989696	cACCCTGTAGAACCGAATTTGTGttaacaattacacaaccgcaaattcgcctctacggga	1	ssa-mir-10d-2,	ssa-mir-10d-2	CACCCTGTAGAACCGAATTTGTgttaacaatacgcaaccgCAAATTCGCCTCTACGGGA	ssa-miR-10d-5p	CACCCTGTAGAACCGAATTTGT	5'	Diff	gp1	...((((((((..((((((((((................))))))))))..)))))))).	56	45	-23.2	976.9	539.7	1978.8	2671.45	884.25	1165.5	1226.85	546.1	682.8	1580.1	581	1257.5	830.375	771.278	1486.74	1627.58	1037.28	1118.75	724.073	562.678	762.855	853.827	607.345	878.956	middle
52	78	ssa-miR-10d-5p_L-1R+1	ACCCTGTAGAACCGAATTTGTG	22	NC_035083.1	+	54760032	54760090	cACCCTGTAGAACCGAATTTGTGtttacaattaacaaccgcaaattcgcctctacggga	1	ssa-mir-10d-1,	ssa-mir-10d-1	CACCCTGTAGAACCGAATTTGTgtttacaattaacaaccgCAAATTCGCCTCTACGGGA	ssa-miR-10d-5p	CACCCTGTAGAACCGAATTTGT	5'	Diff	gp1	...((((((((..((((((((((...............))))))))))..)))))))).	55	44.1	-23.3	976.9	539.7	1978.8	2671.45	884.25	1165.5	1226.85	546.1	682.8	1580.1	581	1257.5	830.375	771.278	1486.74	1627.58	1037.28	1118.75	724.073	562.678	762.855	853.827	607.345	878.956	middle
53	79	dre-miR-10c-5p	TACCCTGTAGATCCGGATTTGT	22	NC_035088.1	-	64272320	64272412	cctgtcatctatataTACCCTGTAGATCCGGATTTGTgtgaacagactcacggtcacaaattcgtatctaagggagtatgtagttgatgtata	3	dre-mir-10c,ssa-mir-10a-2,ccr-mir-10c,	dre-mir-10c	cctgtcatctatataTACCCTGTAGATCCGGATTTGTgtaaacagacgcacagtcacAAATTCGTATCTAGGGGAGTAtgtagttgatgtatagg	dre-miR-10c-5p	TACCCTGTAGATCCGGATTTGT	5'	Yes	gp1	...((((.(((((((..((((.(((((.(((((((((((((......))))....))))))))).)))))))))..))))))).)))).....	85	39.8	-34.4	2690	1860	4849.1	6670	2271	3027	1986.5	1063.5	1291.5	3085	1595	2612	2286.53	2658.1	3643.29	4063.7	2664.02	2905.57	1172.41	1095.78	1442.92	1667.02	1667.32	1825.71	high
54	80	oni-miR-10a	TACCCTGTAGAACCGAATTTGT	22	NC_035085.1	-	57195087	57195148	TACCCTGTAGAACCGAATTTGTgttaatagataacaatcgcaagtacgtctctacgggaata	6	oni-mir-10a-2,nbr-mir-10a-2,pny-mir-10a-2,gmo-mir-10a-2,ssa-mir-10b-1,abu-mir-10a-2,	oni-mir-10a-2	TACCCTGTAGAACCGAATTTGTgtgaagtacaagcagtcgcaaatacgtctctacaggaata	oni-miR-10a	TACCCTGTAGAACCGAATTTGT	5'	Yes	gp1	...((((((((..((.(((((((...............))))))).))..))))))))....	55	38.7	-20.4	4284.07	2262.87	8807.23	11669.8	4294.42	5125.83	6467.85	2450.27	2257.13	6593.93	2826	5543	3641.5	3233.83	6617.16	7109.83	5037.6	4920.21	3817.25	2524.65	2521.77	3563.12	2954.14	3874.4	high
55	81	ssa-miR-10a-5p	TACCCTGTAGATCCGGATTTGT	22	NC_035089.1	-	31486176	31486240	TACCCTGTAGATCCGGATTTGTgtgaacagactcacggtcaCAAATTCGTGTCTAAGGGAGTatg	2	ssa-mir-10a-1,ipu-mir-10c,	ssa-mir-10a-1	TACCCTGTAGATCCGGATTTGTgtgaacagactcacggtcaCAAATTCGTGTCTAAGGGAGT	ssa-miR-10a-5p	TACCCTGTAGATCCGGATTTGT	5'	Yes	gp1	..((((.((((..(((((((((((((......))))....)))))))))..))))))))......	57	46.2	-23.3	2690	1860	4849.1	6670	2271	3027	1986.5	1063.5	1291.5	3085	1595	2612	2286.53	2658.1	3643.29	4063.7	2664.02	2905.57	1172.41	1095.78	1442.92	1667.02	1667.32	1825.71	high
55	82	ssa-miR-10a-3p	CAAATTCGTGTCTAAGGGAGT	21	NC_035089.1	-	31486176	31486240	TACCCTGTAGATCCGGATTTGTgtgaacagactcacggtcaCAAATTCGTGTCTAAGGGAGTatg	2	ssa-mir-10a-1,ipu-mir-10c,	ssa-mir-10a-1	TACCCTGTAGATCCGGATTTGTgtgaacagactcacggtcaCAAATTCGTGTCTAAGGGAGT	ssa-miR-10a-3p	CAAATTCGTGTCTAAGGGAGT	3'	Yes	gp1	..((((.((((..(((((((((((((......))))....)))))))))..))))))))......	57	46.2	-23.3	6	0	14	8	10	11	5	0	5	6	0	6	5.10006	0	10.5187	4.87401	11.7306	10.5587	2.95095	0	5.58623	3.24218	0	4.19383	middle
56	83	dre-miR-10b-5p_R-1	TACCCTGTAGAACCGAATTTGT	22	NC_035092.1	+	38310815	38310897	tagttgtctatatgTACCCTGTAGAACCGAATTTGTgttaatatattacaatcgcaagtacgtctctacaggaatacatgggc	5	dre-mir-10b-2,ssa-mir-10b-4,tni-mir-10b-1,fru-mir-10b-2,ipu-mir-10b-2,	dre-mir-10b-2	gtagtcgtctatatgTACCCTGTAGAACCGAATTTGTGtccaaaacatcaaaatcgCAAATACGTCTCTACAGGAATacatgggcgacgtaa	dre-miR-10b-5p	TACCCTGTAGAACCGAATTTGTG	5'	Diff	gp1	.....((((((.(((..((((((((..((.(((((((...............))))))).))..)))))))).))).))))))	78	37.3	-25.5	4284.07	2262.87	8807.23	11669.8	4294.42	5125.83	6467.85	2450.27	2257.13	6593.93	2826	5543	3641.5	3233.83	6617.16	7109.83	5037.6	4920.21	3817.25	2524.65	2521.77	3563.12	2954.14	3874.4	high
57	84	oni-miR-10a	TACCCTGTAGAACCGAATTTGT	22	NC_035079.1	+	53303067	53303167	tattccgtcgtctatataTACCCTGTAGAACCGAATTTGTgtgataaaacaacagtcACAGATTCGATTCTAGGGGAGTatatggtcgatgcaaaaacttc	49	oni-mir-10a-1,abu-mir-10a-1,mze-mir-10a,pny-mir-10a-1,gmo-mir-10a-1,dre-mir-10b-1,ssa-mir-10b-3,ssa-mir-10b-2,nbr-mir-10a-1,ola-mir-10b,ccr-mir-10d,tni-mir-10b-2,fru-mir-10b-1,pol-mir-10b,ipu-mir-10b-1,bta-mir-10b,bta-mir-10b,ssc-mir-10b,efu-mir-10,ssc-mir-10b,cpo-mir-10b,dma-mir-10,cpo-mir-10b,dno-mir-10b,dno-mir-10b,tch-mir-10b-1,tch-mir-10b-2,nle-mir-10b,oga-mir-10,mmr-mir-10,oar-mir-10b,mmu-m…	oni-mir-10a-1	TACCCTGTAGAACCGAATTTGTgtgatgaaaccagattcacagattcgattctaggggagt	oni-miR-10a	TACCCTGTAGAACCGAATTTGT	5'	Yes	gp1	.....(((((.(((((((..((((.(((((.((((((((((...............)))))))))).)))))))))..))))))).)))))..........	86	38.6	-37	4284.07	2262.87	8807.23	11669.8	4294.42	5125.83	6467.85	2450.27	2257.13	6593.93	2826	5543	3641.5	3233.83	6617.16	7109.83	5037.6	4920.21	3817.25	2524.65	2521.77	3563.12	2954.14	3874.4	high
57	85	gmo-miR-10a-3p_L+2R-1	ACAGATTCGATTCTAGGGGAGT	22	NC_035079.1	+	53303067	53303167	tattccgtcgtctatataTACCCTGTAGAACCGAATTTGTgtgataaaacaacagtcACAGATTCGATTCTAGGGGAGTatatggtcgatgcaaaaacttc	49	oni-mir-10a-1,abu-mir-10a-1,mze-mir-10a,pny-mir-10a-1,gmo-mir-10a-1,dre-mir-10b-1,ssa-mir-10b-3,ssa-mir-10b-2,nbr-mir-10a-1,ola-mir-10b,ccr-mir-10d,tni-mir-10b-2,fru-mir-10b-1,pol-mir-10b,ipu-mir-10b-1,bta-mir-10b,bta-mir-10b,ssc-mir-10b,efu-mir-10,ssc-mir-10b,cpo-mir-10b,dma-mir-10,cpo-mir-10b,dno-mir-10b,dno-mir-10b,tch-mir-10b-1,tch-mir-10b-2,nle-mir-10b,oga-mir-10,mmr-mir-10,oar-mir-10b,mmu-m…	gmo-mir-10a-1	TACCCTGTAGAACCGAATTTGTgtgatgaaaccagagtcacAGATTCGATTCTAGGGGAGTA	gmo-miR-10a-3p	AGATTCGATTCTAGGGGAGTA	3'	Diff	gp1	.....(((((.(((((((..((((.(((((.((((((((((...............)))))))))).)))))))))..))))))).)))))..........	86	38.6	-37	7	0	5	23	0	0	51	16	6	23	19	24	5.95007	0	3.75666	14.0128	0	0	30.0996	16.4857	6.70347	12.4283	19.8615	16.7753	middle
58	86	ssa-miR-15e-5p_R+1	AAGCAGCACAGAATGGTTTGTG	22	NC_035083.1	+	6991396	6991456	AAGCAGCACAGAATGGTTTGTGggtaatacagggataCAGGCTGTACTGTGCTGTTGCagt	1	ssa-mir-15e,	ssa-mir-15e	AAGCAGCACAGAATGGTTTGTgggtaatacagggataCAGGCTGTACTGTGCTGTTGCAGT	ssa-miR-15e-5p	AAGCAGCACAGAATGGTTTGT	5'	Diff	gp1	.((((((((((.(..(..((((.............))))..)..).)))))))))).....	55	47.5	-23.7	0	5	16	22	6	16	46	15	6	72	19	68	0	7.14543	12.0213	13.4035	7.03835	15.3582	27.1487	15.4553	6.70347	38.9061	19.8615	47.53	middle
58	87	ssa-miR-15e-3p_R-3	CAGGCTGTACTGTGCTGTTGC	21	NC_035083.1	+	6991396	6991456	AAGCAGCACAGAATGGTTTGTGggtaatacagggataCAGGCTGTACTGTGCTGTTGCagt	1	ssa-mir-15e,	ssa-mir-15e	AAGCAGCACAGAATGGTTTGTgggtaatacagggataCAGGCTGTACTGTGCTGTTGCAGT	ssa-miR-15e-3p	CAGGCTGTACTGTGCTGTTGCAGT	3'	Diff	gp1	.((((((((((.(..(..((((.............))))..)..).)))))))))).....	55	47.5	-23.7	23	13	25	45	28	27	118	72	71	119	84	123	19.5502	18.5781	18.7833	27.4163	32.8456	25.9169	69.6423	74.1857	79.3244	64.3032	87.8089	85.9735	middle
59	88	ssa-miR-15a-5p_L-2_1ss18GA	TAGCAGCACGTCATGATTTGT	21	NC_035101.1	-	14169591	14169651	cgTAGCAGCACGTCATGATTTGTagtgatagtaaagatgcAGACCATGAAGAGCTGCTGCT	1	ssa-mir-15a,	ssa-mir-15a	CGTAGCAGCACGTCATGGTTTGTagtgatagtaaagatgCAGACCATGAAGAGCTGCTGCT	ssa-miR-15a-5p	CGTAGCAGCACGTCATGGTTTGT	5'	Diff	gp1	.((((((((...(((((.((((((.............)))))).)))))...)))))))).	59	45.9	-24.8	515	279	562	953	438	580	991	550	607	831	302	349	437.755	398.715	422.249	580.616	513.8	556.733	584.877	566.696	678.168	449.041	315.694	243.941	middle
59	89	ssa-miR-15a-3p_L-1	AGACCATGAAGAGCTGCTGCT	21	NC_035101.1	-	14169591	14169651	cgTAGCAGCACGTCATGATTTGTagtgatagtaaagatgcAGACCATGAAGAGCTGCTGCT	1	ssa-mir-15a,	ssa-mir-15a	CGTAGCAGCACGTCATGGTTTGTagtgatagtaaagatgCAGACCATGAAGAGCTGCTGCT	ssa-miR-15a-3p	CAGACCATGAAGAGCTGCTGCT	3'	Diff	gp1	.((((((((...(((((.((((((.............)))))).)))))...)))))))).	59	45.9	-24.8	0	6	10	24	7	0	18	5	0	13	5	16	0	8.57452	7.51333	14.622	8.21141	0	10.6234	5.15178	0	7.02472	5.22672	11.1835	middle
60	90	ssa-miR-15d-5p_R+1	TAGCAGCACAGAATGGTTTGTG	22	NC_035098.1	+	7212540	7212600	TAGCAGCACAGAATGGTTTGTGggttacacagagatgCAGGCCGTACTGTGCTGCCGCAgt	1	ssa-mir-15d,	ssa-mir-15d	TAGCAGCACAGAATGGTTTGTgggttacacagagatgCAGGCCGTACTGTGCTGCCGCAGT	ssa-miR-15d-5p	TAGCAGCACAGAATGGTTTGT	5'	Diff	gp1	..(((((((((.((((..(((...............)))..)))).)))))))))......	53	54.1	-26.4	68.5	20	75.5	87	37	66.5	180.5	80.5	55	152	62	122.5	58.2257	28.5817	56.7256	53.0048	43.4032	63.8323	106.529	82.9437	61.4485	82.1351	64.8113	85.624	middle
60	91	ssa-miR-15d-3p_R-2	CAGGCCGTACTGTGCTGCCGCA	22	NC_035098.1	+	7212540	7212600	TAGCAGCACAGAATGGTTTGTGggttacacagagatgCAGGCCGTACTGTGCTGCCGCAgt	1	ssa-mir-15d,	ssa-mir-15d	TAGCAGCACAGAATGGTTTGTgggttacacagagatgCAGGCCGTACTGTGCTGCCGCAGT	ssa-miR-15d-3p	CAGGCCGTACTGTGCTGCCGCAGT	3'	Diff	gp1	..(((((((((.((((..(((...............)))..)))).)))))))))......	53	54.1	-26.4	7	6	24	7	0	0	49	21	26	59	37	26	5.95007	8.57452	18.032	4.26476	0	0	28.9193	21.6375	29.0484	31.8814	38.6777	18.1733	middle
61	92	ssa-miR-15b-5p_R+1	TAGCAGCACATCATGTTTTGCA	22	NC_035097.1	-	30458706	30458767	TAGCAGCACATCATGTTTTGCAggtatctaaaagcaactcCAAATCATTATGTGCTGCCGCT	1	ssa-mir-15b,	ssa-mir-15b	TAGCAGCACATCATGTTTTGCaggtatctaaaagcaactcCAAATCATTATGTGCTGCCGCT	ssa-miR-15b-5p	TAGCAGCACATCATGTTTTGC	5'	Diff	gp1	..(((((((((.(((.((((.((..............)).)))).))).)))))))))....	56	41.9	-20.4	399	146	585	542	195	292	1122	750	568	1075	426	941	339.154	208.647	439.53	330.214	228.746	280.286	662.192	772.767	634.595	580.89	445.316	657.732	high
61	93	ssa-miR-15b-3p	CAAATCATTATGTGCTGCCGCT	22	NC_035097.1	-	30458706	30458767	TAGCAGCACATCATGTTTTGCAggtatctaaaagcaactcCAAATCATTATGTGCTGCCGCT	1	ssa-mir-15b,	ssa-mir-15b	TAGCAGCACATCATGTTTTGCaggtatctaaaagcaactcCAAATCATTATGTGCTGCCGCT	ssa-miR-15b-3p	CAAATCATTATGTGCTGCCGCT	3'	Yes	gp1	..(((((((((.(((.((((.((..............)).)))).))).)))))))))....	56	41.9	-20.4	7	6	12	13	11	5	21	6	14	24	5	25	5.95007	8.57452	9.016	7.92026	12.9036	4.79942	12.394	6.18214	15.6414	12.9687	5.22672	17.4743	middle
62	94	oni-miR-15b	TAGCAGCGCATCATGGTTTGA	21	NC_035103.1	+	15996159	15996219	TAGCAGCGCATCATGGTTTGAaacaatgttgaaaaggtgcaaaccatcatttgctgcttta	5	oni-mir-15b,abu-mir-15b,mze-mir-15b,pny-mir-15b,nbr-mir-15b,	oni-mir-15b	TAGCAGCGCATCATGGTTTGAaacaatgtggaaaaggtgcgaaccataatttgctgcttta	oni-miR-15b	TAGCAGCGCATCATGGTTTGA	5'	Yes	gp1	.(((((((....((((((((..((............)).))))))))....)))))))...	57	39.3	-17.8	1656	1114	1972	2358.5	956.5	1419.5	2153.5	1360.5	1356	1857	970.5	1255.5	1407.62	1592	1481.63	1436.92	1122.03	1362.56	1270.97	1401.8	1514.98	1003.45	1014.51	877.558	high
63	95	ssa-miR-15c-5p	TAGCAGCGCATCATGGTTTGA	21	NC_035100.1	+	12958739	12958799	TAGCAGCGCATCATGGTTTGAaacgatgttggaaaggTGCGAACCATCATTTGCTGCTTta	1	ssa-mir-15c-2,	ssa-mir-15c-2	TAGCAGCGCATCATGGTTTGAaacaatgttggaaaggtgCGAACCATCATTTGCTGCTTTA	ssa-miR-15c-5p	TAGCAGCGCATCATGGTTTGA	5'	Yes	gp1	.(((((((....((((((((..((............)).))))))))....)))))))...	57	44.3	-17.7	1656	1114	1972	2358.5	956.5	1419.5	2153.5	1360.5	1356	1857	970.5	1255.5	1407.62	1592	1481.63	1436.92	1122.03	1362.56	1270.97	1401.8	1514.98	1003.45	1014.51	877.558	high
63	96	ssa-miR-15c-2-3p_L+2R-2	TGCGAACCATCATTTGCTGCTT	22	NC_035100.1	+	12958739	12958799	TAGCAGCGCATCATGGTTTGAaacgatgttggaaaggTGCGAACCATCATTTGCTGCTTta	1	ssa-mir-15c-2,	ssa-mir-15c-2	TAGCAGCGCATCATGGTTTGAaacaatgttggaaaggtgCGAACCATCATTTGCTGCTTTA	ssa-miR-15c-2-3p	CGAACCATCATTTGCTGCTTTA	3'	Diff	gp1	.(((((((....((((((((..((............)).))))))))....)))))))...	57	44.3	-17.7	15	6	33	43	30	37	44	10	21	47	6	23	12.7502	8.57452	24.794	26.1978	35.1917	35.5157	25.9683	10.3036	23.4622	25.3971	6.27206	16.0763	middle
64	97	oni-miR-15a_1ss10GA	TAGCAGCACAGAATGGTTTGTG	22	NC_035079.1	+	74588212	74588272	tgTAGCAGCACAGAATGGTTTGTGggttacacagagatgCAGGCCATACTGTGCTGCAGCA	6	oni-mir-15a,abu-mir-15a,mze-mir-15a,nbr-mir-15a,pny-mir-15a,ccr-mir-15a-1,	oni-mir-15a	TAGCAGCACGGAATGGTTTGTGggttatactgagatgcaggccatactgtgctgccgca	oni-miR-15a	TAGCAGCACGGAATGGTTTGTG	5'	Diff	gp1	....(((((((((.((((..(((...............)))..)))).)))))))))....	53	50.8	-27.5	68.5	20	75.5	87	37	66.5	180.5	80.5	55	152	62	122.5	58.2257	28.5817	56.7256	53.0048	43.4032	63.8323	106.529	82.9437	61.4485	82.1351	64.8113	85.624	middle
64	98	oni-mir-15a-p3_1ss19CA	CAGGCCATACTGTGCTGCAGCA	22	NC_035079.1	+	74588212	74588272	tgTAGCAGCACAGAATGGTTTGTGggttacacagagatgCAGGCCATACTGTGCTGCAGCA	6	oni-mir-15a,abu-mir-15a,mze-mir-15a,nbr-mir-15a,pny-mir-15a,ccr-mir-15a-1,	oni-mir-15a	TAGCAGCACGGAATGGTTTGTGggttatactgagatgcaggccatactgtgctgccgca	oni-mir-15a-p3	caggccatactgtgctgccgca	3'	New	gp1	....(((((((((.((((..(((...............)))..)))).)))))))))....	53	50.8	-27.5	0	0	0	5	0	0	0	0	0	6	5	6	0	0	0	3.04625	0	0	0	0	0	3.24218	5.22672	4.19383	low
65	99	ssa-miR-16a-5p	TAGCAGCACGTAAATATTGGAG	22	NC_035083.1	+	6991871	6991933	TAGCAGCACGTAAATATTGGAGTTCACCACTGCTGAAGCCTccagtattgacggtgctgttga	1	ssa-mir-16a-2,	ssa-mir-16a-2	TAGCAGCACGTAAATATTGGAGttcaccactgctgaagccTCCAGTATTGACGGTGCTGTTGA	ssa-miR-16a-5p	TAGCAGCACGTAAATATTGGAG	5'	Yes	gp1	(((((((((((.((((((((((((((.......))))..)))))))))).))).)))))))).	62	47.6	-27	1595	819	2029.5	3078.5	1363	1947.5	3032.75	1565	1139.25	2255	1288	1833.5	1355.77	1170.42	1524.83	1875.58	1598.88	1869.38	1789.9	1612.51	1272.82	1218.52	1346.4	1281.56	high
65	100	ssa-mir-16a-2-p3	TTCACCACTGCTGAAGCCT	19	NC_035083.1	+	6991871	6991933	TAGCAGCACGTAAATATTGGAGTTCACCACTGCTGAAGCCTccagtattgacggtgctgttga	1	ssa-mir-16a-2,	ssa-mir-16a-2	TAGCAGCACGTAAATATTGGAGttcaccactgctgaagccTCCAGTATTGACGGTGCTGTTGA	ssa-mir-16a-2-p3	ttcaccactgctgaagccT	3'	New	gp1	(((((((((((.((((((((((((((.......))))..)))))))))).))).)))))))).	62	47.6	-27	0	0	0	0	0	0	0	0	0	12	0	5	0	0	0	0	0	0	0	0	0	6.48435	0	3.49486	low
66	101	ssa-miR-16c-5p	TAGCAGCACGTAAATATTGGCG	22	NC_035100.1	+	12958890	12958953	TAGCAGCACGTAAATATTGGCGtgagaatacagaccccgacCCCAATATTAGCTGTGCTGCTTC	1	ssa-mir-16c,	ssa-mir-16c	TAGCAGCACGTAAATATTGGCGtgagaatacagaccccgacCCCAATATTAGCTGTGCTGCTTC	ssa-miR-16c-5p	TAGCAGCACGTAAATATTGGCG	5'	Yes	gp1	.(((((((((..((((((((.((................)).))))))))..).))))))))..	61	48.4	-22.1	175.5	63	208	225	141	164	347.25	172.5	111.75	319.5	110	218.5	149.177	90.0324	156.277	137.081	165.401	157.421	204.943	177.736	124.852	172.646	114.988	152.725	middle
66	102	ssa-miR-16b-3p	CCCAATATTAGCTGTGCTGCTTC	23	NC_035100.1	+	12958890	12958953	TAGCAGCACGTAAATATTGGCGtgagaatacagaccccgacCCCAATATTAGCTGTGCTGCTTC	1	ssa-mir-16c,	ssa-mir-16c	TAGCAGCACGTAAATATTGGCGtgagaatacagaccccgacCCCAATATTAGCTGTGCTGCTTC	ssa-miR-16b-3p	CCCAATATTAGCTGTGCTGCTTC	3'	Yes	gp1	.(((((((((..((((((((.((................)).))))))))..).))))))))..	61	48.4	-22.1	0	0	0	5	0	2.5	2.5	0	0	2.5	3	0	0	0	0	3.04625	0	2.39971	1.47547	0	0	1.35091	3.13603	0	low
67	103	oni-miR-16a	TAGCAGCACGTAAATATTGGCG	22	NC_035103.1	+	15996302	15996363	TAGCAGCACGTAAATATTGGTGtgagaatagaccccaacCCCAATATTAGCTGTGCTGCTTC	6	oni-mir-16a,abu-mir-16a,mze-mir-16a,ssa-mir-16b,nbr-mir-16a,pny-mir-16a,	oni-mir-16a	TAGCAGCACGTAAATATTGGCGtgtgagaatagaccccaaccccaatattagcagtgctgctt	oni-miR-16a	TAGCAGCACGTAAATATTGGCG	5'	Yes	gp1	.(((((((((..((((((((.((..............)).))))))))..).))))))))..	59	45.2	-22.9	175.5	63	208	225	141	164	347.25	172.5	111.75	319.5	110	218.5	149.177	90.0324	156.277	137.081	165.401	157.421	204.943	177.736	124.852	172.646	114.988	152.725	middle
67	104	ssa-miR-16b-3p	CCCAATATTAGCTGTGCTGCTTC	23	NC_035103.1	+	15996302	15996363	TAGCAGCACGTAAATATTGGTGtgagaatagaccccaacCCCAATATTAGCTGTGCTGCTTC	6	oni-mir-16a,abu-mir-16a,mze-mir-16a,ssa-mir-16b,nbr-mir-16a,pny-mir-16a,	ssa-mir-16b	TAGCAGCACGTAAATATTGGTGtgagaatagaccccaacCCCAATATTAGCTGTGCTGCTTC	ssa-miR-16b-3p	CCCAATATTAGCTGTGCTGCTTC	3'	Yes	gp1	.(((((((((..((((((((.((..............)).))))))))..).))))))))..	59	45.2	-22.9	0	0	0	5	0	2.5	2.5	0	0	2.5	3	0	0	0	0	3.04625	0	2.39971	1.47547	0	0	1.35091	3.13603	0	low
68	105	oni-miR-16b	TAGCAGCACGTAAATATTGGAG	22	NC_035079.1	+	74588358	74588439	tgctgTAGCAGCACGTAAATATTGGAGttaaaactactgctgaagccTCCAGTATTGCTCGTGCTGCTGaagcaaagctgac	8	oni-mir-16b,ssa-mir-16a-1,abu-mir-16b,mze-mir-16b,nbr-mir-16b,pny-mir-16b,tni-mir-16,fru-mir-16,	oni-mir-16b	TAGCAGCACGTAAATATTGGAGttaacactctagctgaagtctccagtattgatcgtgctgctgaa	oni-miR-16b	TAGCAGCACGTAAATATTGGAG	5'	Yes	gp1	((((..(((((((((..((((((((((...........((....))))))))))))...)))))))))..))))........	74	46.3	-34.2	1595	819	2029.5	3078.5	1363	1947.5	3032.75	1565	1139.25	2255	1288	1833.5	1355.77	1170.42	1524.83	1875.58	1598.88	1869.38	1789.9	1612.51	1272.82	1218.52	1346.4	1281.56	high
68	106	ssa-miR-16a-3p_L+1R-1_1ss11TC	TCCAGTATTGCTCGTGCTGCTG	22	NC_035079.1	+	74588358	74588439	tgctgTAGCAGCACGTAAATATTGGAGttaaaactactgctgaagccTCCAGTATTGCTCGTGCTGCTGaagcaaagctgac	8	oni-mir-16b,ssa-mir-16a-1,abu-mir-16b,mze-mir-16b,nbr-mir-16b,pny-mir-16b,tni-mir-16,fru-mir-16,	ssa-mir-16a-1	TAGCAGCACGTAAATATTGGAGttaaaactactgctgaagcctCCAGTATTGTTCGTGCTGCTGA	ssa-miR-16a-3p	CCAGTATTGTTCGTGCTGCTGA	3'	Diff	gp1	((((..(((((((((..((((((((((...........((....))))))))))))...)))))))))..))))........	74	46.3	-34.2	24	5	29	41	13	23	111	25	33	137	41	70	20.4002	7.14543	21.7887	24.9793	15.2498	22.0774	65.511	25.7589	36.8691	74.0297	42.8591	48.928	middle
69	107	ssa-miR-17-5p	CAAAGTGCTTACAGTGCAGGTAG	23	NC_035079.1	+	79793938	79793997	CAAAGTGCTTACAGTGCAGGTAGtcatctaatatctaCTGCAGTGAAGGCACTTTAAGCa	1	ssa-mir-17-1,	ssa-mir-17-1	CAAAGTGCTTACAGTGCAGGTAGtcatctaatatctaCTGCAGTGAAGGCACTTTAAGCA	ssa-miR-17-5p	CAAAGTGCTTACAGTGCAGGTAG	5'	Yes	gp1	.(((((((((.((.(((((.(((...........)))))))).)).))))))))).....	54	41.7	-22.4	239.333	89	249.667	243.6	143	213	541	306.067	211.667	695.6	250.733	507.133	203.436	127.189	187.583	148.414	167.747	204.455	319.292	315.358	236.484	375.876	262.102	354.472	middle
69	108	ssa-miR-17-3p_R-1	CTGCAGTGAAGGCACTTTAAGC	22	NC_035079.1	+	79793938	79793997	CAAAGTGCTTACAGTGCAGGTAGtcatctaatatctaCTGCAGTGAAGGCACTTTAAGCa	1	ssa-mir-17-1,	ssa-mir-17-1	CAAAGTGCTTACAGTGCAGGTAGtcatctaatatctaCTGCAGTGAAGGCACTTTAAGCA	ssa-miR-17-3p	CTGCAGTGAAGGCACTTTAAGCA	3'	Diff	gp1	.(((((((((.((.(((((.(((...........)))))))).)).))))))))).....	54	41.7	-22.4	5	3.5	6	7	4.5	3	6	0	0	16	4.5	5.5	4.25005	5.0018	4.508	4.26476	5.27876	2.87965	3.54113	0	0	8.6458	4.70405	3.84434	low
70	109	oni-miR-17a_R+1	CAAAGTGCTTACAGTGCAGGTAG	23	NC_035098.1	+	12304440	12304521	gtcactgtagcgtCAAAGTGCTTACAGTGCAGGTAGtcttctaatatctaCTGCAGTGAAGGCACTTTAAGCactatactga	11	oni-mir-17a-2,abu-mir-17-2,mze-mir-17,nbr-mir-17-2,gmo-mir-17-2,ssa-mir-17-2,pny-mir-17-2,tni-mir-17-2,fru-mir-17-2,ipu-mir-17b,eca-mir-17,	oni-mir-17a-2	CAAAGTGCTTACAGTGCAGGTAgttttgttcaattctactgcagtgaaggcactttcagc	oni-miR-17a	CAAAGTGCTTACAGTGCAGGTA	5'	Diff	gp1	.(((.(((((.((.(((((((((.((.(((((.(((...........)))))))).)).)))))))))..)).))))).)))	81	42.7	-29.5	239.333	89	249.667	243.6	143	213	541	306.067	211.667	695.6	250.733	507.133	203.436	127.189	187.583	148.414	167.747	204.455	319.292	315.358	236.484	375.876	262.102	354.472	middle
70	110	ssa-miR-17-3p_R-1	CTGCAGTGAAGGCACTTTAAGC	22	NC_035098.1	+	12304440	12304521	gtcactgtagcgtCAAAGTGCTTACAGTGCAGGTAGtcttctaatatctaCTGCAGTGAAGGCACTTTAAGCactatactga	11	oni-mir-17a-2,abu-mir-17-2,mze-mir-17,nbr-mir-17-2,gmo-mir-17-2,ssa-mir-17-2,pny-mir-17-2,tni-mir-17-2,fru-mir-17-2,ipu-mir-17b,eca-mir-17,	ssa-mir-17-2	CAAAGTGCTTACAGTGCAGGTAGtcttctaatatctaCTGCAGTGAAGGCACTTTAAGCA	ssa-miR-17-3p	CTGCAGTGAAGGCACTTTAAGCA	3'	Diff	gp1	.(((.(((((.((.(((((((((.((.(((((.(((...........)))))))).)).)))))))))..)).))))).)))	81	42.7	-29.5	5	3.5	6	7	4.5	3	6	0	0	16	4.5	5.5	4.25005	5.0018	4.508	4.26476	5.27876	2.87965	3.54113	0	0	8.6458	4.70405	3.84434	low
71	111	oni-miR-17a_R+1	CAAAGTGCTTACAGTGCAGGTAG	23	NW_018564868.1	-	11136	11204	ttgtCAAAGTGCTTACAGTGCAGGTAGtgctatggaatatctACTGCAGTGGAGGCACTTCTAGCaata	26	oni-mir-17a-1,abu-mir-17-1,nbr-mir-17-1,gmo-mir-17-1,ssa-mir-17-3,pny-mir-17-1,ccr-mir-17,ipu-mir-17a,cpo-mir-17,dno-mir-17,cfa-mir-17,cpo-mir-17,dno-mir-17,ocu-mir-17,tch-mir-17,oga-mir-17,pal-mir-17,nle-mir-17,mmr-mir-17,cpo-mir-17,dno-mir-17,cfa-mir-17,cpo-mir-17,dno-mir-17,ocu-mir-17,aca-mir-17,	oni-mir-17a-1	CAAAGTGCTTACAGTGCAGGTAgtactatggaatacctactgcagtggaggcacttacagc	oni-miR-17a	CAAAGTGCTTACAGTGCAGGTA	5'	Diff	gp1	((((..((((((((.((.(((((.(((.............)))))))).)).))))))))...))))..	67	43.5	-22.9	239.333	89	249.667	243.6	143	213	541	306.067	211.667	695.6	250.733	507.133	203.436	127.189	187.583	148.414	167.747	204.455	319.292	315.358	236.484	375.876	262.102	354.472	middle
71	112	ssa-miR-17-3-3p	ACTGCAGTGGAGGCACTTCTAGC	23	NW_018564868.1	-	11136	11204	ttgtCAAAGTGCTTACAGTGCAGGTAGtgctatggaatatctACTGCAGTGGAGGCACTTCTAGCaata	26	oni-mir-17a-1,abu-mir-17-1,nbr-mir-17-1,gmo-mir-17-1,ssa-mir-17-3,pny-mir-17-1,ccr-mir-17,ipu-mir-17a,cpo-mir-17,dno-mir-17,cfa-mir-17,cpo-mir-17,dno-mir-17,ocu-mir-17,tch-mir-17,oga-mir-17,pal-mir-17,nle-mir-17,mmr-mir-17,cpo-mir-17,dno-mir-17,cfa-mir-17,cpo-mir-17,dno-mir-17,ocu-mir-17,aca-mir-17,	ssa-mir-17-3	CAAAGTGCTTACAGTGCAGGTAGtgttattgatgatctACTGCAGTGGAGGCACTTCTAGC	ssa-miR-17-3-3p	ACTGCAGTGGAGGCACTTCTAGC	3'	Yes	gp1	((((..((((((((.((.(((((.(((.............)))))))).)).))))))))...))))..	67	43.5	-22.9	11	7	23	28	10	14	44	16	17	76	22	26	9.35011	10.0036	17.2807	17.059	11.7306	13.4384	25.9683	16.4857	18.9932	41.0676	22.9976	18.1733	middle
72	113	gmo-miR-18a-2-5p_R+2	TAAGGTGCATCTAGTGCAGATAG	23	NW_018636988.1	+	317	394	ctttgtgcTAAGGTGCATCTAGTGCAGATAGtgacatagactagcacctACTGCCCTAAGTGCCCCTTCTGgcataag	6	gmo-mir-18a-2,dre-mir-18a,tni-mir-18,fru-mir-18,mdo-mir-18a,efu-mir-18,	gmo-mir-18a-2	TAAGGTGCATCTAGTGCAGATagtgaaatagactagcacctACTGCCCTAAGTGCCCCTTCT	gmo-miR-18a-2-5p	TAAGGTGCATCTAGTGCAGAT	5'	Diff	gp1	..(((((((((((.(((..(((.((((.(((((...........)).))))))).)))..))).)))..)))))))).	75	48.7	-26.1	0	0	1.66667	0	0	0	2.66667	2	1.66667	3.33333	0	0	0	0	1.25222	0	0	0	1.57384	2.06071	1.86208	1.80121	0	0	low
72	114	gmo-miR-18a-3p_R+1_1ss15CT	ACTGCCCTAAGTGCTCCTTCTG	22	NW_018636988.1	+	317	394	ctttgtgcTAAGGTGCATCTAGTGCAGATAGtgacatagactagcacctACTGCCCTAAGTGCCCCTTCTGgcataag	6	gmo-mir-18a-2,dre-mir-18a,tni-mir-18,fru-mir-18,mdo-mir-18a,efu-mir-18,	gmo-mir-18a-2	TAAGGTGCATCTAGTGCAGATagtgaaatagactagcacctACTGCCCTAAGTGCCCCTTCT	gmo-miR-18a-3p	ACTGCCCTAAGTGCCCCTTCT	3'	Diff	gp1	..(((((((((((.(((..(((.((((.(((((...........)).))))))).)))..))).)))..)))))))).	75	48.7	-26.1	4.33333	0	0	0	0	0	2	4	0	4.33333	0	4	3.68338	0	0	0	0	0	1.18038	4.12143	0	2.34157	0	2.79588	middle
73	115	ssa-miR-18b-5p_R+1	TAAGGTGCATCTAGTGCAGATAG	23	NC_035079.1	+	79794053	79794139	gtgcttatgcTAAGGTGCATCTAGTGCAGATAGtgaagtagaccagcaccTACTGCCCTACGTGCTCCTTCTggcataagggctggg	2	ssa-mir-18b,ola-mir-18-2,	ssa-mir-18b	TAAGGTGCATCTAGTGCAGATAgtgaagtagaccagcacctaCTGCCCTACGTGCTCCTTCTGGCA	ssa-miR-18b-5p	TAAGGTGCATCTAGTGCAGATA	5'	Diff	gp1	(..((((((((((((.(((..(((.((((.(((((...........)).))))))).)))..))).)))..)))))))))..)....	83	52.9	-30.1	0	0	1.66667	0	0	0	2.66667	2	1.66667	3.33333	0	0	0	0	1.25222	0	0	0	1.57384	2.06071	1.86208	1.80121	0	0	low
73	116	ssa-miR-18b-3p_L+2R-4	TACTGCCCTACGTGCTCCTTCT	22	NC_035079.1	+	79794053	79794139	gtgcttatgcTAAGGTGCATCTAGTGCAGATAGtgaagtagaccagcaccTACTGCCCTACGTGCTCCTTCTggcataagggctggg	2	ssa-mir-18b,ola-mir-18-2,	ssa-mir-18b	TAAGGTGCATCTAGTGCAGATAgtgaagtagaccagcacctaCTGCCCTACGTGCTCCTTCTGGCA	ssa-miR-18b-3p	CTGCCCTACGTGCTCCTTCTGGCA	3'	Diff	gp1	(..((((((((((((.(((..(((.((((.(((((...........)).))))))).)))..))).)))..)))))))))..)....	83	52.9	-30.1	51.3333	18	23	11	24	12	76	26	29	53.3333	15	30	43.6339	25.7236	17.2807	6.70176	28.1534	11.5186	44.8544	26.7893	32.4001	28.8193	15.6802	20.9691	middle
74	117	oni-miR-18b_R+1	TAAGGTGCATCTAGTGTAGTTA	22	NC_035101.1	-	14103928	14103992	TAAGGTGCATCTAGTGTAGTTAgtgaaatagtttagtatcTACTGCCCTAGTTGCTCCTTCTggc	5	oni-mir-18b,gmo-mir-18b,ssa-mir-18a,abu-mir-18b,nbr-mir-18b,	oni-mir-18b	TAAGGTGCATCTAGTGTAGTTagtgaagtattcaaagtctactgccctagttgccccttctgt	oni-miR-18b	TAAGGTGCATCTAGTGTAGTT	5'	Diff	gp1	.((((.(((.((((.(((((((.((((....)))).))...))))).)))).))).)))).....	59	41.5	-19.3	79	49	106	79	54	62	84	61	40	65	26	32	67.1508	70.0252	79.6413	48.1308	63.3451	59.5129	49.5759	62.8517	44.6898	35.1236	27.1789	22.3671	middle
74	118	ssa-miR-18a-3p_L+1R-3	TACTGCCCTAGTTGCTCCTTCT	22	NC_035101.1	-	14103928	14103992	TAAGGTGCATCTAGTGTAGTTAgtgaaatagtttagtatcTACTGCCCTAGTTGCTCCTTCTggc	5	oni-mir-18b,gmo-mir-18b,ssa-mir-18a,abu-mir-18b,nbr-mir-18b,	ssa-mir-18a	TAAGGTGCATCTAGTGTAGTTAgtgaaatagtctagtatctACTGCCCTAGTTGCTCCTTCTGGC	ssa-miR-18a-3p	ACTGCCCTAGTTGCTCCTTCTGGC	3'	Diff	gp1	.((((.(((.((((.(((((((.((((....)))).))...))))).)))).))).)))).....	59	41.5	-19.3	0	0	0	0	0	0	0	0	0	0	0	0	0	0	0	0	0	0	0	0	0	0	0	0	low
75	119	oni-miR-18a_R+1	TAAGGTGCATCTAGTGCAGATAG	23	NC_035098.1	+	12304563	12304643	tgcttatgcTAAGGTGCATCTAGTGCAGATAGtgaattagactagcacctACTGCCCTAAGTGCTCCTTCTGgcataaggg	46	oni-mir-18a-1,oni-mir-18a-2,gmo-mir-18a-1,abu-mir-18a,mze-mir-18a,dre-mir-18b,nbr-mir-18a,pny-mir-18a,ipu-mir-18a,ccr-mir-18a,bta-mir-18a,ptr-mir-18a,ppy-mir-18a,ppa-mir-18,lca-mir-18,hsa-mir-18a,bta-mir-18a,ptr-mir-18a,ppy-mir-18a,mml-mir-18a,ggo-mir-18a,cpo-mir-18a,dno-mir-18a,cpo-mir-18a,dno-mir-18a,ocu-mir-18a,oga-mir-18,eca-mir-18a,mmr-mir-18,bta-mir-18a,ptr-mir-18a,ppy-mir-18a,ppa-mir-18,lc…	oni-mir-18a-2	TAAGGTGCATCTAGTGCAGATAgtgaaatagactagcacctactgccctaagtgctccttctg	oni-miR-18a	TAAGGTGCATCTAGTGCAGATA	5'	Diff	gp1	..((((((((((((.(((..(((.((((.(((((...........)).))))))).)))..))).)))..)))))))))..	77	46.9	-30.1	0	0	1.66667	0	0	0	2.66667	2	1.66667	3.33333	0	0	0	0	1.25222	0	0	0	1.57384	2.06071	1.86208	1.80121	0	0	low
75	120	dre-miR-18b-3p_L+1R-1	ACTGCCCTAAGTGCCCCTTCTG	22	NC_035098.1	+	12304563	12304643	tgcttatgcTAAGGTGCATCTAGTGCAGATAGtgaattagactagcacctACTGCCCTAAGTGCTCCTTCTGgcataaggg	46	oni-mir-18a-1,oni-mir-18a-2,gmo-mir-18a-1,abu-mir-18a,mze-mir-18a,dre-mir-18b,nbr-mir-18a,pny-mir-18a,ipu-mir-18a,ccr-mir-18a,bta-mir-18a,ptr-mir-18a,ppy-mir-18a,ppa-mir-18,lca-mir-18,hsa-mir-18a,bta-mir-18a,ptr-mir-18a,ppy-mir-18a,mml-mir-18a,ggo-mir-18a,cpo-mir-18a,dno-mir-18a,cpo-mir-18a,dno-mir-18a,ocu-mir-18a,oga-mir-18,eca-mir-18a,mmr-mir-18,bta-mir-18a,ptr-mir-18a,ppy-mir-18a,ppa-mir-18,lc…	dre-mir-18b	tactgcttatgcTAAGGTGCATTTAGTGCAGATAgtgaaatagactagcacctaCTGCCCTAAGTGCCCCTTCTGGcataaggggct	dre-miR-18b-3p	CTGCCCTAAGTGCCCCTTCTGG	3'	Diff	gp1	..((((((((((((.(((..(((.((((.(((((...........)).))))))).)))..))).)))..)))))))))..	77	46.9	-30.1	9.33333	0	8	5	0	0	16	20	0	12.3333	5	17	7.93343	0	6.01066	3.04625	0	0	9.44303	20.6071	0	6.66447	5.22672	11.8825	middle
76	121	gmo-miR-19d-5p	AGCTTTGCAGGGTGGGCAGTCAGC	24	NC_035090.1	-	66304755	66304818	AGCTTTGCAGGGTGGGCAGTCAGCctttttgtaggagccgcTGTGCAAACCCAAGCAAAACTGa	7	oni-mir-19d,abu-mir-19d,mze-mir-19d,nbr-mir-19d,pny-mir-19d,gmo-mir-19d,ssa-mir-19d,	gmo-mir-19d	AGCTTTGCAGGGTGGGCAGTCAGCctgggtgctttggagccgcTGTGCAAACCCATGCAAAACTGA	gmo-miR-19d-5p	AGCTTTGCAGGGTGGGCAGTCAGC	5'	Yes	gp1	((.(((((.((((..(((..(((((((.......)))..)))))))..))))..))))).))..	62	53.1	-20	15	0	15	12	0	0	11	6	0	0	0	6	12.7502	0	11.27	7.31101	0	0	6.49208	6.18214	0	0	0	4.19383	middle
76	122	oni-miR-19d_1ss13TA	TGTGCAAACCCAAGCAAAACTG	22	NC_035090.1	-	66304755	66304818	AGCTTTGCAGGGTGGGCAGTCAGCctttttgtaggagccgcTGTGCAAACCCAAGCAAAACTGa	7	oni-mir-19d,abu-mir-19d,mze-mir-19d,nbr-mir-19d,pny-mir-19d,gmo-mir-19d,ssa-mir-19d,	oni-mir-19d	agctttgcagggtgggcagtcagcctgtgtgcataaggaccagcTGTGCAAACCCATGCAAAACTG	oni-miR-19d	TGTGCAAACCCATGCAAAACTG	3'	Diff	gp1	((.(((((.((((..(((..(((((((.......)))..)))))))..))))..))))).))..	62	53.1	-20	189	68	279	240	143	169	852	226	157	708	205	356	160.652	97.1779	209.622	146.22	167.747	162.221	502.841	232.861	175.408	382.577	214.295	248.834	middle
77	123	ssa-miR-19c-5p_1ss21CT	AGTTTTGCTGCTTTGCATCCTGC	23	NW_018564868.1	-	10560	10621	AGTTTTGCTGCTTTGCATCCTGCttttaactaacgtttgcTGTGCAAATCCATGCAAAACTG	2	ssa-mir-19c-1,ssa-mir-19c-2,	ssa-mir-19c-2	AGTTTTGCTGCTTTGCATCCCGCttaaagaaaagtttgcTGTGCAAATCCATGCAAAACTG	ssa-miR-19c-5p	AGTTTTGCTGCTTTGCATCCCGC	5'	Diff	gp1	((((((((((.(((((((...((....(((....))).)).)))))))..)).)))))))).	61	40.3	-18.1	12	6	21	15	13	11	11	11	6	9	9	6	10.2001	8.57452	15.778	9.13876	15.2498	10.5587	6.49208	11.3339	6.70347	4.86326	9.40809	4.19383	middle
77	124	ssa-miR-19c-3p	TGTGCAAATCCATGCAAAACTG	22	NW_018564868.1	-	10560	10621	AGTTTTGCTGCTTTGCATCCTGCttttaactaacgtttgcTGTGCAAATCCATGCAAAACTG	2	ssa-mir-19c-1,ssa-mir-19c-2,	ssa-mir-19c-2	AGTTTTGCTGCTTTGCATCCCGCttaaagaaaagtttgcTGTGCAAATCCATGCAAAACTG	ssa-miR-19c-3p	TGTGCAAATCCATGCAAAACTG	3'	Yes	gp1	((((((((((.(((((((...((....(((....))).)).)))))))..)).)))))))).	61	40.3	-18.1	15	0	15.3333	10.3333	6.5	4.66667	39.6667	25.6667	13.8333	27.1667	13.1667	19.6667	12.7502	0	11.5204	6.29559	7.62488	4.47946	23.4108	26.4458	15.4552	14.6799	13.7637	13.7464	middle
78	125	gmo-miR-19b-3p_R-1	TGTGCAAATCCATGCAAAACTG	22	NC_035079.1	+	79794527	79794587	agttttgctggtttgctttcagctttttaatgtaccgcTGTGCAAATCCATGCAAAACTGa	2	gmo-mir-19b-1,ssa-mir-19c-3,	gmo-mir-19b-1	AGTTTTGCTGGTTTGCTTTCAGcttttgaaaacacacgcTGTGCAAATCCATGCAAAACTGA	gmo-miR-19b-3p	TGTGCAAATCCATGCAAAACTGA	3'	Diff	gp1	((((((((((((((((...((((.............)))).))))).))).))))))))..	59	39.3	-21.6	15	0	15.3333	10.3333	6.5	4.66667	39.6667	25.6667	13.8333	27.1667	13.1667	19.6667	12.7502	0	11.5204	6.29559	7.62488	4.47946	23.4108	26.4458	15.4552	14.6799	13.7637	13.7464	middle
79	126	ssa-miR-19a-3p_R+1	TGTGCAAATCTATGCAAAACTGT	23	NC_035098.1	+	12304697	12304755	tagttttgcatagttgcactacaagaaaaattgagtTGTGCAAATCTATGCAAAACTGT	5	ssa-mir-19a-2,ssa-mir-19a-3,abu-mir-19a-2,pny-mir-19a-2,ipu-mir-19a-2,	ssa-mir-19a-3	TTTTGCATAGTTGCATTAcaagtaaaaatgagtTGTGCAAATCTATGCAAAACTG	ssa-miR-19a-3p	TGTGCAAATCTATGCAAAACTG	3'	Diff	gp1	(((((((((((((((((((..(((......)))....))))))..))))))))))))).	58	32.2	-24	10	0	15.5	2.5	6	0	7.5	23.1667	5	12	0	6	8.5001	0	11.6457	1.52313	7.03835	0	4.42642	23.8699	5.58623	6.48435	0	4.19383	middle
80	127	gmo-miR-19a-3p_R-1	TGTGCAAATCTATGCAAAACTG	22	NC_035079.1	+	79794176	79794258	tgcagatctctgctagttttgcatagttgcactacaagagaaatggagtTGTGCAAATCTATGCAAAACTGacggtggcctgt	40	gmo-mir-19a-1,gmo-mir-19a-2,dre-mir-19a,ssa-mir-19a-1,tni-mir-19a,fru-mir-19a,ipu-mir-19a-1,bta-mir-19a,ptr-mir-19a,ppy-mir-19a,ssc-mir-19a,chi-mir-19a,ppa-mir-19a,lca-mir-19a,hsa-mir-19a,bta-mir-19a,ptr-mir-19a,ppy-mir-19a,mml-mir-19a,ssc-mir-19a,ggo-mir-19a,tch-mir-19a,mmu-mir-19a,bta-mir-19a,ptr-mir-19a,ppy-mir-19a,ssc-mir-19a,chi-mir-19a,ppa-mir-19a,lca-mir-19a,hsa-mir-19a,bta-mir-19a,ptr-mir…	gmo-mir-19a-2	AGTTTTGCGTAGTTGCTCTGCaagaaaattgagtTGTGCAAATCTATGCAAAACTGA	gmo-miR-19a-3p	TGTGCAAATCTATGCAAAACTGA	3'	Diff	gp1	.((((..(.(((..((((((((((((((((((.((............)).))))))..))))))))))))..))).)..))))	82	43.4	-33.9	3	0	5.5	2.5	0	0	3.5	8.5	0	3	0	0	2.55003	0	4.13233	1.52313	0	0	2.06566	8.75803	0	1.62109	0	0	middle
81	128	oni-miR-19b	TGTGCAAATCCATGCAAAACTG	22	NC_035098.1	+	12305016	12305081	tggttagttttgctggtttgctttcagcttttcaatgtactgcTGTGCAAATCCATGCAAAACTGa	18	oni-mir-19b-2,mze-mir-19b-2,oni-mir-19b-1,ssa-mir-19c-4,abu-mir-19b-2,nbr-mir-19b-2,abu-mir-19b-1,pny-mir-19b-1,mze-mir-19b-1,nbr-mir-19b-1,pny-mir-19b-2,ipu-mir-19b,dno-mir-19b-2,dno-mir-19b-2,eca-mir-19b,dno-mir-19b-2,dno-mir-19b-2,aca-mir-19b,	oni-mir-19b-1	agttttgctggtttgcattcagctttaacgggtgtttgcTGTGCAAATCCATGCAAAACTG	oni-miR-19b	TGTGCAAATCCATGCAAAACTG	3'	Yes	gp1	...((((((((((((((((((...((((.............)))).))))).))).))))))))))	63	39.4	-24	15	0	15.3333	10.3333	6.5	4.66667	39.6667	25.6667	13.8333	27.1667	13.1667	19.6667	12.7502	0	11.5204	6.29559	7.62488	4.47946	23.4108	26.4458	15.4552	14.6799	13.7637	13.7464	middle
82	129	ssa-miR-20a-5p	TAAAGTGCTTATAGTGCAGGTAG	23	NC_035098.1	+	12304882	12304962	agcagtatTAAAGTGCTTATAGTGCAGGTAGttttatggatatctaCTGCAGTGTGAGCACTTGAAGTacttctagatgca	5	ssa-mir-20a-2,ccr-mir-20a,tni-mir-20,fru-mir-20,ipu-mir-20a,	ssa-mir-20a-2	TAAAGTGCTTATAGTGCAGGTAGttttatggatacctACTGCAGTGTGAGCACTTGAAGT	ssa-miR-20a-5p	TAAAGTGCTTATAGTGCAGGTAG	5'	Yes	gp1	((.((((((.(((((((((((.(((((.(((............)))))))).)))))))))))..)))))).)).......	74	38.3	-30.5	107	36.3333	110.667	87.6667	84.6667	64.3333	206.667	123	86.3333	211	76.3333	147.667	90.9511	51.9235	83.1475	53.411	99.3189	61.7526	121.972	126.734	96.4555	114.017	79.7946	103.215	middle
82	130	ssa-miR-20a-2-3p_L-1	CTGCAGTGTGAGCACTTGAAGT	22	NC_035098.1	+	12304882	12304962	agcagtatTAAAGTGCTTATAGTGCAGGTAGttttatggatatctaCTGCAGTGTGAGCACTTGAAGTacttctagatgca	5	ssa-mir-20a-2,ccr-mir-20a,tni-mir-20,fru-mir-20,ipu-mir-20a,	ssa-mir-20a-2	TAAAGTGCTTATAGTGCAGGTAGttttatggatacctACTGCAGTGTGAGCACTTGAAGT	ssa-miR-20a-2-3p	ACTGCAGTGTGAGCACTTGAAGT	3'	Diff	gp1	((.((((((.(((((((((((.(((((.(((............)))))))).)))))))))))..)))))).)).......	74	38.3	-30.5	0	0	5	0	0	0	7	0	0	9.5	0	7.5	0	0	3.75666	0	0	0	4.13132	0	0	5.13345	0	5.24228	low
83	131	ssa-miR-20b-5p_R+1	CAAAGTGCTCACAGTGCAGGTAG	23	NC_035101.1	-	14103558	14103616	CAAAGTGCTCACAGTGCAGGTAGtttaaatggacctactgcagtatgtgcacttcaagt	1	ssa-mir-20b,	ssa-mir-20b	CAAAGTGCTCACAGTGCAGGTAgtttaaatgaacctACTGCAGTGTGTGCACTTCAAGT	ssa-miR-20b-5p	CAAAGTGCTCACAGTGCAGGTA	5'	Diff	gp1	..((((((.((...(((((...(((......)))...)))))...)).)))))).....	52	44.1	-17.4	189	61	186	279	135	118	363	133	148	329	158	272	160.652	87.1743	139.748	169.981	158.363	113.266	214.239	137.037	165.352	177.779	165.164	190.12	middle
84	132	ssa-miR-20a-5p	TAAAGTGCTTATAGTGCAGGTAG	23	NW_018564868.1	-	10725	10786	TAAAGTGCTTATAGTGCAGGTAGtatattttctccatctactgcaatgtgagcacttccagt	1	ssa-mir-20a-1,	ssa-mir-20a-1	TAAAGTGCTTATAGTGCAGGTAGtatattatctacatctACTGCAATGTGAGCACTTCCAGT	ssa-miR-20a-5p	TAAAGTGCTTATAGTGCAGGTAG	5'	Yes	gp1	..(((((((((((.(((((.(((..............)))))))).))))))))))).....	55	38.7	-22.1	107	36.3333	110.667	87.6667	84.6667	64.3333	206.667	123	86.3333	211	76.3333	147.667	90.9511	51.9235	83.1475	53.411	99.3189	61.7526	121.972	126.734	96.4555	114.017	79.7946	103.215	middle
85	133	ssa-miR-20a-5p	TAAAGTGCTTATAGTGCAGGTAG	23	NC_035079.1	+	79794394	79794453	TAAAGTGCTTATAGTGCAGGTAGttctatggccatctACTGCAGTGTGAGCACTTGATGT	1	ssa-mir-20a-3,	ssa-mir-20a-3	TAAAGTGCTTATAGTGCAGGTAGttctatggccatctACTGCAGTGTGAGCACTTGATGT	ssa-miR-20a-5p	TAAAGTGCTTATAGTGCAGGTAG	5'	Yes	gp1	..(((((((((((.(((((.(((............)))))))).))))))))))).....	53	43.3	-24.8	107	36.3333	110.667	87.6667	84.6667	64.3333	206.667	123	86.3333	211	76.3333	147.667	90.9511	51.9235	83.1475	53.411	99.3189	61.7526	121.972	126.734	96.4555	114.017	79.7946	103.215	middle
85	134	ssa-miR-20a-3-3p	ACTGCAGTGTGAGCACTTGATGT	23	NC_035079.1	+	79794394	79794453	TAAAGTGCTTATAGTGCAGGTAGttctatggccatctACTGCAGTGTGAGCACTTGATGT	1	ssa-mir-20a-3,	ssa-mir-20a-3	TAAAGTGCTTATAGTGCAGGTAGttctatggccatctACTGCAGTGTGAGCACTTGATGT	ssa-miR-20a-3-3p	ACTGCAGTGTGAGCACTTGATGT	3'	Yes	gp1	..(((((((((((.(((((.(((............)))))))).))))))))))).....	53	43.3	-24.8	0	0	6	9	11	16	27	14	0	38.5	9	28.5	0	0	4.508	5.48326	12.9036	15.3582	15.9351	14.425	0	20.804	9.40809	19.9207	middle
86	135	tni-miR-21	TAGCTTATCAGACTGGTGTTGGC	23	NC_035088.1	-	29895776	29895876	cactctcggcctgtcagaTAGCTTATCAGACTGGTGTTGGCtgttacattgcaaggcgacaacagtctgtaggctgtctgacatttcgggctctttcatct	1	tni-mir-21,	tni-mir-21	attgtcgtctttacatctgtcactctcggcctgtcaaaTAGCTTATCAGACTGGTGTTGGCtgttaagattgcaaggcgacaacagtctgaaggctgtctgacatttcgggctctttcatct	tni-miR-21	TAGCTTATCAGACTGGTGTTGGC	5'	Yes	gp1	....(((((..((((((((((((((.(((((((.(((((.((((......)).)).))))).)))))))))))))))))))))..)))))...........	86	49.5	-48.7	120124	56470.8	168617	111566	72407.2	114720	183610	100960	100860	254791	62428.7	137207	102106	80701.7	126688	67971.6	84937.8	110118	108365	104025	112685	137680	65259.4	95904	high
87	136	oni-miR-21	TAGCTTATCAGACTGGTGTTGGC	23	NC_035086.1	+	27163648	27163727	cggcctgtcagaTAGCTTATCAGACTGGTGTTGGCtgttacattgcaaggCGACAACAGTCTGTAGGCTGTCtgacattt	12	oni-mir-21-2,mze-mir-21-2,nbr-mir-21-2,gmo-mir-21-2,gmo-mir-21-1,ssa-mir-21b,abu-mir-21-2,pny-mir-21-2,ola-mir-21-2,fru-mir-21,pol-mir-21,ipu-mir-21-1,	oni-mir-21-2	TAGCTTATCAGACTGGTGTTGGCtgttaagattgcaaggcgacaacagtctgtaggctgtc	oni-miR-21	TAGCTTATCAGACTGGTGTTGGC	5'	Yes	gp1	.....((((((((((((((.(((((((.(((((.((((......)).)).))))).)))))))))))))))))))))...	72	48.8	-43.2	120124	56470.8	168617	111566	72407.2	114720	183610	100960	100860	254791	62428.7	137207	102106	80701.7	126688	67971.6	84937.8	110118	108365	104025	112685	137680	65259.4	95904	high
87	137	gmo-miR-21-3p_R+1	CGACAACAGTCTGTAGGCTGTC	22	NC_035086.1	+	27163648	27163727	cggcctgtcagaTAGCTTATCAGACTGGTGTTGGCtgttacattgcaaggCGACAACAGTCTGTAGGCTGTCtgacattt	12	oni-mir-21-2,mze-mir-21-2,nbr-mir-21-2,gmo-mir-21-2,gmo-mir-21-1,ssa-mir-21b,abu-mir-21-2,pny-mir-21-2,ola-mir-21-2,fru-mir-21,pol-mir-21,ipu-mir-21-1,	gmo-mir-21-2	TAGCTTATCAGACTGGTGTTGGctgttagattgcaaggCGACAACAGTCTGTAGGCTGT	gmo-miR-21-3p	CGACAACAGTCTGTAGGCTGT	3'	Diff	gp1	.....((((((((((((((.(((((((.(((((.((((......)).)).))))).)))))))))))))))))))))...	72	48.8	-43.2	9	7	24	0	0	0	12	6	5	12	0	6	7.65009	10.0036	18.032	0	0	0	7.08227	6.18214	5.58623	6.48435	0	4.19383	middle
88	138	ssa-miR-21a-5p_R-3	TAGCTTATCAGACTGGTGTTG	21	NC_035100.1	-	20125026	20125086	TAGCTTATCAGACTGGTGTTGactgtttgaatcgcatggCGACAACGGTCTGTAAGCTGTc	2	ssa-mir-21a-1,ssa-mir-21a-2,	ssa-mir-21a-2	TAGCTTATCAGACTGGTGTTGACTgtttgaatcacatggCGACAACAGTCTGTAAGCTGTC	ssa-miR-21a-5p	TAGCTTATCAGACTGGTGTTGACT	5'	Diff	gp1	(((((((.(((((((.(((((..(((.......)))...))))).))))))))))))))..	59	47.5	-24.4	12819.3	4572.33	18122.3	8540.33	6537.67	10331	12228.3	5469	5056.33	15817.7	4024.67	9265.33	10896.6	6534.26	13615.9	5203.21	7669.06	9916.57	7217.03	5635.02	5649.16	8547.28	4207.16	6476.2	high
88	139	ssa-miR-21a-3p	CGACAACGGTCTGTAAGCTGT	21	NC_035100.1	-	20125026	20125086	TAGCTTATCAGACTGGTGTTGactgtttgaatcgcatggCGACAACGGTCTGTAAGCTGTc	2	ssa-mir-21a-1,ssa-mir-21a-2,	ssa-mir-21a-1	TAGCTTATCAGACTGGTGTTGACTgtttgaatcacatggCGACAACGGTCTGTAAGCTGT	ssa-miR-21a-3p	CGACAACGGTCTGTAAGCTGT	3'	Yes	gp1	(((((((.(((((((.(((((..(((.......)))...))))).))))))))))))))..	59	47.5	-24.4	19	0	29	0	0	0	0	0	0	13	0	0	16.1502	0	21.7887	0	0	0	0	0	0	7.02472	0	0	middle
89	140	dre-miR-22a-5p_R-1	AGTTCTTCACTGGCAAGCTTT	21	NC_035103.1	-	18761204	18761297	actggctgacccacagcAGTTCTTCACTGGCAAGCTTTatgtccttgtgtaccaactaAAGCTGCCAGCTGAAGAACTGTtgtggttggctctt	8	oni-mir-22b,abu-mir-22b,dre-mir-22a,mze-mir-22b,nbr-mir-22b,pny-mir-22b,ola-mir-22-1,fru-mir-22a,	dre-mir-22a	gctgacctgcagcAGTTCTTCACTGGCAAGCTTTAtgtccttgtgtaccagctaAAGCTGCCAGCTGAAGAACTGTtgtggttggc	dre-miR-22a-5p	AGTTCTTCACTGGCAAGCTTTA	5'	Diff	gp1	...(((..(.((((((((((((((((((((((.((((((.((............)))))))))))))).)))))))))))))))))..)))...	88	48.9	-49.7	475.5	272.5	796	1201.5	426	636.5	848	328	273.5	751.5	324	590.5	404.18	389.426	598.061	732.015	499.723	610.967	500.48	337.957	305.567	406.083	338.691	412.742	middle
89	141	oni-miR-22b_R+1	AAGCTGCCAGCTGAAGAACTGT	22	NC_035103.1	-	18761204	18761297	actggctgacccacagcAGTTCTTCACTGGCAAGCTTTatgtccttgtgtaccaactaAAGCTGCCAGCTGAAGAACTGTtgtggttggctctt	8	oni-mir-22b,abu-mir-22b,dre-mir-22a,mze-mir-22b,nbr-mir-22b,pny-mir-22b,ola-mir-22-1,fru-mir-22a,	oni-mir-22b	agttcttcactggcaagctttatgtttctgtacacatgctaAAGCTGCCAGCTGAAGAACTG	oni-miR-22b	AAGCTGCCAGCTGAAGAACTG	3'	Diff	gp1	...(((..(.((((((((((((((((((((((.((((((.((............)))))))))))))).)))))))))))))))))..)))...	88	48.9	-49.7	20830.5	13706	26160.8	38063.5	14531	20032.5	46501.2	17444.8	18025	91967	27453.8	39163.8	17706.1	19587.1	19655.4	23190.2	17045.7	19228.9	27444.5	17974.3	20138.3	49695.5	28698.6	27374.3	high
90	142	dre-miR-22b-5p	CGTTCTTCACTGGCTAGCTTTA	22	NC_035087.1	+	43023361	43023447	cgttgcttcacagtCGTTCTTCACTGGCTAGCTTTAtgtctcactcccctctgtaAAGCTGCCAGTTGAAGAGCTGTtgtgggtaac	9	oni-mir-22c,abu-mir-22c,mze-mir-22c,nbr-mir-22c,pny-mir-22c,dre-mir-22b,ssa-mir-22b-1,ccr-mir-22b,fru-mir-22b,	dre-mir-22b	gttacttcacagtCGTTCTTCACTGGCTAGCTTTAtgtggcagcaccttaAAGCTGCCAGTTGAAGAGCTGTtgtgggtaac	dre-miR-22b-5p	CGTTCTTCACTGGCTAGCTTTA	5'	Yes	gp1	.(((((.((((((..(((((((((((((.((((((((...............))))))))))))).))))))))..)))))))))))	86	49.4	-39.5	181.5	132.5	295	412.5	164.5	207	180.5	71.5	89	108.5	49.5	100	154.277	189.354	221.643	251.316	192.968	198.696	106.529	73.6705	99.4348	58.6294	51.7445	69.8971	middle
90	143	oni-miR-22c	AAGCTGCCAGTTGAAGAGCTGT	22	NC_035087.1	+	43023361	43023447	cgttgcttcacagtCGTTCTTCACTGGCTAGCTTTAtgtctcactcccctctgtaAAGCTGCCAGTTGAAGAGCTGTtgtgggtaac	9	oni-mir-22c,abu-mir-22c,mze-mir-22c,nbr-mir-22c,pny-mir-22c,dre-mir-22b,ssa-mir-22b-1,ccr-mir-22b,fru-mir-22b,	oni-mir-22c	cgttcttcactggctagctttatgtcccacgccccacactaAAGCTGCCAGTTGAAGAGCTGT	oni-miR-22c	AAGCTGCCAGTTGAAGAGCTGT	3'	Yes	gp1	.(((((.((((((..(((((((((((((.((((((((...............))))))))))))).))))))))..)))))))))))	86	49.4	-39.5	20.5	7.5	26.25	27.5	9	13	58.25	23.25	21.5	72	25.75	44.75	17.4252	10.7181	19.7225	16.7544	10.5575	12.4785	34.3785	23.9558	24.0208	38.9061	26.9176	31.279	middle
91	144	gmo-miR-22a-2-5p_L+4R-1	AGTTCTTCACTGGCAAGCTTT	21	NC_035100.1	-	15694111	15694189	gacccacagcAGTTCTTCACTGGCAAGCTTTatgtccttgtgtaccaactaAAGCTGCCAGCTGAAGAACTGTtgtggt	10	oni-mir-22a,abu-mir-22a,mze-mir-22a,nbr-mir-22a,pny-mir-22a,gmo-mir-22a-1,ssa-mir-22a,tni-mir-22a,pol-mir-22,ipu-mir-22a,	gmo-mir-22a-1	tCTTCACTGGCAAGCTTTAtgtcatatgtaccaactaAAGCTGCCAGCTGAAGAA	gmo-miR-22a-2-5p	CTTCACTGGCAAGCTTTA	5'	Diff	gp1	...((((((((((((((((((((((.((((((.((............)))))))))))))).)))))))))))))))).	75	48.1	-43.3	475.5	272.5	796	1201.5	426	636.5	848	328	273.5	751.5	324	590.5	404.18	389.426	598.061	732.015	499.723	610.967	500.48	337.957	305.567	406.083	338.691	412.742	middle
91	145	oni-miR-22a	AAGCTGCCAGCTGAAGAACTGT	22	NC_035100.1	-	15694111	15694189	gacccacagcAGTTCTTCACTGGCAAGCTTTatgtccttgtgtaccaactaAAGCTGCCAGCTGAAGAACTGTtgtggt	10	oni-mir-22a,abu-mir-22a,mze-mir-22a,nbr-mir-22a,pny-mir-22a,gmo-mir-22a-1,ssa-mir-22a,tni-mir-22a,pol-mir-22,ipu-mir-22a,	oni-mir-22a	agttcttcactggcaagctttatgtcctcatgtaccagctaAAGCTGCCAGCTGAAGAACTGT	oni-miR-22a	AAGCTGCCAGCTGAAGAACTGT	3'	Yes	gp1	...((((((((((((((((((((((.((((((.((............)))))))))))))).)))))))))))))))).	75	48.1	-43.3	20830.5	13706	26160.8	38063.5	14531	20032.5	46501.2	17444.8	18025	91967	27453.8	39163.8	17706.1	19587.1	19655.4	23190.2	17045.7	19228.9	27444.5	17974.3	20138.3	49695.5	28698.6	27374.3	high
92	146	ssa-miR-22b-5p_R+1	CGTTCTTCACTGGCTAGCTTTA	22	NC_035082.1	+	14338730	14338815	gttgcttcacagtCGTTCTTCACTGGCTAGCTTTAtgtctccctccccgccgtaAAGCTGCCAGTTGAAGAGCTGTtgtgggtaac	2	ssa-mir-22b-2,tni-mir-22b,	ssa-mir-22b-2	CGTTCTTCACTGGCTAGCTTTatgtctccctccccaccgtaAAGCTGCCAGTTGAAGAGCTGT	ssa-miR-22b-5p	CGTTCTTCACTGGCTAGCTTT	5'	Diff	gp1	(((((.((((((..(((((((((((((.(((((((((.............))))))))))))))).)))))))..)))))))))))	86	52.3	-41	181.5	132.5	295	412.5	164.5	207	180.5	71.5	89	108.5	49.5	100	154.277	189.354	221.643	251.316	192.968	198.696	106.529	73.6705	99.4348	58.6294	51.7445	69.8971	middle
92	147	ssa-miR-22b-3p	AAGCTGCCAGTTGAAGAGCTGT	22	NC_035082.1	+	14338730	14338815	gttgcttcacagtCGTTCTTCACTGGCTAGCTTTAtgtctccctccccgccgtaAAGCTGCCAGTTGAAGAGCTGTtgtgggtaac	2	ssa-mir-22b-2,tni-mir-22b,	ssa-mir-22b-2	CGTTCTTCACTGGCTAGCTTTatgtctccctccccaccgtaAAGCTGCCAGTTGAAGAGCTGT	ssa-miR-22b-3p	AAGCTGCCAGTTGAAGAGCTGT	3'	Yes	gp1	(((((.((((((..(((((((((((((.(((((((((.............))))))))))))))).)))))))..)))))))))))	86	52.3	-41	20.5	7.5	26.25	27.5	9	13	58.25	23.25	21.5	72	25.75	44.75	17.4252	10.7181	19.7225	16.7544	10.5575	12.4785	34.3785	23.9558	24.0208	38.9061	26.9176	31.279	middle
93	148	ssa-miR-23a-4-5p	AGGGTTCCTGGCACAGTGATTT	22	NC_035081.1	-	56120924	56120988	AGGGTTCCTGGCACAGTGATTTggtgcacaaatataaacgaaaATCACATTGCCAGGGATTTCCA	6	oni-mir-23a-2,mze-mir-23a-2,ssa-mir-23a-4,abu-mir-23a-2,nbr-mir-23a-2,pny-mir-23a-2,	ssa-mir-23a-4	AGGGTTCCTGGCACAGTGATTTggtgcacaaatataaacgaaaATCACATTGCCAGGGATTTCC	ssa-miR-23a-4-5p	AGGGTTCCTGGCACAGTGATTT	5'	Yes	gp1	.((((((((((((..(((((((.((............))..)))))))..))))))))))..)).	63	43.1	-24.8	34	42	42	158.5	61	46.5	105	50.5	57.5	85.5	75.5	46.5	28.9003	60.0216	31.556	96.5663	71.5566	44.6346	61.9699	52.033	64.2416	46.201	78.9234	32.5022	middle
93	149	oni-miR-23a	ATCACATTGCCAGGGATTTCCA	22	NC_035081.1	-	56120924	56120988	AGGGTTCCTGGCACAGTGATTTggtgcacaaatataaacgaaaATCACATTGCCAGGGATTTCCA	6	oni-mir-23a-2,mze-mir-23a-2,ssa-mir-23a-4,abu-mir-23a-2,nbr-mir-23a-2,pny-mir-23a-2,	oni-mir-23a-2	ggttcctggcaccgtgatttgatgcacaaagagaaacaaaaATCACATTGCCAGGGATTTCCA	oni-miR-23a	ATCACATTGCCAGGGATTTCCA	3'	Yes	gp1	.((((((((((((..(((((((.((............))..)))))))..))))))))))..)).	63	43.1	-24.8	5310	3718.25	6293.75	13905.9	6006.83	6873	12636.1	6626.5	7159.08	13003.2	6132.25	10126.2	4513.55	5313.7	4728.7	8472.19	7046.37	6597.29	7457.68	6827.66	7998.45	7026.43	6410.31	7077.9	high
94	150	ssa-miR-23b-5p_R+1	GGGTTCCTGGCGTGCTGATTT	21	NC_035082.1	-	35914398	35914458	aGGGTTCCTGGCGTGCTGATTTgtgacttaagataaaATCACATTGCCAGGGATTACCAcc	32	oni-mir-23b,pny-mir-23b,gmo-mir-23b,ssa-mir-23b,abu-mir-23b,mze-mir-23b,nbr-mir-23b,ccr-mir-23b,ipu-mir-23b-2,ipu-mir-23b-1,bta-mir-23b,cpo-mir-23b,dno-mir-23b,oar-mir-23b,bta-mir-23b,cpo-mir-23b,dno-mir-23b,ocu-mir-23b,tch-mir-23b,nle-mir-23b,dma-mir-23b,oga-mir-23b,mmr-mir-23b,bta-mir-23b,cpo-mir-23b,dno-mir-23b,oar-mir-23b,bta-mir-23b,cpo-mir-23b,dno-mir-23b,ocu-mir-23b,pal-mir-23b,	ssa-mir-23b	GGGTTCCTGGCGTGCTGATTtgtgacttaagataaaATCACATTGCCAGGGATTACCACC	ssa-miR-23b-5p	GGGTTCCTGGCGTGCTGATT	5'	Diff	gp1	.((((((((((((((.((((((.............)))))))).))))))))))..))...	57	45.9	-21.6	51	51	53	58	46	33	68	139	85	123	64	106	43.3505	72.8834	39.8206	35.3366	53.9607	31.6762	40.1329	143.22	94.9659	66.4646	66.902	74.0909	middle
94	151	oni-miR-23b_R+1	ATCACATTGCCAGGGATTACCA	22	NC_035082.1	-	35914398	35914458	aGGGTTCCTGGCGTGCTGATTTgtgacttaagataaaATCACATTGCCAGGGATTACCAcc	32	oni-mir-23b,pny-mir-23b,gmo-mir-23b,ssa-mir-23b,abu-mir-23b,mze-mir-23b,nbr-mir-23b,ccr-mir-23b,ipu-mir-23b-2,ipu-mir-23b-1,bta-mir-23b,cpo-mir-23b,dno-mir-23b,oar-mir-23b,bta-mir-23b,cpo-mir-23b,dno-mir-23b,ocu-mir-23b,tch-mir-23b,nle-mir-23b,dma-mir-23b,oga-mir-23b,mmr-mir-23b,bta-mir-23b,cpo-mir-23b,dno-mir-23b,oar-mir-23b,bta-mir-23b,cpo-mir-23b,dno-mir-23b,ocu-mir-23b,pal-mir-23b,	oni-mir-23b	gggttcctggcgtgctgatttgtgacttatgataaaATCACATTGCCAGGGATTACC	oni-miR-23b	ATCACATTGCCAGGGATTACC	3'	Diff	gp1	.((((((((((((((.((((((.............)))))))).))))))))))..))...	57	45.9	-21.6	1384.67	813.167	1638.33	3802.08	1477.08	1615.83	3223.25	1982.17	1904.83	4032.17	2013.25	3169	1176.98	1162.09	1230.93	2316.42	1732.7	1551.01	1902.33	2042.34	2128.17	2178.83	2104.54	2215.04	high
95	152	gmo-mir-23a-3-p5	GGGTTCCTGGCACCGTGATTT	21	NC_035077.1	-	14886088	14886174	gctgtggtggggaGGGTTCCTGGCACCGTGATTTggtgcacaaacataaacgaaaATCACATTGCCAGGGATTTCCAccctttcaca	5	gmo-mir-23a-3,dre-mir-23a-1,tni-mir-23a-1,fru-mir-23a-1,ipu-mir-23a-1,	gmo-mir-23a-3	ggggttcctggcaccgtgatttggtgcacaaagagaaacaaaaATCACATTGCCAGGGATTTCCA	gmo-mir-23a-3-p5	gggttcctggcaccgtgattt	5'	New	gp1	..((((..((((.((((((((((((..(((((((.((............))..)))))))..))))))))))..)).))))..))))	85	50.6	-37.3	0	0	0	5.5	0	2.5	5	2.5	4.5	3.5	2.5	2.5	0	0	0	3.35088	0	2.39971	2.95095	2.57589	5.0276	1.89127	2.61336	1.74743	low
95	153	gmo-miR-23a-3p	ATCACATTGCCAGGGATTTCCA	22	NC_035077.1	-	14886088	14886174	gctgtggtggggaGGGTTCCTGGCACCGTGATTTggtgcacaaacataaacgaaaATCACATTGCCAGGGATTTCCAccctttcaca	5	gmo-mir-23a-3,dre-mir-23a-1,tni-mir-23a-1,fru-mir-23a-1,ipu-mir-23a-1,	gmo-mir-23a-3	ggggttcctggcaccgtgatttggtgcacaaagagaaacaaaaATCACATTGCCAGGGATTTCCA	gmo-miR-23a-3p	ATCACATTGCCAGGGATTTCCA	3'	Yes	gp1	..((((..((((.((((((((((((..(((((((.((............))..)))))))..))))))))))..)).))))..))))	85	50.6	-37.3	5310	3718.25	6293.75	13905.9	6006.83	6873	12636.1	6626.5	7159.08	13003.2	6132.25	10126.2	4513.55	5313.7	4728.7	8472.19	7046.37	6597.29	7457.68	6827.66	7998.45	7026.43	6410.31	7077.9	high
96	154	tni-miR-23b	ATCACATTGCCAGGGATTACCA	22	NC_035081.1	-	25546957	25547025	ggctgtgagggtctctggcatgttgatttgtgactgaagatgaaaATCACATTGCCAGGGATTACCAca	2	tni-mir-23b,fru-mir-23b,	tni-mir-23b	ggctgtgagggttcctggcgtgctgatttgtgacctatgataaaATCACATTGCCAGGGATTACCAcaccgcc	tni-miR-23b	ATCACATTGCCAGGGATTACCA	3'	Yes	gp1	...((((...(((((((((((((.(((((..............)))))))).))))))))))...))))	66	46.4	-23.4	1384.67	813.167	1638.33	3802.08	1477.08	1615.83	3223.25	1982.17	1904.83	4032.17	2013.25	3169	1176.98	1162.09	1230.93	2316.42	1732.7	1551.01	1902.33	2042.34	2128.17	2178.83	2104.54	2215.04	high
97	155	dre-miR-23a-3-5p	GGATTCCTGGCAGAGTGATTT	21	NC_035084.1	-	59021603	59021670	gGGATTCCTGGCAGAGTGATTTggtattgtatcataaaATCACATTGCCAGGGATTTCCAaccagctg	4	dre-mir-23a-3,ssa-mir-23a-1,ccr-mir-23a,ipu-mir-23a-3,	dre-mir-23a-3	ccagctggagGGATTCCTGGCAGAGTGATTTgggattatatcataaaATCACATTGCCAGGGATTTCCAaccagctgt	dre-miR-23a-3-5p	GGATTCCTGGCAGAGTGATTT	5'	Yes	gp1	(..((((((((((..(((((((((((...)))))...))))))..))))))))))..)..........	58	44.1	-27.5	26	17	25	33	17	22	60.5	43	38.5	65.5	32	62	22.1003	24.2945	18.7833	20.1053	19.942	21.1175	35.7064	44.3053	43.0139	35.3938	33.451	43.3362	middle
97	156	dre-miR-23a-3p	ATCACATTGCCAGGGATTTCCA	22	NC_035084.1	-	59021603	59021670	gGGATTCCTGGCAGAGTGATTTggtattgtatcataaaATCACATTGCCAGGGATTTCCAaccagctg	4	dre-mir-23a-3,ssa-mir-23a-1,ccr-mir-23a,ipu-mir-23a-3,	dre-mir-23a-3	ccagctggagGGATTCCTGGCAGAGTGATTTgggattatatcataaaATCACATTGCCAGGGATTTCCAaccagctgt	dre-miR-23a-3p	ATCACATTGCCAGGGATTTCCA	3'	Yes	gp1	(..((((((((((..(((((((((((...)))))...))))))..))))))))))..)..........	58	44.1	-27.5	5310	3718.25	6293.75	13905.9	6006.83	6873	12636.1	6626.5	7159.08	13003.2	6132.25	10126.2	4513.55	5313.7	4728.7	8472.19	7046.37	6597.29	7457.68	6827.66	7998.45	7026.43	6410.31	7077.9	high
98	157	ssa-miR-23a-5p_R-1	GGATTCCTGGCAGAGTGATTT	21	NC_035104.1	+	21360858	21360925	gGGATTCCTGGCAGAGTGATTTggtattgtgtcataaaATCACATTGCCAGGGATTTCCAaccagctg	3	ssa-mir-23a-2,tni-mir-23a-2,fru-mir-23a-2,	ssa-mir-23a-2	GGATTCCTGGCAGAGTGATTTGgtattgtgtcataaaATCACATTGCCAGGGATTTCC	ssa-miR-23a-5p	GGATTCCTGGCAGAGTGATTTG	5'	Diff	gp1	(..((((((((((..(((((((..............)))))))..))))))))))..)..........	58	45.6	-27	26	17	25	33	17	22	60.5	43	38.5	65.5	32	62	22.1003	24.2945	18.7833	20.1053	19.942	21.1175	35.7064	44.3053	43.0139	35.3938	33.451	43.3362	middle
98	158	ssa-miR-23a-3p_R+1	ATCACATTGCCAGGGATTTCCA	22	NC_035104.1	+	21360858	21360925	gGGATTCCTGGCAGAGTGATTTggtattgtgtcataaaATCACATTGCCAGGGATTTCCAaccagctg	3	ssa-mir-23a-2,tni-mir-23a-2,fru-mir-23a-2,	ssa-mir-23a-2	GGATTCCTGGCAGAGTGATTTGgtattgtgtcataaaATCACATTGCCAGGGATTTCC	ssa-miR-23a-3p	ATCACATTGCCAGGGATTTCC	3'	Diff	gp1	(..((((((((((..(((((((..............)))))))..))))))))))..)..........	58	45.6	-27	5310	3718.25	6293.75	13905.9	6006.83	6873	12636.1	6626.5	7159.08	13003.2	6132.25	10126.2	4513.55	5313.7	4728.7	8472.19	7046.37	6597.29	7457.68	6827.66	7998.45	7026.43	6410.31	7077.9	high
99	159	ipu-miR-24_1ss23GT	TGGCTCAGTTCAGCAGGAACAGT	23	NC_035081.1	-	25546327	25546382	ccttctgagctaataacagttctactaaaacacTGGCTCAGTTCAGCAGGAACAGG	1	ipu-mir-24-1,	ipu-mir-24-1	ggtgccttctgagctgatatcagttgtagtaaatcacTGGCTCAGTTCAGCAGGAACAGG	ipu-miR-24	TGGCTCAGTTCAGCAGGAACAGG	3'	Diff	gp1	(((.(((((((.....((((...........))))....))))))).)))......	50	44.6	-14.6	454	300.548	534.423	1032.14	416.042	533.476	614.494	333.19	326.179	854.893	368.69	577.071	385.905	429.508	401.529	628.83	488.041	512.076	362.668	343.305	364.421	461.952	385.408	403.356	middle
100	160	gmo-miR-24a-3p_R+3_2	TGGCTCAGTTCAGCAGGAACAGT	23	NC_035087.1	-	65585597	65585666	gcctcctgtgcctactgagctgataacagtactactggatgacTGGCTCAGTTCAGCAGGAACAGGagtc	4	gmo-mir-24a-3,ipu-mir-24-3,mdo-mir-24-2,cfa-mir-24-1,	gmo-mir-24a-3	TGCCTACTGAGCTGATTATCAGtcctacagaaccacTGGCTCAGTTCAGCAGGAACagg	gmo-miR-24a-3p	TGGCTCAGTTCAGCAGGAAC	3'	Diff	gp1	..(((((((.(((.(((((((((...((((...........))))..))))))))).))).)))))))..	66	52.9	-33.2	454	300.548	534.423	1032.14	416.042	533.476	614.494	333.19	326.179	854.893	368.69	577.071	385.905	429.508	401.529	628.83	488.041	512.076	362.668	343.305	364.421	461.952	385.408	403.356	middle
101	161	ssa-miR-24a-4-5p	TGCCTGCTGTGCTGATAATCAGT	23	NC_035089.1	-	53835811	53835884	gtctcccgTGCCTGCTGTGCTGATAATCAGTgtgtgaggttagcTGGCTCAGTTCAGCAGGAACAGGggcctgg	9	oni-mir-24a-2,nbr-mir-24a-2,pny-mir-24a-2,ssa-mir-24a-4,abu-mir-24a-3,mze-mir-24a-2,ccr-mir-24,tni-mir-24-2,fru-mir-24-2,	ssa-mir-24a-4	TGCCTGCTGTGCTGATAATCAGTgtgtgaggttagcTGGCTCAGTTCAGCAGGAAC	ssa-miR-24a-4-5p	TGCCTGCTGTGCTGATAATCAGT	5'	Yes	gp1	(((.((.((.(((((((..((((...(((((...........))))).))))..))))))).)).)))))....	70	58.1	-29.2	94	70	112	147	65	99	119	81	79	112	71	92	79.901	100.036	84.1493	89.5599	76.2488	95.0286	70.2325	83.4589	88.2624	60.5206	74.2194	64.3053	middle
101	162	oni-miR-24a_R+1	TGGCTCAGTTCAGCAGGAACAGT	23	NC_035089.1	-	53835811	53835884	gtctcccgTGCCTGCTGTGCTGATAATCAGTgtgtgaggttagcTGGCTCAGTTCAGCAGGAACAGGggcctgg	9	oni-mir-24a-2,nbr-mir-24a-2,pny-mir-24a-2,ssa-mir-24a-4,abu-mir-24a-3,mze-mir-24a-2,ccr-mir-24,tni-mir-24-2,fru-mir-24-2,	oni-mir-24a-2	tgcctgctgtgctgataatcagtgtgtgacgtcggcTGGCTCAGTTCAGCAGGAACAG	oni-miR-24a	TGGCTCAGTTCAGCAGGAACAG	3'	Diff	gp1	(((.((.((.(((((((..((((...(((((...........))))).))))..))))))).)).)))))....	70	58.1	-29.2	454	300.548	534.423	1032.14	416.042	533.476	614.494	333.19	326.179	854.893	368.69	577.071	385.905	429.508	401.529	628.83	488.041	512.076	362.668	343.305	364.421	461.952	385.408	403.356	middle
102	163	dre-miR-24b-5p_L-1	TGCCTACTGAGCTGATAACAGT	22	NC_035084.1	-	59020339	59020415	tcaacctcctgTGCCTACTGAGCTGATAACAGTttgatataatgagcacTGGCTCAGTTCAGCAGGAACcggagtta	1	dre-mir-24b,	dre-mir-24b	ggttcaacctcctGTGCCTACTGAGCTGATAACAGTtgatgtatttagcacTGGCTCAGTTCAGCAGGAACCGgagttaagccc	dre-miR-24b-5p	GTGCCTACTGAGCTGATAACAGT	5'	Diff	gp1	.....((((.((.(((.(((((((((...((((((.((...)).)).))))..))))))))).))).)).))))...	69	46.8	-28	4.33333	0	4.66667	6	0	2.33333	21.3333	3	2.33333	42	7	21.3333	3.68338	0	3.50622	3.65551	0	2.23973	12.5907	3.09107	2.60691	22.6952	7.3174	14.9114	middle
102	164	dre-miR-24b-3p_R-2	TGGCTCAGTTCAGCAGGAAC	20	NC_035084.1	-	59020339	59020415	tcaacctcctgTGCCTACTGAGCTGATAACAGTttgatataatgagcacTGGCTCAGTTCAGCAGGAACcggagtta	1	dre-mir-24b,	dre-mir-24b	ggttcaacctcctGTGCCTACTGAGCTGATAACAGTtgatgtatttagcacTGGCTCAGTTCAGCAGGAACCGgagttaagccc	dre-miR-24b-3p	TGGCTCAGTTCAGCAGGAACCG	3'	Diff	gp1	.....((((.((.(((.(((((((((...((((((.((...)).)).))))..))))))))).))).)).))))...	69	46.8	-28	286.5	154	313.375	543.125	175.875	237.5	577.875	239	218.75	1030.25	295.5	509.75	243.528	220.079	235.449	330.899	206.312	227.973	341.056	246.255	244.397	556.709	308.899	356.301	middle
103	165	ssa-miR-24a-3-5p	TGCCTACTGAGCTGATAACAGT	22	NC_035104.1	+	21362201	21362260	TGCCTACTGAGCTGATAACAGTttgatataatgagcacTGGCTCAGTTCAGCAGAAACCG	1	ssa-mir-24b,	ssa-mir-24b	TGCCTACTGAGCTGATAACAGTttgatataatgagcacTGGCTCAGTTCAGCAGAAACCG	ssa-miR-24a-3-5p	TGCCTACTGAGCTGATAACAGT	5'	Yes	gp1	...((.(((((((((...((((((.((...)).)).))))..))))))))).))......	51	45	-16.7	4.33333	0	4.66667	6	0	2.33333	21.3333	3	2.33333	42	7	21.3333	3.68338	0	3.50622	3.65551	0	2.23973	12.5907	3.09107	2.60691	22.6952	7.3174	14.9114	middle
103	166	ssa-miR-24b-3p	TGGCTCAGTTCAGCAGAAACCG	22	NC_035104.1	+	21362201	21362260	TGCCTACTGAGCTGATAACAGTttgatataatgagcacTGGCTCAGTTCAGCAGAAACCG	1	ssa-mir-24b,	ssa-mir-24b	TGCCTACTGAGCTGATAACAGTttgatataatgagcacTGGCTCAGTTCAGCAGAAACCG	ssa-miR-24b-3p	TGGCTCAGTTCAGCAGAAACCG	3'	Yes	gp1	...((.(((((((((...((((((.((...)).)).))))..))))))))).))......	51	45	-16.7	253	157	227	473	224	302	691	168	255	446	353	246	215.053	224.367	170.553	288.176	262.765	289.885	407.821	173.1	284.898	241.002	369.006	171.947	middle
104	167	ssa-miR-24a-3-5p	TGCCTACTGAGCTGATAACAGT	22	NC_035082.1	-	35912295	35912365	tgcctcctgTGCCTACTGAGCTGATAACAGTactactgaatgacTGGCTCAGTTCAGCAGGAACAGGagtc	7	ssa-mir-24a-3,tni-mir-24-1,ssc-mir-24-1,ssc-mir-24-1,gga-mir-24,ssc-mir-24-1,ssc-mir-24-1,	ssa-mir-24a-3	TGCCTACTGAGCTGATAACAGTactactgaatgacTGGCTCAGTTCAGCAGGAAC	ssa-miR-24a-3-5p	TGCCTACTGAGCTGATAACAGT	5'	Yes	gp1	...(((((((.(((.(((((((((...((((...........))))..))))))))).))).)))))))..	66	50.7	-33.2	4.33333	0	4.66667	6	0	2.33333	21.3333	3	2.33333	42	7	21.3333	3.68338	0	3.50622	3.65551	0	2.23973	12.5907	3.09107	2.60691	22.6952	7.3174	14.9114	middle
104	168	ssa-miR-24a-3p_R+3	TGGCTCAGTTCAGCAGGAACAGT	23	NC_035082.1	-	35912295	35912365	tgcctcctgTGCCTACTGAGCTGATAACAGTactactgaatgacTGGCTCAGTTCAGCAGGAACAGGagtc	7	ssa-mir-24a-3,tni-mir-24-1,ssc-mir-24-1,ssc-mir-24-1,gga-mir-24,ssc-mir-24-1,ssc-mir-24-1,	ssa-mir-24a-3	TGCCTACTGAGCTGATAACAGTactactgaatgacTGGCTCAGTTCAGCAGGAAC	ssa-miR-24a-3p	TGGCTCAGTTCAGCAGGAAC	3'	Diff	gp1	...(((((((.(((.(((((((((...((((...........))))..))))))))).))).)))))))..	66	50.7	-33.2	454	300.548	534.423	1032.14	416.042	533.476	614.494	333.19	326.179	854.893	368.69	577.071	385.905	429.508	401.529	628.83	488.041	512.076	362.668	343.305	364.421	461.952	385.408	403.356	middle
105	169	gmo-miR-24a-3p	TGGCTCAGTTCAGCAGGAAC	20	NC_035089.1	-	54076309	54076366	tgcctgctgtgctgataatcagtgtgtgaggttagcTGGCTCAGTTCAGCAGGAACag	1	gmo-mir-24a-2,	gmo-mir-24a-2	TGCCTGCTGTACTGATAATCAgtgtgcgacgtcagcTGGCTCAGTTCAGCAGGAACaga	gmo-miR-24a-3p	TGGCTCAGTTCAGCAGGAAC	3'	Yes	gp1	..(((((((..((((...(((((...........))))).))))..))))))).....	51	51.7	-22.2	286.5	154	313.375	543.125	175.875	237.5	577.875	239	218.75	1030.25	295.5	509.75	243.528	220.079	235.449	330.899	206.312	227.973	341.056	246.255	244.397	556.709	308.899	356.301	middle
106	170	oni-miR-24b-5p_L+1	GTGCCTACTGAACTGGTATCAGT	23	NC_035077.1	-	14883388	14883462	tgtgccctcctGTGCCTACTGAACTGGTATCAGTgttaactctgagtacTGGCTCAGTTCAGCAGGAACAGGagt	7	oni-mir-24b,nbr-mir-24b,ssa-mir-24a-1,abu-mir-24b,mze-mir-24b,pny-mir-24b,fru-mir-24-1,	oni-mir-24b	TGCCTACTGAACTGGTATCAGTgttacacctgaaaacTGGCTCAGTTCAGCAGGAACAG	oni-miR-24b-5p	TGCCTACTGAACTGGTATCAGT	5'	Diff	gp1	......(((((((.(((.(((((((((..(((((((((....))).)))))).))))))))).))).))))))).	68	50.7	-33.5	0	0	0	0	0	0	5.5	0	0	0	0	0	0	0	0	0	0	0	3.24604	0	0	0	0	0	low
106	171	oni-miR-24a_R+1	TGGCTCAGTTCAGCAGGAACAGT	23	NC_035077.1	-	14883388	14883462	tgtgccctcctGTGCCTACTGAACTGGTATCAGTgttaactctgagtacTGGCTCAGTTCAGCAGGAACAGGagt	7	oni-mir-24b,nbr-mir-24b,ssa-mir-24a-1,abu-mir-24b,mze-mir-24b,pny-mir-24b,fru-mir-24-1,	oni-mir-24b	TGCCTACTGAACTGGTATCAGTgttacacctgaaaacTGGCTCAGTTCAGCAGGAACAG	oni-miR-24a	TGGCTCAGTTCAGCAGGAACAG	3'	Diff	gp1	......(((((((.(((.(((((((((..(((((((((....))).)))))).))))))))).))).))))))).	68	50.7	-33.5	454	300.548	534.423	1032.14	416.042	533.476	614.494	333.19	326.179	854.893	368.69	577.071	385.905	429.508	401.529	628.83	488.041	512.076	362.668	343.305	364.421	461.952	385.408	403.356	middle
107	172	ssa-miR-24a-5p_L+1	GTGCCTACTGAACTGGTATCAGT	23	NC_035081.1	-	56119278	56119370	ttggggctgtgccctcctGTGCCTACTGAACTGGTATCAGTttgaactctgagtacTGGCTCAGTTCAGCAGGAACAGGagtggagcccactg	2	ssa-mir-24a-2,ola-mir-24a-1,	ssa-mir-24a-2	TGCCTACTGAACTGGTATCAGTttgaactctgagtacTGGCTCAGTTCAGCAGGAAC	ssa-miR-24a-5p	TGCCTACTGAACTGGTATCAGT	5'	Diff	gp1	...(((((...(((((((((.(((.(((((((((..(((((.............))))).))))))))).))).))))))).)))))))....	86	54.8	-43.6	0	0	0	0	0	0	5.5	0	0	0	0	0	0	0	0	0	0	0	3.24604	0	0	0	0	0	low
107	173	ssa-miR-24a-3p_R+3	TGGCTCAGTTCAGCAGGAACAGT	23	NC_035081.1	-	56119278	56119370	ttggggctgtgccctcctGTGCCTACTGAACTGGTATCAGTttgaactctgagtacTGGCTCAGTTCAGCAGGAACAGGagtggagcccactg	2	ssa-mir-24a-2,ola-mir-24a-1,	ssa-mir-24a-2	TGCCTACTGAACTGGTATCAGTttgaactctgagtacTGGCTCAGTTCAGCAGGAAC	ssa-miR-24a-3p	TGGCTCAGTTCAGCAGGAAC	3'	Diff	gp1	...(((((...(((((((((.(((.(((((((((..(((((.............))))).))))))))).))).))))))).)))))))....	86	54.8	-43.6	454	300.548	534.423	1032.14	416.042	533.476	614.494	333.19	326.179	854.893	368.69	577.071	385.905	429.508	401.529	628.83	488.041	512.076	362.668	343.305	364.421	461.952	385.408	403.356	middle
108	174	ssa-miR-25-5p_R-1	AGGCGGAGTCTTGGGCAATTGC	22	NC_035105.1	-	27320713	27320772	AGGCGGAGTCTTGGGCAATTGCcagcaatcttaaggggCATTGCACTTGTCTCGGTCTGA	1	ssa-mir-25-2,	ssa-mir-25-2	AGGCGGAGTCTTGGGCAATTGCCagcaatcttaaggggCATTGCACTTGTCTCGGTCTGA	ssa-miR-25-5p	AGGCGGAGTCTTGGGCAATTGCC	5'	Diff	gp1	((((.(((....(((((((.(((.............)))))))).))...))).))))..	58	53.3	-18.9	8	5	9.5	9.5	5	6.5	12	7	7	10.5	10.5	13	6.80008	7.14543	7.13766	5.78788	5.86529	6.23925	7.08227	7.21249	7.82072	5.67381	10.9761	9.08663	middle
108	175	ssa-miR-25-3p	CATTGCACTTGTCTCGGTCTGA	22	NC_035105.1	-	27320713	27320772	AGGCGGAGTCTTGGGCAATTGCcagcaatcttaaggggCATTGCACTTGTCTCGGTCTGA	1	ssa-mir-25-2,	ssa-mir-25-2	AGGCGGAGTCTTGGGCAATTGCCagcaatcttaaggggCATTGCACTTGTCTCGGTCTGA	ssa-miR-25-3p	CATTGCACTTGTCTCGGTCTGA	3'	Yes	gp1	((((.(((....(((((((.(((.............)))))))).))...))).))))..	58	53.3	-18.9	3039	1994.33	3363	4310	2125.33	2470.33	3320.67	1558.33	1287.33	2473.67	1300	1895.33	2583.18	2850.07	2526.73	2625.87	2493.14	2371.24	1959.82	1605.64	1438.27	1336.68	1358.95	1324.78	high
109	176	ssa-miR-25-5p_R-1	AGGCGGAGTCTTGGGCAATTGC	22	NC_035086.1	-	38868735	38868794	AGGCGGAGTCTTGGGCAATTGCcggcaatcttaagaggCATTGCACTTGTCTCGGTCTGA	1	ssa-mir-25-1,	ssa-mir-25-1	AGGCGGAGTCTTGGGCAATTGCCggcaatcttaagaggCATTGCACTTGTCTCGGTCTGA	ssa-miR-25-5p	AGGCGGAGTCTTGGGCAATTGCC	5'	Diff	gp1	((((.(((....(((((((.(((.............)))))))).))...))).))))..	58	53.3	-19.7	8	5	9.5	9.5	5	6.5	12	7	7	10.5	10.5	13	6.80008	7.14543	7.13766	5.78788	5.86529	6.23925	7.08227	7.21249	7.82072	5.67381	10.9761	9.08663	middle
109	177	ssa-miR-25-3p	CATTGCACTTGTCTCGGTCTGA	22	NC_035086.1	-	38868735	38868794	AGGCGGAGTCTTGGGCAATTGCcggcaatcttaagaggCATTGCACTTGTCTCGGTCTGA	1	ssa-mir-25-1,	ssa-mir-25-1	AGGCGGAGTCTTGGGCAATTGCCggcaatcttaagaggCATTGCACTTGTCTCGGTCTGA	ssa-miR-25-3p	CATTGCACTTGTCTCGGTCTGA	3'	Yes	gp1	((((.(((....(((((((.(((.............)))))))).))...))).))))..	58	53.3	-19.7	3039	1994.33	3363	4310	2125.33	2470.33	3320.67	1558.33	1287.33	2473.67	1300	1895.33	2583.18	2850.07	2526.73	2625.87	2493.14	2371.24	1959.82	1605.64	1438.27	1336.68	1358.95	1324.78	high
110	178	dre-miR-25-5p_R-1_2ss18GA19CT	AGGCGGAGACTTGGGCAATTGC	22	NC_035090.1	-	66304532	66304618	tagctggtgttgagAGGCGGAGACTTGGGCAATTGCcagccattccagagggCATTGCACTTGTCTCGGTCTGAcagtgccggcaca	12	oni-mir-25,abu-mir-25,mze-mir-25,nbr-mir-25,pny-mir-25,gmo-mir-25,dre-mir-25,ssa-mir-25-3,ccr-mir-25,tni-mir-25,fru-mir-25,ipu-mir-25,	dre-mir-25	gccggcgctgagAGGCGGAGACTTGGGCAGCTGCCgtcattcccagaaggCATTGCACTTGTCTCGGTCTGAcagtggcggc	dre-miR-25-5p	AGGCGGAGACTTGGGCAGCTGCC	5'	Diff	gp1	..(((((..(((..((((.(((((..(((((((.(((.............)))))))).)).))))).))))..)))..)))))...	82	57.5	-39.9	69	51	103	62	39	33	44	45	34	91	23	56	58.6507	72.8834	77.3873	37.7736	45.7493	31.6762	25.9683	46.366	37.9863	49.173	24.0429	39.1424	middle
110	179	oni-miR-25	CATTGCACTTGTCTCGGTCTGA	22	NC_035090.1	-	66304532	66304618	tagctggtgttgagAGGCGGAGACTTGGGCAATTGCcagccattccagagggCATTGCACTTGTCTCGGTCTGAcagtgccggcaca	12	oni-mir-25,abu-mir-25,mze-mir-25,nbr-mir-25,pny-mir-25,gmo-mir-25,dre-mir-25,ssa-mir-25-3,ccr-mir-25,tni-mir-25,fru-mir-25,ipu-mir-25,	oni-mir-25	aggcggagacttgggcaattgccgggcatcccagagggCATTGCACTTGTCTCGGTCTGA	oni-miR-25	CATTGCACTTGTCTCGGTCTGA	3'	Yes	gp1	..(((((..(((..((((.(((((..(((((((.(((.............)))))))).)).))))).))))..)))..)))))...	82	57.5	-39.9	3039	1994.33	3363	4310	2125.33	2470.33	3320.67	1558.33	1287.33	2473.67	1300	1895.33	2583.18	2850.07	2526.73	2625.87	2493.14	2371.24	1959.82	1605.64	1438.27	1336.68	1358.95	1324.78	high
111	180	ssa-miR-26a-5p	TTCAAGTAATCCAGGATAGGCT	22	NC_035079.1	+	45139637	45139723	ggcctgggtctgtTTCAAGTAATCCAGGATAGGCTtgtttaagtgggcacagCCTATTCGGGATGACTTGGTTCaggaacaaggccg	2	ssa-mir-26a-5,hhi-mir-26-2,	ssa-mir-26a-5	TTCAAGTAATCCAGGATAGGCTtgtttaagtgggcacagCCTATTCGGGATGACTTGGTTC	ssa-miR-26a-5p	TTCAAGTAATCCAGGATAGGCT	5'	Yes	gp1	((((((..((((..((((((.((((.((((((((((((........))).))))))))).)))).))))))..))))..)).)))).	86	51.7	-45.2	5439.17	3774.32	7444.83	11348.7	4063.62	5331.73	4066.96	1826.12	1361.26	3144.88	1217.19	2371.1	4623.35	5393.82	5593.54	6914.18	4766.87	5117.85	2400.28	1881.55	1520.86	1699.37	1272.38	1657.33	high
111	181	ssa-miR-26d-3p	CCTATTCGGGATGACTTGGTTC	22	NC_035079.1	+	45139637	45139723	ggcctgggtctgtTTCAAGTAATCCAGGATAGGCTtgtttaagtgggcacagCCTATTCGGGATGACTTGGTTCaggaacaaggccg	2	ssa-mir-26a-5,hhi-mir-26-2,	ssa-mir-26a-5	TTCAAGTAATCCAGGATAGGCTtgtttaagtgggcacagCCTATTCGGGATGACTTGGTTC	ssa-miR-26d-3p	CCTATTCGGGATGACTTGGTTC	3'	Yes	gp1	((((((..((((..((((((.((((.((((((((((((........))).))))))))).)))).))))))..))))..)).)))).	86	51.7	-45.2	0	0	0	3.5	0	0	0	4	0	6	0	0	0	0	0	2.13238	0	0	0	4.12143	0	3.24218	0	0	low
112	182	gmo-miR-26a-5p	TTCAAGTAATCCAGGATAGGCT	22	NC_035083.1	-	55804795	55804874	tcagcctggTTCAAGTAATCCAGGATAGGCTggttctcaccagcacggCCTATTCTCGATTACTTGTTTCaggaggcggc	3	gmo-mir-26a-3,ssa-mir-26a-2,aca-mir-26-3,	gmo-mir-26a-3	TTCAAGTAATCCAGGATAGGCTggttcacaaccgcacggcctatttttgattacttgttt	gmo-miR-26a-5p	TTCAAGTAATCCAGGATAGGCT	5'	Yes	gp1	....(((((..(((((((((.((((((((((((((......))).))))))))))).)))))))))..))))).......	69	52.5	-39.1	5439.17	3774.32	7444.83	11348.7	4063.62	5331.73	4066.96	1826.12	1361.26	3144.88	1217.19	2371.1	4623.35	5393.82	5593.54	6914.18	4766.87	5117.85	2400.28	1881.55	1520.86	1699.37	1272.38	1657.33	high
112	183	ssa-miR-26a-3p_1ss9CT	CCTATTCTTGATTACTTGTTTC	22	NC_035083.1	-	55804795	55804874	tcagcctggTTCAAGTAATCCAGGATAGGCTggttctcaccagcacggCCTATTCTCGATTACTTGTTTCaggaggcggc	3	gmo-mir-26a-3,ssa-mir-26a-2,aca-mir-26-3,	ssa-mir-26a-2	TTCAAGTAATCCAGGATAGGCTggtttccaccagcacggCCTATTCTCGATTACTTGTTTC	ssa-miR-26a-3p	CCTATTCTCGATTACTTGTTTC	3'	Diff	gp1	....(((((..(((((((((.((((((((((((((......))).))))))))))).)))))))))..))))).......	69	52.5	-39.1	0	0	3	4.5	0	3	0	0	0	0	0	0	0	0	2.254	2.74163	0	2.87965	0	0	0	0	0	0	low
113	184	oni-miR-26a	TTCAAGTAATCCAGGATAGGCT	22	NC_035085.1	-	56740887	56740974	tgggcctctgcctggTTCAAGTAATCCAGGATAGGCTggttaacatctgcacggCCTATTCTTGATTACTTGTTTCaggaaccagcca	8	oni-mir-26a-3,mze-mir-26a-3,nbr-mir-26a-3,pny-mir-26a-3,ssa-mir-26a-4,abu-mir-26a-3,ola-mir-26-1,fru-mir-26,	oni-mir-26a-3	TTCAAGTAATCCAGGATAGGCTggttaacactgcacggcctattcttgattacttgtttc	oni-miR-26a	TTCAAGTAATCCAGGATAGGCT	5'	Yes	gp1	..(((.....(((((..(((((((((.(((((((((((((........)).))))))))))).)))))))))..))))).....))).	85	48.9	-44.7	5439.17	3774.32	7444.83	11348.7	4063.62	5331.73	4066.96	1826.12	1361.26	3144.88	1217.19	2371.1	4623.35	5393.82	5593.54	6914.18	4766.87	5117.85	2400.28	1881.55	1520.86	1699.37	1272.38	1657.33	high
113	185	ssa-miR-26a-4-3p	CCTATTCTTGATTACTTGTTTC	22	NC_035085.1	-	56740887	56740974	tgggcctctgcctggTTCAAGTAATCCAGGATAGGCTggttaacatctgcacggCCTATTCTTGATTACTTGTTTCaggaaccagcca	8	oni-mir-26a-3,mze-mir-26a-3,nbr-mir-26a-3,pny-mir-26a-3,ssa-mir-26a-4,abu-mir-26a-3,ola-mir-26-1,fru-mir-26,	ssa-mir-26a-4	TTCAAGTAATCCAGGATAGGCTggttaacacctgtacggCCTATTCTTGATTACTTGTTTC	ssa-miR-26a-4-3p	CCTATTCTTGATTACTTGTTTC	3'	Yes	gp1	..(((.....(((((..(((((((((.(((((((((((((........)).))))))))))).)))))))))..))))).....))).	85	48.9	-44.7	0	0	3	4.5	0	3	0	0	0	0	0	0	0	0	2.254	2.74163	0	2.87965	0	0	0	0	0	0	low
114	186	ssa-miR-26a-5p	TTCAAGTAATCCAGGATAGGCT	22	NC_035092.1	+	38715991	38716051	TTCAAGTAATCCAGGATAGGCTggttaacacatgcacggCCTGTTCTTGATTACTTGTTTC	1	ssa-mir-26a-3,	ssa-mir-26a-3	TTCAAGTAATCCAGGATAGGCTggttaacacatgcacggCCTGTTCTTGATTACTTGTTTC	ssa-miR-26a-5p	TTCAAGTAATCCAGGATAGGCT	5'	Yes	gp1	..(((((((((.(((((((((((((........)).))))))))))).)))))))))....	55	42.6	-29.4	5439.17	3774.32	7444.83	11348.7	4063.62	5331.73	4066.96	1826.12	1361.26	3144.88	1217.19	2371.1	4623.35	5393.82	5593.54	6914.18	4766.87	5117.85	2400.28	1881.55	1520.86	1699.37	1272.38	1657.33	high
114	187	ssa-miR-26a-3-3p	CCTGTTCTTGATTACTTGTTTC	22	NC_035092.1	+	38715991	38716051	TTCAAGTAATCCAGGATAGGCTggttaacacatgcacggCCTGTTCTTGATTACTTGTTTC	1	ssa-mir-26a-3,	ssa-mir-26a-3	TTCAAGTAATCCAGGATAGGCTggttaacacatgcacggCCTGTTCTTGATTACTTGTTTC	ssa-miR-26a-3-3p	CCTGTTCTTGATTACTTGTTTC	3'	Yes	gp1	..(((((((((.(((((((((((((........)).))))))))))).)))))))))....	55	42.6	-29.4	78	34	129	112	49	53	29	11	12	7	0	7	66.3008	48.5889	96.9219	68.2361	57.4799	50.8739	17.1155	11.3339	13.4069	3.78254	0	4.8928	middle
115	188	ssa-miR-26a-5p	TTCAAGTAATCCAGGATAGGCT	22	NC_035093.1	+	41843138	41843198	TTCAAGTAATCCAGGATAGGCTggttcccgccagcacggcctattctcgattacttgtttc	1	ssa-mir-26a-1,	ssa-mir-26a-1	TTCAAGTAATCCAGGATAGGCTggttcccgccagcacggCCTATTCTCGATTACTTGTTTC	ssa-miR-26a-5p	TTCAAGTAATCCAGGATAGGCT	5'	Yes	gp1	..(((((((((.((((((((((((((......))).))))))))))).)))))))))....	55	49.2	-29.5	5439.17	3774.32	7444.83	11348.7	4063.62	5331.73	4066.96	1826.12	1361.26	3144.88	1217.19	2371.1	4623.35	5393.82	5593.54	6914.18	4766.87	5117.85	2400.28	1881.55	1520.86	1699.37	1272.38	1657.33	high
116	189	oni-miR-26a	TTCAAGTAATCCAGGATAGGCT	22	NC_035084.1	+	80149297	80149353	TTCAAGTAATCCAGGATAGGCTgtgtgtatcctggttggcctgttcatgattacttg	8	oni-mir-26a-2,abu-mir-26a-2,mze-mir-26a-2,pny-mir-26a-2,gmo-mir-26a-2,ssa-mir-26a-6,nbr-mir-26a-2,ipu-mir-26a-2,	oni-mir-26a-2	TTCAAGTAATCCAGGATAGGCTgtgtgtatcctggatggcctattcgtgattacttgcact	oni-miR-26a	TTCAAGTAATCCAGGATAGGCT	5'	Yes	gp1	..(((((((((..(((((((((...............)))))))))..)))))))))	55	43.9	-21.1	5439.17	3774.32	7444.83	11348.7	4063.62	5331.73	4066.96	1826.12	1361.26	3144.88	1217.19	2371.1	4623.35	5393.82	5593.54	6914.18	4766.87	5117.85	2400.28	1881.55	1520.86	1699.37	1272.38	1657.33	high
117	190	oni-miR-26b	TTCAAGTAATCCAGGATAGGTT	22	NC_035094.1	-	3690692	3690752	TTCAAGTAATCCAGGATAGGTTtgttcagaaaggtaaagCCTATTCTGCATGACTTGGTTC	7	oni-mir-26b,abu-mir-26b,mze-mir-26b,nbr-mir-26b,pny-mir-26b,gmo-mir-26b,ssa-mir-26b,	oni-mir-26b	TTCAAGTAATCCAGGATAGGTTtgttcagacaagcacagcctattccggatgacttggttc	oni-miR-26b	TTCAAGTAATCCAGGATAGGTT	5'	Yes	gp1	.((((((.((.((((((((((((..((.....))..)))))))))))).)).))))))...	57	39.3	-21.2	842	395.125	1257.38	1199.75	478.125	593.875	729.75	296	179	445.375	227	354.625	715.709	564.668	944.707	730.949	560.869	570.052	430.69	304.985	199.987	240.664	237.293	247.873	middle
117	191	ssa-miR-26b-3p	CCTATTCTGCATGACTTGGTTC	22	NC_035094.1	-	3690692	3690752	TTCAAGTAATCCAGGATAGGTTtgttcagaaaggtaaagCCTATTCTGCATGACTTGGTTC	7	oni-mir-26b,abu-mir-26b,mze-mir-26b,nbr-mir-26b,pny-mir-26b,gmo-mir-26b,ssa-mir-26b,	ssa-mir-26b	TTCAAGTAATCCAGGATAGGTTtgttcagaaaggtaaagCCTATTCTGCATGACTTGGTTC	ssa-miR-26b-3p	CCTATTCTGCATGACTTGGTTC	3'	Yes	gp1	.((((((.((.((((((((((((..((.....))..)))))))))))).)).))))))...	57	39.3	-21.2	11	0	17	36	6	18	14	7	7	15	0	7	9.35011	0	12.7727	21.933	7.03835	17.2779	8.26265	7.21249	7.82072	8.10544	0	4.8928	middle
118	192	oni-miR-26a	TTCAAGTAATCCAGGATAGGCT	22	NC_035098.1	-	5520153	5520213	TTCAAGTAATCTAGGATAGGCTtgtttaagcagggagagCCTATTCGGGATGACTTGGTTC	7	oni-mir-26a-1,abu-mir-26a-1,mze-mir-26a-1,nbr-mir-26a-1,pny-mir-26a-1,ssa-mir-26d,ipu-mir-26a-1,	oni-mir-26a-1	TTCAAGTAATCCAGGATAGGCTtgttaaagtggggaaagcctattcgggatgacttggttc	oni-miR-26a	TTCAAGTAATCCAGGATAGGCT	5'	Yes	gp1	.((((((.(((..((((((((((.............))))))))))..))).))))))...	57	44.3	-22.9	5439.17	3774.32	7444.83	11348.7	4063.62	5331.73	4066.96	1826.12	1361.26	3144.88	1217.19	2371.1	4623.35	5393.82	5593.54	6914.18	4766.87	5117.85	2400.28	1881.55	1520.86	1699.37	1272.38	1657.33	high
118	193	ssa-miR-26d-3p	CCTATTCGGGATGACTTGGTTC	22	NC_035098.1	-	5520153	5520213	TTCAAGTAATCTAGGATAGGCTtgtttaagcagggagagCCTATTCGGGATGACTTGGTTC	7	oni-mir-26a-1,abu-mir-26a-1,mze-mir-26a-1,nbr-mir-26a-1,pny-mir-26a-1,ssa-mir-26d,ipu-mir-26a-1,	ssa-mir-26d	TTCAAGTAATCTAGGATAGGCTtgtttaagcagggagagCCTATTCGGGATGACTTGGTTC	ssa-miR-26d-3p	CCTATTCGGGATGACTTGGTTC	3'	Yes	gp1	.((((((.(((..((((((((((.............))))))))))..))).))))))...	57	44.3	-22.9	0	0	0	3.5	0	0	0	4	0	6	0	0	0	0	0	2.13238	0	0	0	4.12143	0	3.24218	0	0	low
119	194	ssa-miR-27a-5p	AGGACTTAGCCAGCTTTGTGAAC	23	NC_035104.1	+	21361458	21361521	AGGACTTAGCCAGCTTTGTGAACagatctgtgaaagcccatgTTCACAGTGGCTAAGTTCCGCt	1	ssa-mir-27a-1,	ssa-mir-27a-1	AGGACTTAGCCAGCTTTGTGAACagatctgtgaaagcccatgTTCACAGTGGCTAAGTTCCGCT	ssa-miR-27a-5p	AGGACTTAGCCAGCTTTGTGAAC	5'	Yes	gp1	.(((((((((((...(((((((((.....((....))...))))))))))))))))))))....	59	48.4	-28.4	305	180	462	466	223	315	385	175	208	440	195	290	259.253	257.236	347.116	283.911	261.592	302.364	227.223	180.312	232.387	237.76	203.842	202.702	middle
119	195	ssa-miR-27a-3p_R-1	TTCACAGTGGCTAAGTTCCGC	21	NC_035104.1	+	21361458	21361521	AGGACTTAGCCAGCTTTGTGAACagatctgtgaaagcccatgTTCACAGTGGCTAAGTTCCGCt	1	ssa-mir-27a-1,	ssa-mir-27a-1	AGGACTTAGCCAGCTTTGTGAACagatctgtgaaagcccatgTTCACAGTGGCTAAGTTCCGCT	ssa-miR-27a-3p	TTCACAGTGGCTAAGTTCCGCT	3'	Diff	gp1	.(((((((((((...(((((((((.....((....))...))))))))))))))))))))....	59	48.4	-28.4	274.75	79.5	434.583	363.417	102.083	192.917	465.75	186	138.333	448.417	197.583	277.083	233.54	113.612	326.517	221.412	119.75	185.178	274.881	191.646	154.552	242.308	206.542	193.673	middle
120	196	gmo-miR-27b-5p_R-1	AGAGCTTAGCTGATTGGTGAAC	22	NC_035087.1	-	65588597	65588676	aggtacAGAGCTTAGCTGATTGGTGAACagtgattgatctcctctttgTTCACAGTGGCTAAGTTCTGCacctgaggaga	37	oni-mir-27b,abu-mir-27b,mze-mir-27b,nbr-mir-27b,pny-mir-27b,gmo-mir-27b,ssa-mir-27b-1,tni-mir-27b,fru-mir-27b,ssc-mir-27b,ssc-mir-27b,cpo-mir-27b,tch-mir-27b,ppa-mir-27b,mmr-mir-27b,cpo-mir-27b,dno-mir-27b,dno-mir-27b,nle-mir-27b,oga-mir-27b,dma-mir-27b,mmu-mir-27b,eca-mir-27b,cfa-mir-27b,pal-mir-27b,efu-mir-27b,ssc-mir-27b,ssc-mir-27b,cpo-mir-27b,tch-mir-27b,ppa-mir-27b,mmr-mir-27b,cpo-mir-27b,d…	gmo-mir-27b	AGAGCTTAGCTGATTGGTGAACAgtgattgatctcctctttgTTCACAGTGGCTAAGTTCTG	gmo-miR-27b-5p	AGAGCTTAGCTGATTGGTGAACA	5'	Diff	gp1	((((.((((((((((((.((((.(((((((...............))))))))))))))))))))))).)))).......	73	46.2	-32.5	96	55.5	98.5	203	91	131.5	87.5	43	36.5	102	46.5	59	81.601	79.3143	74.0063	123.678	106.748	126.225	51.6415	44.3053	40.7795	55.117	48.6085	41.2393	middle
120	197	oni-miR-27b	TTCACAGTGGCTAAGTTCTGC	21	NC_035087.1	-	65588597	65588676	aggtacAGAGCTTAGCTGATTGGTGAACagtgattgatctcctctttgTTCACAGTGGCTAAGTTCTGCacctgaggaga	37	oni-mir-27b,abu-mir-27b,mze-mir-27b,nbr-mir-27b,pny-mir-27b,gmo-mir-27b,ssa-mir-27b-1,tni-mir-27b,fru-mir-27b,ssc-mir-27b,ssc-mir-27b,cpo-mir-27b,tch-mir-27b,ppa-mir-27b,mmr-mir-27b,cpo-mir-27b,dno-mir-27b,dno-mir-27b,nle-mir-27b,oga-mir-27b,dma-mir-27b,mmu-mir-27b,eca-mir-27b,cfa-mir-27b,pal-mir-27b,efu-mir-27b,ssc-mir-27b,ssc-mir-27b,cpo-mir-27b,tch-mir-27b,ppa-mir-27b,mmr-mir-27b,cpo-mir-27b,d…	oni-mir-27b	agagcttagctgattggtgaacagtgattgattccctctttgTTCACAGTGGCTAAGTTCTGC	oni-miR-27b	TTCACAGTGGCTAAGTTCTGC	3'	Yes	gp1	((((.((((((((((((.((((.(((((((...............))))))))))))))))))))))).)))).......	73	46.2	-32.5	5824.5	3074.75	7734.58	12699.4	3823.83	6399.92	5359.75	2391.5	2419.58	6398.42	2797.08	4596.33	4950.88	4394.08	5811.25	7737.13	4485.58	6143.18	3163.27	2464.1	2703.27	3457.47	2923.91	3212.7	high
121	198	oni-miR-27e	TTCACAGTGGCTAAGTTCAGT	21	NC_035081.1	-	56120420	56120519	cacttgctaaaggcacagagcttagctaattggtgagcattgatccctcttatgtgttgTTCACAGTGGCTAAGTTCAGTgcctgcggtgaaatagttga	9	oni-mir-27e-1,gmo-mir-27a-2,ssa-mir-27c-1,abu-mir-27e-1,mze-mir-27e-1,nbr-mir-27e-1,pny-mir-27e-1,tni-mir-27e,fru-mir-27e,	oni-mir-27e-1	cagagcttagctaattggtgagcattgatccctgctatgtgttgTTCACAGTGGCTAAGTTCAGT	oni-miR-27e	TTCACAGTGGCTAAGTTCAGT	3'	Yes	gp1	(((.(((...((((((.(((((((((((....(((((((..................)))))))..))))))))))).))))))))))))..........	90	45	-39.6	920.75	538.75	1088.83	2334.17	675.583	1190.17	1274	590.5	588.583	1402.17	654.333	1156.08	782.647	769.92	818.076	1422.09	792.499	1142.42	751.901	608.425	657.592	757.679	684.003	808.069	middle
122	199	dre-miR-27b-5p_R-1	AGAGCTTAGCTGATTGGTGAAC	22	NC_035082.1	-	35914082	35914161	caggtacAGAGCTTAGCTGATTGGTGAACagtgattgatctcctttgTTCACAGTGGCTAAGTTCTGCacctaaggagag	3	dre-mir-27b,ssa-mir-27b-2,ipu-mir-27b,	dre-mir-27b	tcttttctagcaggtgcAGAGCTTAGCTGATTGGTGAACAgtgattgaactctttgTTCACAGTGGCTAAGTTCTGCAtctgaggagagga	dre-miR-27b-5p	AGAGCTTAGCTGATTGGTGAACA	5'	Diff	gp1	.((((.((((((((((((.((((.(((((((.((......))..))))))))))))))))))))))).))))........	71	46.2	-33.6	96	55.5	98.5	203	91	131.5	87.5	43	36.5	102	46.5	59	81.601	79.3143	74.0063	123.678	106.748	126.225	51.6415	44.3053	40.7795	55.117	48.6085	41.2393	middle
122	200	dre-miR-27b-3p_R-1	TTCACAGTGGCTAAGTTCTGC	21	NC_035082.1	-	35914082	35914161	caggtacAGAGCTTAGCTGATTGGTGAACagtgattgatctcctttgTTCACAGTGGCTAAGTTCTGCacctaaggagag	3	dre-mir-27b,ssa-mir-27b-2,ipu-mir-27b,	dre-mir-27b	tcttttctagcaggtgcAGAGCTTAGCTGATTGGTGAACAgtgattgaactctttgTTCACAGTGGCTAAGTTCTGCAtctgaggagagga	dre-miR-27b-3p	TTCACAGTGGCTAAGTTCTGCA	3'	Diff	gp1	.((((.((((((((((((.((((.(((((((.((......))..))))))))))))))))))))))).))))........	71	46.2	-33.6	5824.5	3074.75	7734.58	12699.4	3823.83	6399.92	5359.75	2391.5	2419.58	6398.42	2797.08	4596.33	4950.88	4394.08	5811.25	7737.13	4485.58	6143.18	3163.27	2464.1	2703.27	3457.47	2923.91	3212.7	high
123	201	gmo-miR-27d-5p_L+1R-2	CAGGACTTAGCTCGCTTTGTGA	22	NC_035084.1	-	59021033	59021107	gaggtgCAGGACTTAGCTCGCTTTGTGAacagatctgtgaaagcccatgTTCACAGTGGCTAAGTTCCGCtcctc	4	gmo-mir-27d,ssa-mir-27a-2,ccr-mir-27a,ipu-mir-27a,	gmo-mir-27d	AGGACTTAGCTCGCTTTGTGAACagttgagtagaaagataatgTTCACAGTGGCTAAGTTCCG	gmo-miR-27d-5p	AGGACTTAGCTCGCTTTGTGAAC	5'	Diff	gp1	((((.((.(((((((((.((((..(((((((.....((....))...)))))))))))))))))))).)).))))	75	52	-36.8	216	120	268	411	171	183	246	104	111	305	82	192	183.602	171.49	201.357	250.402	200.593	175.659	145.187	107.157	124.014	164.811	85.7182	134.202	middle
123	202	gmo-miR-27d-3p_R+1	TTCACAGTGGCTAAGTTCCGC	21	NC_035084.1	-	59021033	59021107	gaggtgCAGGACTTAGCTCGCTTTGTGAacagatctgtgaaagcccatgTTCACAGTGGCTAAGTTCCGCtcctc	4	gmo-mir-27d,ssa-mir-27a-2,ccr-mir-27a,ipu-mir-27a,	gmo-mir-27d	AGGACTTAGCTCGCTTTGTGAACagttgagtagaaagataatgTTCACAGTGGCTAAGTTCCG	gmo-miR-27d-3p	TTCACAGTGGCTAAGTTCCG	3'	Diff	gp1	((((.((.(((((((((.((((..(((((((.....((....))...)))))))))))))))))))).)).))))	75	52	-36.8	274.75	79.5	434.583	363.417	102.083	192.917	465.75	186	138.333	448.417	197.583	277.083	233.54	113.612	326.517	221.412	119.75	185.178	274.881	191.646	154.552	242.308	206.542	193.673	middle
124	203	ssa-miR-27c-3p	TTCACAGTGGCTAAGTTCAGT	21	NC_035077.1	-	14884778	14884866	gctaaaggcacagagcttagctaattggtgagcattgatccctcttctatgttgTTCACAGTGGCTAAGTTCAGTgcctgaggtgaaat	2	ssa-mir-27c-2,ola-mir-27b,	ssa-mir-27c-2	AGAGCTTAGCTAATTGGTGAGCattgatccctcttatatgttgTTCACAGTGGCTAAGTTCAGT	ssa-miR-27c-3p	TTCACAGTGGCTAAGTTCAGT	3'	Yes	gp1	(((..((((((.(((((((((((....(((((((..((.......)).....)))))))..))))))))))).))))))..))).....	84	44.9	-38.5	920.75	538.75	1088.83	2334.17	675.583	1190.17	1274	590.5	588.583	1402.17	654.333	1156.08	782.647	769.92	818.076	1422.09	792.499	1142.42	751.901	608.425	657.592	757.679	684.003	808.069	middle
125	204	ssa-miR-29b-3p	TAGCACCATTTGAAATCGGTTA	22	NC_035093.1	+	52745061	52745119	accattttcttttggtgtttagagtctcctctatttcTAGCACCATTTGAAATCGGTTA	1	ssa-mir-29b-4,	ssa-mir-29b-4	ACCATTTTCTTTTGGTGTTTAGagtctcctctatttcTAGCACCATTTGAAATCGGTTA	ssa-miR-29b-3p	TAGCACCATTTGAAATCGGTTA	3'	Yes	gp1	(((..((((...((((((((((((....))))).....)))))))...))))..)))..	57	35.6	-17.8	15	2.75	15	10	1.5	5.75	40.25	9.75	5.25	25	7.75	17.75	12.7502	3.92999	11.27	6.09251	1.75959	5.51934	23.7551	10.046	5.86554	13.5091	8.10141	12.4067	middle
126	205	ipu-miR-29a_R+2	ACTGATTTCCTCTGGTGTTCA	21	NC_035085.1	+	41468003	41468058	ACTGATTTCCTCTGGTGTTCAgagtggactggggctttctagcaccattttaaatc	1	ipu-mir-29a,	ipu-mir-29a	ACTGATTTCCTCTGGTGTTcagagtggactgggtttttctagcaccatttgaaatcggtcg	ipu-miR-29a	ACTGATTTCCTCTGGTGTT	5'	Diff	gp1	......((((((((.....))))).))).(((.(((....))).))).........	22	44.6	-12.6	0	0	0	0	0	0	15	0	0	12	0	0	0	0	0	0	0	0	8.85284	0	0	6.48435	0	0	low
127	206	oni-miR-29a	TAGCACCATTTGAAATCGGTTA	22	NC_035085.1	+	53827689	53827769	ccaagggtgaccgatttcttttggtgttcagagtcttgttgtgtttcTAGCACCATTTGAAATCGGTTAcaataaaggaca	9	oni-mir-29a-2,abu-mir-29a-2,mze-mir-29a-2,pny-mir-29a-2,gmo-mir-29a-1,ssa-mir-29b-3,nbr-mir-29a,ola-mir-29a,tni-mir-29a-1,	oni-mir-29a-2	accgatttctttcggtgttcagagtctgcttctgtttcTAGCACCATTTGAAATCGGTTA	oni-miR-29a	TAGCACCATTTGAAATCGGTTA	3'	Yes	gp1	((....((((((((((((...(((((((.((((...........)))))))))))...))))))))))))......))...	78	40.7	-30.7	15	2.75	15	10	1.5	5.75	40.25	9.75	5.25	25	7.75	17.75	12.7502	3.92999	11.27	6.09251	1.75959	5.51934	23.7551	10.046	5.86554	13.5091	8.10141	12.4067	middle
128	207	ssa-miR-29a-5p	CTGGTTTCACATGGTGGTTTAGA	23	NC_035091.1	+	52013408	52013482	ccagaggCTGGTTTCACATGGTGGTTTAGAttaatgttcccagtgtcTAGCACCATTTGAAATCAGTGTtcttgg	28	gmo-mir-29b-2,ssa-mir-29a,fru-mir-29b-1,cpo-mir-29b-1,dno-mir-29b-1,tch-mir-29b-2,oga-mir-29b-1,mmr-mir-29b-1,cpo-mir-29b-1,dno-mir-29b-1,ocu-mir-29b-1,cpo-mir-29b-2,cpo-mir-29b-2,nle-mir-29b-1,cfa-mir-29b-1,pal-mir-29b-1,mmu-mir-29b-1,mdo-mir-29b-2,cpo-mir-29b-1,dno-mir-29b-1,tch-mir-29b-2,oga-mir-29b-1,mmr-mir-29b-1,cpo-mir-29b-1,dno-mir-29b-1,ocu-mir-29b-1,cpo-mir-29b-2,cpo-mir-29b-2,	ssa-mir-29a	CTGGTTTCACATGGTGGTTTAGAttaatgttcccagtgtcTAGCACCATTTGAAATCAGT	ssa-miR-29a-5p	CTGGTTTCACATGGTGGTTTAGA	5'	Yes	gp1	((((..((((((((((.((((((..((((((...((....))..)))))))))))).))))))))))....))))	75	44	-26.7	3.5	0	8.5	2.5	0	3.5	7.5	2.5	2.5	4.5	0	4	2.97504	0	6.38633	1.52313	0	3.3596	4.42642	2.57589	2.79311	2.43163	0	2.79588	middle
128	208	gmo-miR-29b-3p	TAGCACCATTTGAAATCAGTGT	22	NC_035091.1	+	52013408	52013482	ccagaggCTGGTTTCACATGGTGGTTTAGAttaatgttcccagtgtcTAGCACCATTTGAAATCAGTGTtcttgg	28	gmo-mir-29b-2,ssa-mir-29a,fru-mir-29b-1,cpo-mir-29b-1,dno-mir-29b-1,tch-mir-29b-2,oga-mir-29b-1,mmr-mir-29b-1,cpo-mir-29b-1,dno-mir-29b-1,ocu-mir-29b-1,cpo-mir-29b-2,cpo-mir-29b-2,nle-mir-29b-1,cfa-mir-29b-1,pal-mir-29b-1,mmu-mir-29b-1,mdo-mir-29b-2,cpo-mir-29b-1,dno-mir-29b-1,tch-mir-29b-2,oga-mir-29b-1,mmr-mir-29b-1,cpo-mir-29b-1,dno-mir-29b-1,ocu-mir-29b-1,cpo-mir-29b-2,cpo-mir-29b-2,	gmo-mir-29b-2	CTGGTTTCACGTGGTGGTTTAGATttgagttcctgttgtcTAGCACCATTTGAAATCAGTGT	gmo-miR-29b-3p	TAGCACCATTTGAAATCAGTGT	3'	Yes	gp1	((((..((((((((((.((((((..((((((...((....))..)))))))))))).))))))))))....))))	75	44	-26.7	0	0	2.91667	0	0	0	3.58333	0	0	4.33333	0	0	0	0	2.19139	0	0	0	2.11484	0	0	2.34157	0	0	low
129	209	tni-mir-29b-2-p5_1ss10AC	GCTGGTTTCCGGTGGTGGCTTAGA	24	NC_035085.1	+	53827371	53827447	ctcttggaaGCTGGTTTCCGGTGGTGGCTTAGAgtgtagtcattatcTAGCACCATTTGAAATCAGTGTtcttgggg	4	mze-mir-29b-2,nbr-mir-29b,tni-mir-29b-2,fru-mir-29b-2,	tni-mir-29b-2	ctcttggaagctggtttcaggtggtggcttagagtattgtcatctatcTAGCACCATTTGAAATCAGTGTtcttgggg	tni-mir-29b-2-p5	gctggtttcaggtggtggcttaga	5'	New	gp1	(((..(((..((((((((..((((((.((...((((....))))....))))))))..))))))))..)))..))).	76	46.8	-30.1	0	0	6	5	0	0	0	0	5	7	0	0	0	0	4.508	3.04625	0	0	0	0	5.58623	3.78254	0	0	middle
129	210	mze-miR-29b_R-1	TAGCACCATTTGAAATCAGTGT	22	NC_035085.1	+	53827371	53827447	ctcttggaaGCTGGTTTCCGGTGGTGGCTTAGAgtgtagtcattatcTAGCACCATTTGAAATCAGTGTtcttgggg	4	mze-mir-29b-2,nbr-mir-29b,tni-mir-29b-2,fru-mir-29b-2,	mze-mir-29b-2	ctggtttcagatggtggcttagagtattgtcatctatcTAGCACCATTTGAAATCAGTGTT	mze-miR-29b	TAGCACCATTTGAAATCAGTGTT	3'	Diff	gp1	(((..(((..((((((((..((((((.((...((((....))))....))))))))..))))))))..)))..))).	76	46.8	-30.1	0	0	2.91667	0	0	0	3.58333	0	0	4.33333	0	0	0	0	2.19139	0	0	0	2.11484	0	0	2.34157	0	0	low
130	211	oni-mir-29b-1-p5	CTGGTTTCACATGGTGGTTTAGA	23	NC_035097.1	-	16064432	16064516	tcttcccccagaggCTGGTTTCACATGGTGGTTTAGAtgaatgttctcagtgtcTAGCACCATTTGAAATCAGTGTtcttgggga	5	oni-mir-29b-1,dre-mir-29b-2,abu-mir-29b-1,mze-mir-29b-1,tni-mir-29b-1,	oni-mir-29b-1	ctggtttcacatggtggtttagatgtgtgctgctcttgtcTAGCACCATTTGAAATCAGTGT	oni-mir-29b-1-p5	ctggtttcacatggtggtttaga	5'	New	gp1	...(((((.((..((((((((((.((((((..((((((...((....))..)))))))))))).))))))))))...)).)))))	82	45.9	-34.9	3.5	0	8.5	2.5	0	3.5	7.5	2.5	2.5	4.5	0	4	2.97504	0	6.38633	1.52313	0	3.3596	4.42642	2.57589	2.79311	2.43163	0	2.79588	middle
130	212	oni-miR-29b	TAGCACCATTTGAAATCAGTGT	22	NC_035097.1	-	16064432	16064516	tcttcccccagaggCTGGTTTCACATGGTGGTTTAGAtgaatgttctcagtgtcTAGCACCATTTGAAATCAGTGTtcttgggga	5	oni-mir-29b-1,dre-mir-29b-2,abu-mir-29b-1,mze-mir-29b-1,tni-mir-29b-1,	oni-mir-29b-1	ctggtttcacatggtggtttagatgtgtgctgctcttgtcTAGCACCATTTGAAATCAGTGT	oni-miR-29b	TAGCACCATTTGAAATCAGTGT	3'	Yes	gp1	...(((((.((..((((((((((.((((((..((((((...((....))..)))))))))))).))))))))))...)).)))))	82	45.9	-34.9	0	0	2.91667	0	0	0	3.58333	0	0	4.33333	0	0	0	0	2.19139	0	0	0	2.11484	0	0	2.34157	0	0	low
131	213	ssa-miR-29b-2-5p_L-2	ACTGATTTCCTCTGGTGTTTAGA	23	NC_035091.1	+	52013572	52013634	tgACTGATTTCCTCTGGTGTTTAGAgccccttacagccttcTAGCACCATTTGAAATCGGTTA	7	oni-mir-29a-3,ssa-mir-29b-2,ssa-mir-29b-1,abu-mir-29a-3,mze-mir-29a-3,nbr-mir-29c,pny-mir-29a-3,	ssa-mir-29b-2	TGACTGATTTCCTCTGGTGTTTAGAgccccttacagccttcTAGCACCATTTGAAATCGGTTA	ssa-miR-29b-2-5p	TGACTGATTTCCTCTGGTGTTTAGA	5'	Diff	gp1	(((((((((((...(((((((.(((((........))..))))))))))...)))))))))))	63	44.4	-22.8	141	60	266	193	107	131	140	58	44	143	49	104	119.851	85.7452	199.855	117.585	125.517	125.745	82.6265	59.7607	49.1588	77.2719	51.2218	72.693	middle
131	214	oni-miR-29a	TAGCACCATTTGAAATCGGTTA	22	NC_035091.1	+	52013572	52013634	tgACTGATTTCCTCTGGTGTTTAGAgccccttacagccttcTAGCACCATTTGAAATCGGTTA	7	oni-mir-29a-3,ssa-mir-29b-2,ssa-mir-29b-1,abu-mir-29a-3,mze-mir-29a-3,nbr-mir-29c,pny-mir-29a-3,	oni-mir-29a-3	actgatttcttctggtgcttagagcctgctgaagccttcTAGCACCATTTGAAATCGGTTA	oni-miR-29a	TAGCACCATTTGAAATCGGTTA	3'	Yes	gp1	(((((((((((...(((((((.(((((........))..))))))))))...)))))))))))	63	44.4	-22.8	15	2.75	15	10	1.5	5.75	40.25	9.75	5.25	25	7.75	17.75	12.7502	3.92999	11.27	6.09251	1.75959	5.51934	23.7551	10.046	5.86554	13.5091	8.10141	12.4067	middle
132	215	ssa-miR-29a-3p_R+2_1ss18AG	TAGCACCATTTGAAATCGGTTA	22	NC_035083.1	-	44734951	44735016	tgactgttttcttttggtgtttagagtctcttctatttcTAGCACCATTTGAAATCGGTTAcagtg	3	ssa-mir-29c,fru-mir-29a-1,mdo-mir-29a-1,	ssa-mir-29c	ACTGTTTTCTTTTGGTGTTTAGAgtctcttctatttcTAGCACCATTTGAAATCAGTta	ssa-miR-29a-3p	TAGCACCATTTGAAATCAGT	3'	Diff	gp1	((((((.((((...(((((((.((((..........)))))))))))...)))).)))))).....	61	36.4	-19.9	15	2.75	15	10	1.5	5.75	40.25	9.75	5.25	25	7.75	17.75	12.7502	3.92999	11.27	6.09251	1.75959	5.51934	23.7551	10.046	5.86554	13.5091	8.10141	12.4067	middle
133	216	ssa-miR-30d-5p	TGTAAACATCCTTGACTGAAAGCT	24	NC_035099.1	+	12822351	12822417	acTGTAAACATCCTTGACTGAAAGCTggtgtttcatatagggCTTTCAGTCGGATGTTTGCAGCtgc	2	ssa-mir-30d-2,mml-mir-30a,	ssa-mir-30d-2	TGTAAACATCCTTGACTGAAAGCTggtgtttcatatagggcTTTTCAGTCGGATGTTTGCAGCT	ssa-miR-30d-5p	TGTAAACATCCTTGACTGAAAGCT	5'	Yes	gp1	.((((((((((((..(((((((((((.((((...))))..)))))))))))))))))))))))....	62	44.8	-34.8	64.5	43.5	108.5	146.5	100	93	88	22	8.5	47.5	22	32	54.8257	62.1653	81.5196	89.2553	117.306	89.2693	51.9366	22.6678	9.49659	25.6672	22.9976	22.3671	middle
133	217	ssa-miR-30d-2-3p_R-1_1ss1TC	CTTTCAGTCGGATGTTTGCAGC	22	NC_035099.1	+	12822351	12822417	acTGTAAACATCCTTGACTGAAAGCTggtgtttcatatagggCTTTCAGTCGGATGTTTGCAGCtgc	2	ssa-mir-30d-2,mml-mir-30a,	ssa-mir-30d-2	TGTAAACATCCTTGACTGAAAGCTggtgtttcatatagggcTTTTCAGTCGGATGTTTGCAGCT	ssa-miR-30d-2-3p	TTTTCAGTCGGATGTTTGCAGCT	3'	Diff	gp1	.((((((((((((..(((((((((((.((((...))))..)))))))))))))))))))))))....	62	44.8	-34.8	158.5	106.25	247.25	324.5	131	187	346.75	177.25	142	259.25	138.75	245.25	134.727	151.84	185.767	197.702	153.671	179.498	204.648	182.631	158.649	140.089	145.041	171.423	middle
134	218	oni-miR-30a	TGTAAACATCCTTGACTGGAAGCT	24	NC_035077.1	+	68022060	68022136	gggctacTGTAAACATCCTTGACTGAAAGCTggtgtttcatatagggCTTTCAGTCGGATGTTTGCAGCagccaact	12	oni-mir-30a-1,abu-mir-30a-1,mze-mir-30a-1,pny-mir-30a-1,dre-mir-30e-2,ssa-mir-30d-1,dno-mir-30a,dno-mir-30a,oga-mir-30a,dma-mir-30a,dno-mir-30a,dno-mir-30a,	oni-mir-30a-1	TGTAAACATCCTTGACTGGAAGCTggtgttagtttctggggctttcagtcggatgtttgcagc	oni-miR-30a	TGTAAACATCCTTGACTGGAAGCT	5'	Yes	gp1	.((((.((((((((((((..(((((((((((.((((...))))..))))))))))))))))))))))).))))....	72	46.8	-43.1	149.5	86.1667	217.5	260.5	169.667	158	284.667	94.3333	65.1667	172.167	75.3333	121.667	127.077	123.14	163.415	158.71	199.029	151.662	168.007	97.1969	72.8072	93.0325	78.7492	85.0415	middle
134	219	dre-miR-30e-3p	CTTTCAGTCGGATGTTTGCAGC	22	NC_035077.1	+	68022060	68022136	gggctacTGTAAACATCCTTGACTGAAAGCTggtgtttcatatagggCTTTCAGTCGGATGTTTGCAGCagccaact	12	oni-mir-30a-1,abu-mir-30a-1,mze-mir-30a-1,pny-mir-30a-1,dre-mir-30e-2,ssa-mir-30d-1,dno-mir-30a,dno-mir-30a,oga-mir-30a,dma-mir-30a,dno-mir-30a,dno-mir-30a,	dre-mir-30e-2	tacgggctacTGTAAACATCCTTGACTGGAAGctggtgcacatgatggagCTTTCAGTCGGATGTTTGCAGCagccaact	dre-miR-30e-3p	CTTTCAGTCGGATGTTTGCAGC	3'	Yes	gp1	.((((.((((((((((((..(((((((((((.((((...))))..))))))))))))))))))))))).))))....	72	46.8	-43.1	158.5	106.25	247.25	324.5	131	187	346.75	177.25	142	259.25	138.75	245.25	134.727	151.84	185.767	197.702	153.671	179.498	204.648	182.631	158.649	140.089	145.041	171.423	middle
135	220	ssa-miR-30b-5p_R-1	TGTAAACATCCCCGACTGGAAGC	23	NC_035079.1	-	2535294	2535357	TGTAAACATCCCCGACTGGAAGCtgtgatgtacatgttctagcTTTCAGTAGGGTGTTTGCTGC	1	ssa-mir-30b,	ssa-mir-30b	TGTAAACATCCCCGACTGGAAGCTgtgatgtacatgttctagCTTTCAGTAGGGTGTTTGCTGC	ssa-miR-30b-5p	TGTAAACATCCCCGACTGGAAGCT	5'	Diff	gp1	.((((((((((...(((((((((((..((......))..))))))))))).))))))))))...	60	46.9	-28.3	12012	11472	15683	24339	10307	11514	28657	15404	16356	35375	18932	28650	10210.3	16394.5	11783.2	14828.6	12090.7	11052.1	16913	15871.6	18273.7	19115.3	19790.4	20025.5	high
135	221	ssa-miR-30b-3p_L-1	TTTCAGTAGGGTGTTTGCTGC	21	NC_035079.1	-	2535294	2535357	TGTAAACATCCCCGACTGGAAGCtgtgatgtacatgttctagcTTTCAGTAGGGTGTTTGCTGC	1	ssa-mir-30b,	ssa-mir-30b	TGTAAACATCCCCGACTGGAAGCTgtgatgtacatgttctagCTTTCAGTAGGGTGTTTGCTGC	ssa-miR-30b-3p	CTTTCAGTAGGGTGTTTGCTGC	3'	Diff	gp1	.((((((((((...(((((((((((..((......))..))))))))))).))))))))))...	60	46.9	-28.3	53	33	58	79	24	57	105	61	41	107	55	66	45.0505	47.1598	43.5773	48.1308	28.1534	54.7134	61.9699	62.8517	45.8071	57.8188	57.4939	46.1321	middle
136	222	ssa-miR-30e-5p	TGTAAACATCCTACACTCAGCT	22	NC_035079.1	-	2534764	2534824	TGTAAACATCCTACACTCAGCTatagcctgtatggaaggCTGGGGAGAGGGTGTTTACTTT	1	ssa-mir-30e-3,	ssa-mir-30e-3	TGTAAACATCCTACACTCAGCTatagcctgtatggaaggCTGGGGAGAGGGTGTTTACTTT	ssa-miR-30e-5p	TGTAAACATCCTACACTCAGCT	5'	Yes	gp1	.(((((((((((...(((((((....((.....))..)))))))...)))))))))))...	57	45.9	-29	305	144	353.5	598	238	362.5	1138	357	251.5	687.5	311	600	259.253	205.788	265.596	364.332	279.188	347.958	671.635	367.837	280.987	371.499	325.102	419.383	middle
136	223	ssa-miR-30e-3-3p	CTGGGGAGAGGGTGTTTACTTT	22	NC_035079.1	-	2534764	2534824	TGTAAACATCCTACACTCAGCTatagcctgtatggaaggCTGGGGAGAGGGTGTTTACTTT	1	ssa-mir-30e-3,	ssa-mir-30e-3	TGTAAACATCCTACACTCAGCTatagcctgtatggaaggCTGGGGAGAGGGTGTTTACTTT	ssa-miR-30e-3-3p	CTGGGGAGAGGGTGTTTACTTT	3'	Yes	gp1	.(((((((((((...(((((((....((.....))..)))))))...)))))))))))...	57	45.9	-29	16	26	15	7	19	9	14	14	10	6	7	0	13.6002	37.1562	11.27	4.26476	22.2881	8.63896	8.26265	14.425	11.1725	3.24218	7.3174	0	middle
137	224	ssa-miR-30e-5p	TGTAAACATCCTACACTCAGCT	22	NC_035090.1	+	22987578	22987639	TGTAAACATCCTACACTCAGCTgtgagttggcagcagaggCTGGGAGAAGGCTGTTTACTTT	2	ssa-mir-30e-1,ssa-mir-30e-2,	ssa-mir-30e-2	TGTAAACATCCTACACTCAGCTgtgagttggaagcagaggCTGGGAGAAGGCTGTTTACTTT	ssa-miR-30e-5p	TGTAAACATCCTACACTCAGCT	5'	Yes	gp1	.((((((((((((..(((.(((((......))))).)))..)))))......)))))))...	58	48.4	-21.8	305	144	353.5	598	238	362.5	1138	357	251.5	687.5	311	600	259.253	205.788	265.596	364.332	279.188	347.958	671.635	367.837	280.987	371.499	325.102	419.383	middle
137	225	ssa-miR-30e-3p	CTGGGAGAAGGCTGTTTACTTT	22	NC_035090.1	+	22987578	22987639	TGTAAACATCCTACACTCAGCTgtgagttggcagcagaggCTGGGAGAAGGCTGTTTACTTT	2	ssa-mir-30e-1,ssa-mir-30e-2,	ssa-mir-30e-2	TGTAAACATCCTACACTCAGCTgtgagttggaagcagaggCTGGGAGAAGGCTGTTTACTTT	ssa-miR-30e-3p	CTGGGAGAAGGCTGTTTACTTT	3'	Yes	gp1	.((((((((((((..(((.(((((......))))).)))..)))))......)))))))...	58	48.4	-21.8	25	18	27	30	18	19	33	13	14	30	11	19	21.2503	25.7236	20.286	18.2775	21.115	18.2378	19.4762	13.3946	15.6414	16.2109	11.4988	13.2805	middle
138	226	ssa-miR-30a-5p	TGTAAACATCCTACACTCTCAGC	23	NC_035077.1	+	68022900	68022959	TGTAAACATCCTACACTCTCAGCggcgccctctagtagCCGGGAGTGGGATGTTTGCGCT	1	ssa-mir-30a-2,	ssa-mir-30a-2	TGTAAACATCCTACACTCTCAGCggcgccctctagtagCCGGGAGTGGGATGTTTGCGCT	ssa-miR-30a-5p	TGTAAACATCCTACACTCTCAGC	5'	Yes	gp1	.((((((((((..(((((((.((..(........)..)).)))))))))))))))))...	56	56.7	-28.2	2427.5	1760	3524	5813.5	2719	2802.5	6975.25	2572	2240.25	4268.25	2402.25	3638	2063.4	2515.19	2647.7	3541.88	3189.55	2690.08	4116.72	2650.08	2502.91	2306.4	2511.18	2542.86	high
138	227	ssa-miR-30a-3p	CCGGGAGTGGGATGTTTGCGCT	22	NC_035077.1	+	68022900	68022959	TGTAAACATCCTACACTCTCAGCggcgccctctagtagCCGGGAGTGGGATGTTTGCGCT	1	ssa-mir-30a-2,	ssa-mir-30a-2	TGTAAACATCCTACACTCTCAGCggcgccctctagtagCCGGGAGTGGGATGTTTGCGCT	ssa-miR-30a-3p	CCGGGAGTGGGATGTTTGCGCT	3'	Yes	gp1	.((((((((((..(((((((.((..(........)..)).)))))))))))))))))...	56	56.7	-28.2	20.5	22	17	27	19	18	7.5	15	13	24	20	29.5	17.4252	31.4399	12.7727	16.4498	22.2881	17.2779	4.42642	15.4553	14.5242	12.9687	20.9069	20.6196	middle
139	228	ssa-miR-30a-5p	TGTAAACATCCTACACTCTCAGC	23	NC_035099.1	+	12823451	12823510	TGTAAACATCCTACACTCTCAGCggtgccctctttcagCCGGGAGTGGGATGTTTGCGCT	1	ssa-mir-30a-1,	ssa-mir-30a-1	TGTAAACATCCTACACTCTCAGCggtgccctctttcagCCGGGAGTGGGATGTTTGCGCT	ssa-miR-30a-5p	TGTAAACATCCTACACTCTCAGC	5'	Yes	gp1	.((((((((((..(((((((.((..............)).)))))))))))))))))...	56	55	-26	2427.5	1760	3524	5813.5	2719	2802.5	6975.25	2572	2240.25	4268.25	2402.25	3638	2063.4	2515.19	2647.7	3541.88	3189.55	2690.08	4116.72	2650.08	2502.91	2306.4	2511.18	2542.86	high
139	229	ssa-miR-30a-3p	CCGGGAGTGGGATGTTTGCGCT	22	NC_035099.1	+	12823451	12823510	TGTAAACATCCTACACTCTCAGCggtgccctctttcagCCGGGAGTGGGATGTTTGCGCT	1	ssa-mir-30a-1,	ssa-mir-30a-1	TGTAAACATCCTACACTCTCAGCggtgccctctttcagCCGGGAGTGGGATGTTTGCGCT	ssa-miR-30a-3p	CCGGGAGTGGGATGTTTGCGCT	3'	Yes	gp1	.((((((((((..(((((((.((..............)).)))))))))))))))))...	56	55	-26	20.5	22	17	27	19	18	7.5	15	13	24	20	29.5	17.4252	31.4399	12.7727	16.4498	22.2881	17.2779	4.42642	15.4553	14.5242	12.9687	20.9069	20.6196	middle
140	230	oni-miR-30b_R-1	TGTAAACATCCTACACTCTCAGC	23	NC_035094.1	-	50682244	50682303	TGTAAACATCCTACACTCTCAGCtgtgacatcatcgagCTGGGAGAGGGGTGTTTACGCT	23	oni-mir-30b,abu-mir-30b,mze-mir-30b,nbr-mir-30b,pny-mir-30b,ssa-mir-30a-4,cpo-mir-30c-2,cpo-mir-30c-2,cpo-mir-30c-1,cpo-mir-30c-1,dno-mir-30c-1,cfa-mir-30c-1,dno-mir-30c-1,ocu-mir-30c-1,mdo-mir-30c-2,cpo-mir-30c-2,cpo-mir-30c-2,cpo-mir-30c-1,cpo-mir-30c-1,dno-mir-30c-1,cfa-mir-30c-1,dno-mir-30c-1,ocu-mir-30c-1,	oni-mir-30b	TGTAAACATCCTACACTCTCAGCTgtgttgtcatggagctgggagaggggtgtttacgct	oni-miR-30b	TGTAAACATCCTACACTCTCAGCT	5'	Diff	gp1	.(((((((((((...((((((((((((....)))..))))))))).)))))))))))...	56	50	-30.2	2427.5	1760	3524	5813.5	2719	2802.5	6975.25	2572	2240.25	4268.25	2402.25	3638	2063.4	2515.19	2647.7	3541.88	3189.55	2690.08	4116.72	2650.08	2502.91	2306.4	2511.18	2542.86	high
140	231	ssa-miR-30a-4-3p	CTGGGAGAGGGGTGTTTACGCT	22	NC_035094.1	-	50682244	50682303	TGTAAACATCCTACACTCTCAGCtgtgacatcatcgagCTGGGAGAGGGGTGTTTACGCT	23	oni-mir-30b,abu-mir-30b,mze-mir-30b,nbr-mir-30b,pny-mir-30b,ssa-mir-30a-4,cpo-mir-30c-2,cpo-mir-30c-2,cpo-mir-30c-1,cpo-mir-30c-1,dno-mir-30c-1,cfa-mir-30c-1,dno-mir-30c-1,ocu-mir-30c-1,mdo-mir-30c-2,cpo-mir-30c-2,cpo-mir-30c-2,cpo-mir-30c-1,cpo-mir-30c-1,dno-mir-30c-1,cfa-mir-30c-1,dno-mir-30c-1,ocu-mir-30c-1,	ssa-mir-30a-4	TGTAAACATCCTACACTCTCAGCtgtgacatcatcgagCTGGGAGAGGGGTGTTTACGCT	ssa-miR-30a-4-3p	CTGGGAGAGGGGTGTTTACGCT	3'	Yes	gp1	.(((((((((((...((((((((((((....)))..))))))))).)))))))))))...	56	50	-30.2	8	0	7	0	6	0	7	12	0	13	7	7	6.80008	0	5.25933	0	7.03835	0	4.13132	12.3643	0	7.02472	7.3174	4.8928	middle
141	232	gmo-miR-30b-5p_R-1	TGTAAACATCCTACACTCTCAGC	23	NC_035090.1	-	11715632	11715691	TGTAAACATCCTACACTCTCAGCtgtgtcatcatcgagCTGGGAGAGGGGTGTTTACACT	2	gmo-mir-30b,ssa-mir-30a-3,	gmo-mir-30b	TGTAAACATCCTACACTCTCAGCTgtgtcctgaaggagCTGGGAGAGGGGTGTTTATGCT	gmo-miR-30b-5p	TGTAAACATCCTACACTCTCAGCT	5'	Diff	gp1	((((((((((((...((((((((((((....)))..))))))))).))))))))))))..	58	48.3	-30	2427.5	1760	3524	5813.5	2719	2802.5	6975.25	2572	2240.25	4268.25	2402.25	3638	2063.4	2515.19	2647.7	3541.88	3189.55	2690.08	4116.72	2650.08	2502.91	2306.4	2511.18	2542.86	high
141	233	gmo-miR-30b-3p_2ss19TC20GA	CTGGGAGAGGGGTGTTTACACT	22	NC_035090.1	-	11715632	11715691	TGTAAACATCCTACACTCTCAGCtgtgtcatcatcgagCTGGGAGAGGGGTGTTTACACT	2	gmo-mir-30b,ssa-mir-30a-3,	gmo-mir-30b	TGTAAACATCCTACACTCTCAGCTgtgtcctgaaggagCTGGGAGAGGGGTGTTTATGCT	gmo-miR-30b-3p	CTGGGAGAGGGGTGTTTATGCT	3'	Diff	gp1	((((((((((((...((((((((((((....)))..))))))))).))))))))))))..	58	48.3	-30	10	21	23	13	6	12	45	40	30	32	14	24	8.5001	30.0108	17.2807	7.92026	7.03835	11.5186	26.5585	41.2143	33.5174	17.2916	14.6348	16.7753	middle
142	234	ssa-miR-30c-5p	TGTAAACATCCTTGACTGGAAGCT	24	NC_035094.1	-	50683682	50683746	TGTAAACATCCTTGACTGGAAGCTggggtttggacagcaagggCTTTCAGTCGGATGTTTGCAGC	1	ssa-mir-30c-1,	ssa-mir-30c-1	TGTAAACATCCTTGACTGGAAGCTggggtttggacagcaagggCTTTCAGTCGGATGTTTGCAGC	ssa-miR-30c-5p	TGTAAACATCCTTGACTGGAAGCT	5'	Yes	gp1	(((((((((((..(((((((((((...(((.....)))...))))))))))))))))))))))..	63	50.8	-32.1	149.5	86.1667	217.5	260.5	169.667	158	284.667	94.3333	65.1667	172.167	75.3333	121.667	127.077	123.14	163.415	158.71	199.029	151.662	168.007	97.1969	72.8072	93.0325	78.7492	85.0415	middle
142	235	ssa-miR-30c-3p	CTTTCAGTCGGATGTTTGCAGC	22	NC_035094.1	-	50683682	50683746	TGTAAACATCCTTGACTGGAAGCTggggtttggacagcaagggCTTTCAGTCGGATGTTTGCAGC	1	ssa-mir-30c-1,	ssa-mir-30c-1	TGTAAACATCCTTGACTGGAAGCTggggtttggacagcaagggCTTTCAGTCGGATGTTTGCAGC	ssa-miR-30c-3p	CTTTCAGTCGGATGTTTGCAGC	3'	Yes	gp1	(((((((((((..(((((((((((...(((.....)))...))))))))))))))))))))))..	63	50.8	-32.1	158.5	106.25	247.25	324.5	131	187	346.75	177.25	142	259.25	138.75	245.25	134.727	151.84	185.767	197.702	153.671	179.498	204.648	182.631	158.649	140.089	145.041	171.423	middle
143	236	oni-miR-30a	TGTAAACATCCTTGACTGGAAGCT	24	NC_035090.1	-	11715939	11716003	TGTAAACATCCTTGACTGGAAGCTggtgttcggtcagcgagggCTTTCAGTCGGATGTTTGCAGC	6	oni-mir-30a-2,abu-mir-30a-2,mze-mir-30a-2,nbr-mir-30a,pny-mir-30a-2,ssa-mir-30c-2,	oni-mir-30a-2	TGTAAACATCCTTGACTGGAAGCTgaggttttgacagcgagggctttcagtcggatgtttgcagc	oni-miR-30a	TGTAAACATCCTTGACTGGAAGCT	5'	Yes	gp1	(((((((((((..(((((((((((..((((.....))))..))))))))))))))))))))))..	63	52.3	-34.2	149.5	86.1667	217.5	260.5	169.667	158	284.667	94.3333	65.1667	172.167	75.3333	121.667	127.077	123.14	163.415	158.71	199.029	151.662	168.007	97.1969	72.8072	93.0325	78.7492	85.0415	middle
143	237	ssa-miR-30c-3p	CTTTCAGTCGGATGTTTGCAGC	22	NC_035090.1	-	11715939	11716003	TGTAAACATCCTTGACTGGAAGCTggtgttcggtcagcgagggCTTTCAGTCGGATGTTTGCAGC	6	oni-mir-30a-2,abu-mir-30a-2,mze-mir-30a-2,nbr-mir-30a,pny-mir-30a-2,ssa-mir-30c-2,	ssa-mir-30c-2	TGTAAACATCCTTGACTGGAAGCTggtgttcggtcagcgagggCTTTCAGTCGGATGTTTGCAGC	ssa-miR-30c-3p	CTTTCAGTCGGATGTTTGCAGC	3'	Yes	gp1	(((((((((((..(((((((((((..((((.....))))..))))))))))))))))))))))..	63	52.3	-34.2	158.5	106.25	247.25	324.5	131	187	346.75	177.25	142	259.25	138.75	245.25	134.727	151.84	185.767	197.702	153.671	179.498	204.648	182.631	158.649	140.089	145.041	171.423	middle
144	238	ssa-mir-33a-2-p5_1ss16TG	TGATCCTGCAGCCCAGTG	18	NC_035088.1	-	71698018	71698078	gtgcattgtagttgcattgcaTGATCCTGCAGCCCAGTGCAATGTGTCTGCAGTGCAGTAc	6	oni-mir-33a,mze-mir-33a,nbr-mir-33a,pny-mir-33,ssa-mir-33a-2,abu-mir-33-1,	ssa-mir-33a-2	GTGCATTGTAGTTGCATTGCAtgatcctgcagcccattgCAATGTGTCTGCAGTGCAGTA	ssa-mir-33a-2-p5	tgatcctgcagcccattg	5'	New	gp1	.((((((((((..(((((((((..............)))))))))..))))))))))....	56	50.8	-25.7	0	0	0	0	0	0	0	0	0	0	0	0	0	0	0	0	0	0	0	0	0	0	0	0	low
144	239	oni-miR-33a-3p	CAATGTGTCTGCAGTGCAGTA	21	NC_035088.1	-	71698018	71698078	gtgcattgtagttgcattgcaTGATCCTGCAGCCCAGTGCAATGTGTCTGCAGTGCAGTAc	6	oni-mir-33a,mze-mir-33a,nbr-mir-33a,pny-mir-33,ssa-mir-33a-2,abu-mir-33-1,	oni-mir-33a	GTGCATTGTAGTTGCATTGCAtgatcctgaagccgagtgCAATGTGTCTGCAGTGCAGTA	oni-miR-33a-3p	CAATGTGTCTGCAGTGCAGTA	3'	Yes	gp1	.((((((((((..(((((((((..............)))))))))..))))))))))....	56	50.8	-25.7	11	5	30	16	6	8	7	20	10	14	0	6	9.35011	7.14543	22.54	9.74801	7.03835	7.67908	4.13132	20.6071	11.1725	7.56508	0	4.19383	middle
145	240	ssa-miR-33b-3p	CAATGTTCCTGCAGTGCAAGA	21	NC_035089.1	-	51933036	51933096	gtgcattgtagttgcattgcatgtgtctctcagctgggtgCAATGTTCCTGCAGTGCAAGA	1	ssa-mir-33b,	ssa-mir-33b	GTGCATTGTAGTTGCATTGCAtgtgtctcagctgggtgCAATGTTCCTGCAGTGCAAGA	ssa-miR-33b-3p	CAATGTTCCTGCAGTGCAAGA	3'	Yes	gp1	.((((((((((..(((((((((..((......))...)))))))))..))))))))))...	57	49.2	-28.2	138	116	208	145	83	74	228	180	137	135	85	112	117.301	165.774	156.277	88.3414	97.3638	71.0315	134.563	185.464	153.063	72.949	88.8542	78.2848	middle
146	241	oni-miR-34	TGGCAGTGTCTTAGCTGGTTGT	22	NC_035085.1	+	64254989	64255077	ctgctgggagtgtttctcTGGCAGTGTCTTAGCTGGTTGTtgtgagggagagaacgaagcaatcagcaagtatactgccgcagaaactc	23	oni-mir-34,gmo-mir-34,dre-mir-34a,abu-mir-34,mze-mir-34,nbr-mir-34,pny-mir-34,ccr-mir-34,ipu-mir-34a,dno-mir-34a,dno-mir-34a,tch-mir-34a-2,tch-mir-34a-1,nle-mir-34a,oga-mir-34a,cfa-mir-34a,mmr-mir-34a,eca-mir-34a,pal-mir-34a,dno-mir-34a,dno-mir-34a,ocu-mir-34a,aca-mir-34b,	oni-mir-34	TGGCAGTGTCTTAGCTGGTTGTtgtgaggagtgagaacgaagcaatcagcaagtatactgccgca	oni-miR-34	TGGCAGTGTCTTAGCTGGTTGT	5'	Yes	gp1	...........((((((..(((((((((((.((((((((((................))))))))))))).))))))))..))))))..	76	50.6	-34.3	77	28	92	46	36	36	53	47	26	83	27	48	65.4508	40.0144	69.1226	28.0255	42.2301	34.5559	31.28	48.4267	29.0484	44.8501	28.2243	33.5506	middle
147	242	ssa-miR-92b-3p	TATTGCACTCGTCCCGGCCTCC	22	NC_035079.1	+	24326413	24326475	aggtgtgggatgtggtgcactgttgtacaatgccctcccaaTATTGCACTCGTCCCGGCCTCC	1	ssa-mir-92b,	ssa-mir-92b	AGGTGTGGGATGTGGTGCACTGTTgtacaatgccctcccaaTATTGCACTCGTCCCGGCCTCC	ssa-miR-92b-3p	TATTGCACTCGTCCCGGCCTCC	3'	Yes	gp1	.((..(((((((.((((((.(((((.............))))).)))))))))))))..))..	60	57.1	-22.2	25	10	36	28	15	16	14	68	60	12	39	22	21.2503	14.2909	27.048	17.059	17.5959	15.3582	8.26265	70.0642	67.0347	6.48435	40.7684	15.3774	middle
148	243	ssa-miR-92a-4-5p	AGGTTGGGAGGGGTGTCAGTGCT	23	NW_018564868.1	-	438	495	AGGTTGGGAGGGGTGTCAGTGCTgttactctgaaggTATTGCACTTGTCCCGGCCTGT	2	ssa-mir-92a-4,ssa-mir-92a-3,	ssa-mir-92a-4	AGGTTGGGAGGGGTGTCAGTGCTgttactctgaaggTATTGCACTTGTCCCGGCCTGT	ssa-miR-92a-4-5p	AGGTTGGGAGGGGTGTCAGTGCT	5'	Yes	gp1	(((..((((..((((.(((((((...........)))))))))))..))))..)))..	56	55.2	-27.2	15	14	13	6	5	0	9	11	9	15	0	0	12.7502	20.0072	9.76733	3.65551	5.86529	0	5.3117	11.3339	10.0552	8.10544	0	0	middle
148	244	ssa-miR-92a-3p	TATTGCACTTGTCCCGGCCTGT	22	NW_018564868.1	-	438	495	AGGTTGGGAGGGGTGTCAGTGCTgttactctgaaggTATTGCACTTGTCCCGGCCTGT	2	ssa-mir-92a-4,ssa-mir-92a-3,	ssa-mir-92a-3	AGGCTGGGAGGGGTGTCAGTGCTgttactctgaaggTATTGCACTTGTCCCGGCCTGT	ssa-miR-92a-3p	TATTGCACTTGTCCCGGCCTGT	3'	Yes	gp1	(((..((((..((((.(((((((...........)))))))))))..))))..)))..	56	55.2	-27.2	9201	9534.67	9091.33	13066	7366.33	6409.33	23054.3	22778.3	20971	52821.7	20092.7	29282.3	7820.94	13625.9	6830.62	7960.47	8641.14	6152.22	13606.4	23469.8	23429.8	28542.9	21003.7	20467.5	high
149	245	ssa-miR-92a-5p_1ss9AC	AGGTTGGGCTAGGCAGCAATGCT	23	NC_035098.1	+	12305133	12305191	AGGTTGGGATAGGCAGCAATGCTcattacttgtatggTATTGCACTTGTCCCGGCCTGT	1	ssa-mir-92a-1,	ssa-mir-92a-1	AGGTTGGGATAGGCAGCAATGCTcattacttgtatggTATTGCACTTGTCCCGGCCTGT	ssa-miR-92a-5p	AGGTTGGGATAGGCAGCAATGCT	5'	Diff	gp1	(((..((((((((..(((((((.(((.......)))))))))).))))))))..)))..	57	49.2	-29.2	24	24	38.5	36	15.5	9	36.5	23	26	42	10	39	20.4002	34.2981	28.9263	21.933	18.1824	8.63896	21.5419	23.6982	29.0484	22.6952	10.4534	27.2599	middle
149	246	ssa-miR-92a-3p	TATTGCACTTGTCCCGGCCTGT	22	NC_035098.1	+	12305133	12305191	AGGTTGGGATAGGCAGCAATGCTcattacttgtatggTATTGCACTTGTCCCGGCCTGT	1	ssa-mir-92a-1,	ssa-mir-92a-1	AGGTTGGGATAGGCAGCAATGCTcattacttgtatggTATTGCACTTGTCCCGGCCTGT	ssa-miR-92a-3p	TATTGCACTTGTCCCGGCCTGT	3'	Yes	gp1	(((..((((((((..(((((((.(((.......)))))))))).))))))))..)))..	57	49.2	-29.2	9201	9534.67	9091.33	13066	7366.33	6409.33	23054.3	22778.3	20971	52821.7	20092.7	29282.3	7820.94	13625.9	6830.62	7960.47	8641.14	6152.22	13606.4	23469.8	23429.8	28542.9	21003.7	20467.5	high
150	247	ssa-miR-92a-5p_1ss9AC	AGGTTGGGCTAGGCAGCAATGCT	23	NC_035079.1	+	79794643	79794701	AGGTTGGGCTAGGCAGCAATGCTttttacttgtatggTATTGCACTTGTCCCGGCCTGT	2	ssa-mir-92a-2,nbr-mir-92a-1,	ssa-mir-92a-2	AGGTTGGGATAGGCAGCAATGCTttttacttgtatggTATTGCACTTGTCCCGGCCTGT	ssa-miR-92a-5p	AGGTTGGGATAGGCAGCAATGCT	5'	Diff	gp1	(((..(((..(((..((((((((............)))))))).)))..)))..)))..	57	49.2	-21.6	24	24	38.5	36	15.5	9	36.5	23	26	42	10	39	20.4002	34.2981	28.9263	21.933	18.1824	8.63896	21.5419	23.6982	29.0484	22.6952	10.4534	27.2599	middle
150	248	ssa-miR-92a-3p	TATTGCACTTGTCCCGGCCTGT	22	NC_035079.1	+	79794643	79794701	AGGTTGGGCTAGGCAGCAATGCTttttacttgtatggTATTGCACTTGTCCCGGCCTGT	2	ssa-mir-92a-2,nbr-mir-92a-1,	ssa-mir-92a-2	AGGTTGGGATAGGCAGCAATGCTttttacttgtatggTATTGCACTTGTCCCGGCCTGT	ssa-miR-92a-3p	TATTGCACTTGTCCCGGCCTGT	3'	Yes	gp1	(((..(((..(((..((((((((............)))))))).)))..)))..)))..	57	49.2	-21.6	9201	9534.67	9091.33	13066	7366.33	6409.33	23054.3	22778.3	20971	52821.7	20092.7	29282.3	7820.94	13625.9	6830.62	7960.47	8641.14	6152.22	13606.4	23469.8	23429.8	28542.9	21003.7	20467.5	high
151	249	gmo-miR-93-5p	AAAAGTGCTGTTTGTGCAGGTAG	23	NC_035086.1	-	38869355	38869416	AAAAGTGCTGTTTGTGCAGGTAGataaactcatcagacctACTGCAAAACCAGCACTTCCTG	2	gmo-mir-93,ssa-mir-93a-1,	gmo-mir-93	AAAAGTGCTGTTTGTGCAGGTAGaagagtcacccttcctACTGCAAAACCAGCACTTAAGG	gmo-miR-93-5p	AAAAGTGCTGTTTGTGCAGGTAG	5'	Yes	gp1	..((((((((.((.(((((.(((...............)))))))).)).))))))))....	56	43.5	-19.3	233	102	314.5	265.5	212.5	209.5	417	189.5	157	345.5	113.5	213	198.052	145.767	236.294	161.756	249.275	201.096	246.109	195.253	175.408	186.695	118.646	148.881	middle
151	250	ssa-miR-93a-3p	ACTGCAAAACCAGCACTTCCTG	22	NC_035086.1	-	38869355	38869416	AAAAGTGCTGTTTGTGCAGGTAGataaactcatcagacctACTGCAAAACCAGCACTTCCTG	2	gmo-mir-93,ssa-mir-93a-1,	ssa-mir-93a-1	AAAAGTGCTGTTTGTGCAGGTAGataaactcatcagacctACTGCAAAACCAGCACTTCCTG	ssa-miR-93a-3p	ACTGCAAAACCAGCACTTCCTG	3'	Yes	gp1	..((((((((.((.(((((.(((...............)))))))).)).))))))))....	56	43.5	-19.3	0	0	0	0	0	0	8	0	0	14	0	0	0	0	0	0	0	0	4.72151	0	0	7.56508	0	0	low
152	251	ssa-miR-93a-5p	AAAAGTGCTGTTTGTGCAGGTAG	23	NC_035090.1	-	66305432	66305493	AAAAGTGCTGTTTGTGCAGGTAGctgactcaccggccctACTGCAAAACCAGCACTTCCCGA	1	ssa-mir-93a-2,	ssa-mir-93a-2	AAAAGTGCTGTTTGTGCAGGTAGctgactcacccgccctACTGCAAAACCAGCACTTCCCGA	ssa-miR-93a-5p	AAAAGTGCTGTTTGTGCAGGTAG	5'	Yes	gp1	..((((((((.((.(((((...((((......))))....))))).)).)))))))).....	55	53.2	-24.3	233	102	314.5	265.5	212.5	209.5	417	189.5	157	345.5	113.5	213	198.052	145.767	236.294	161.756	249.275	201.096	246.109	195.253	175.408	186.695	118.646	148.881	middle
152	252	ssa-miR-93a-2-3p	ACTGCAAAACCAGCACTTCCCGA	23	NC_035090.1	-	66305432	66305493	AAAAGTGCTGTTTGTGCAGGTAGctgactcaccggccctACTGCAAAACCAGCACTTCCCGA	1	ssa-mir-93a-2,	ssa-mir-93a-2	AAAAGTGCTGTTTGTGCAGGTAGctgactcacccgccctACTGCAAAACCAGCACTTCCCGA	ssa-miR-93a-2-3p	ACTGCAAAACCAGCACTTCCCGA	3'	Yes	gp1	..((((((((.((.(((((...((((......))))....))))).)).)))))))).....	55	53.2	-24.3	16	7	7	23	13	18	51	22	34	123	21	46	13.6002	10.0036	5.25933	14.0128	15.2498	17.2779	30.0996	22.6678	37.9863	66.4646	21.9522	32.1527	middle
153	253	oni-miR-96	TTTGGCACTAGCACATTTTTGCT	23	NC_035078.1	+	62598591	62598683	tcttctttgcccatTTTGGCACTAGCACATTTTTGCTtctgtatatatctgtttgagcaatcatgtgtagtgccaatataggaggagacagac	10	oni-mir-96-2,oni-mir-96-3,ssa-mir-96-2,abu-mir-96-2,mze-mir-96-2,nbr-mir-96-2,pny-mir-96-2,ccr-mir-96,tni-mir-96,fru-mir-96,	oni-mir-96-2	TTTGGCACTAGCACATTTTTGCTttgtttctcctcttttgagcaatcatgtgtagtgccaatat	oni-miR-96	TTTGGCACTAGCACATTTTTGCT	5'	Yes	gp1	(((((((..((.((.(((((((((.(((((..((((((....(((....)))..))))))..)))))))))))))).)).))..)))).))).	92	39.8	-34.3	2.5	0	7	2.5	0	0	0	0	0	0	0	0	2.12503	0	5.25933	1.52313	0	0	0	0	0	0	0	0	low
154	254	oni-miR-96	TTTGGCACTAGCACATTTTTGCT	23	NC_035091.1	-	59546149	59546212	TTTGGCACTAGCACATTTTTGCTtctgtatatatgctttgagcaatcatgtgtagtgccaatat	18	oni-mir-96-1,abu-mir-96-1,mze-mir-96-1,nbr-mir-96-1,pny-mir-96-1,gmo-mir-96,ssa-mir-96-1,ipu-mir-96,cpo-mir-96,cpo-mir-96,dno-mir-96,dno-mir-96,cpo-mir-96,cpo-mir-96,pal-mir-96,dno-mir-96,dno-mir-96,ocu-mir-96,	oni-mir-96-1	TTTGGCACTAGCACATTTTTGCTtctgtatatatactttgagcaattatgtgtagtgccaatat	oni-miR-96	TTTGGCACTAGCACATTTTTGCT	5'	Yes	gp1	.(((((((((.(((((..((((((..(((....)))...))))))..))))))))))))))...	60	35.9	-27.6	2.5	0	7	2.5	0	0	0	0	0	0	0	0	2.12503	0	5.25933	1.52313	0	0	0	0	0	0	0	0	low
155	255	oni-miR-99b	AACCCGTAGATCCGATCTTGTG	22	NC_035088.1	+	27973901	27973958	AACCCGTAGATCCGATCTTGTGgcaaatctgacatcacaagtccgcctctgtgggtct	3	oni-mir-99b,gmo-mir-99,nbr-mir-99b,	oni-mir-99b	AACCCGTAGATCCGATCTTGTGgcaaatctgacagcacaagctcgcctctgtgggtct	oni-miR-99b	AACCCGTAGATCCGATCTTGTG	5'	Yes	gp1	.((((..(((..((..(((((((...........)))))))..))..)))..))))..	55	51.7	-19.2	2973.3	1556.8	5164.5	7494.87	2034.87	2252.23	2016.5	1562.53	1933.17	2642.47	1688.73	2443.67	2527.34	2224.8	3880.26	4566.25	2387.02	2161.88	1190.12	1609.97	2159.82	1427.89	1765.31	1708.05	high
156	256	dre-miR-99	AACCCGTAGATCCGATCTTGTG	22	NC_035086.1	-	29199068	29199147	cacttggcacaAACCCGTAGATCCGATCTTGTGgcgaatctgacttcacaagctcctctctgtgggtctctgtcattgtg	6	dre-mir-99-2,ssa-mir-99-1,ssa-mir-99-2,abu-mir-99b,mze-mir-99b,pny-mir-99b,	dre-mir-99-2	cacttgtcacaAACCCGTAGATCCGATCTTGTGgcgtaatcggcaacccaagctcgattctgtgggtctctgtcactgtg	dre-miR-99	AACCCGTAGATCCGATCTTGTG	5'	Yes	gp1	(((.(((((...((((..(((...((.(((((((...........))))))).))...)))..))))...)))))..)))	80	51.2	-24.2	2973.3	1556.8	5164.5	7494.87	2034.87	2252.23	2016.5	1562.53	1933.17	2642.47	1688.73	2443.67	2527.34	2224.8	3880.26	4566.25	2387.02	2161.88	1190.12	1609.97	2159.82	1427.89	1765.31	1708.05	high
157	257	ssa-miR-100a-5p	AACCCGTAGATCCGAACTTGTG	22	NC_035100.1	+	11769633	11769688	AACCCGTAGATCCGAACTTGTGctaactgacctcacaagcttgattctataggtct	1	ssa-mir-100a-1,	ssa-mir-100a-1	AACCCGTAGATCCGAACTTGTGctaactgacctcACAAGCTTGATTCTATAGGTCT	ssa-miR-100a-5p	AACCCGTAGATCCGAACTTGTG	5'	Yes	gp1	.(((..((((..(((.((((((...........)))))).)))..))))..)))..	53	44.6	-16.2	25326.3	18586.3	45696	73123.5	21722.4	29874.1	16577.8	11632	12572.5	22941.1	13512.2	20777.5	21527.6	26561.4	34332.9	44550.6	25481.6	28675.7	9784.06	11985.1	14046.6	12396.5	14124.9	14522.9	high
158	258	oni-miR-100	AACCCGTAGATCCGAACTTGTG	22	NC_035086.1	+	47133729	47133822	gaagagaacttgccagctgccacaAACCCGTAGATCCGAACTTGTGgtgactggtcgcaCAAGCTCGTGTCTATAGGTATGtgtctgtgtggcc	52	oni-mir-100-2,abu-mir-100-2,mze-mir-100-2,nbr-mir-100-2,pny-mir-100-2,gmo-mir-100a,dre-mir-100-1,dre-mir-100-2,ccr-mir-100,tni-mir-100,fru-mir-100,ipu-mir-100-2,ipu-mir-100-1,bta-mir-100,bta-mir-100,ptr-mir-100,ppa-mir-100,hsa-mir-100,ptr-mir-100,ggo-mir-100,ppy-mir-100,ppy-mir-100,ssc-mir-100,ssc-mir-100,cpo-mir-100,cpo-mir-100,dno-mir-100,dno-mir-100,chi-mir-100,tch-mir-100,nle-mir-100,mmr-mir-…	oni-mir-100-2	AACCCGTAGATCCGAACTTGTGgtgactggctgcacaagctcgtatctataggtatg	oni-miR-100	AACCCGTAGATCCGAACTTGTG	5'	Yes	gp1	...........((((((...((((.(((..((((..(((.((((((.(((....))))))))).)))..))))..))).))))...)).)))).	82	53.2	-36.1	25326.3	18586.3	45696	73123.5	21722.4	29874.1	16577.8	11632	12572.5	22941.1	13512.2	20777.5	21527.6	26561.4	34332.9	44550.6	25481.6	28675.7	9784.06	11985.1	14046.6	12396.5	14124.9	14522.9	high
158	259	dre-miR-100-2-3p	CAAGCTCGTGTCTATAGGTATG	22	NC_035086.1	+	47133729	47133822	gaagagaacttgccagctgccacaAACCCGTAGATCCGAACTTGTGgtgactggtcgcaCAAGCTCGTGTCTATAGGTATGtgtctgtgtggcc	52	oni-mir-100-2,abu-mir-100-2,mze-mir-100-2,nbr-mir-100-2,pny-mir-100-2,gmo-mir-100a,dre-mir-100-1,dre-mir-100-2,ccr-mir-100,tni-mir-100,fru-mir-100,ipu-mir-100-2,ipu-mir-100-1,bta-mir-100,bta-mir-100,ptr-mir-100,ppa-mir-100,hsa-mir-100,ptr-mir-100,ggo-mir-100,ppy-mir-100,ppy-mir-100,ssc-mir-100,ssc-mir-100,cpo-mir-100,cpo-mir-100,dno-mir-100,dno-mir-100,chi-mir-100,tch-mir-100,nle-mir-100,mmr-mir-…	dre-mir-100-2	agctgccacaAACCCGTAGATCCGAACTTGTGgtgtctctgtgcaCAAGCTCGTGTCTATAGGTATGtgtctgcg	dre-miR-100-2-3p	CAAGCTCGTGTCTATAGGTATG	3'	Yes	gp1	...........((((((...((((.(((..((((..(((.((((((.(((....))))))))).)))..))))..))).))))...)).)))).	82	53.2	-36.1	48	20	49	103	45	71	49	22	16	47	24	33	40.8005	28.5817	36.8153	62.7528	52.7876	68.1518	28.9193	22.6678	17.8759	25.3971	25.0882	23.066	middle
159	260	ssa-miR-100a-5p	AACCCGTAGATCCGAACTTGTG	22	NC_035078.1	-	34442990	34443059	gccacaAACCCGTAGATCCGAACTTGTGttgtctggccacacaagcttgtgtctataggtatgtgtctgt	10	ssa-mir-100a-2,rno-mir-100,rno-mir-100,oga-mir-100,mmu-mir-100,mdo-mir-100,cfa-mir-99a-2,rno-mir-100,rno-mir-100,pal-mir-100,	ssa-mir-100a-2	AACCCGTAGATCCGAACTTGTGttgtctggccacACAAGCTTGTGTCTATAGGTATG	ssa-miR-100a-5p	AACCCGTAGATCCGAACTTGTG	5'	Yes	gp1	..((((.(((..((((..(((.(((((((.(.....).))))))).)))..))))..))).)))).....	63	48.6	-26.7	25326.3	18586.3	45696	73123.5	21722.4	29874.1	16577.8	11632	12572.5	22941.1	13512.2	20777.5	21527.6	26561.4	34332.9	44550.6	25481.6	28675.7	9784.06	11985.1	14046.6	12396.5	14124.9	14522.9	high
160	261	ssa-miR-101a-5p_R-1	TCAGTTATCACTGTGCTGATGC	22	NC_035081.1	+	80759373	80759455	aggctgccctggtTCAGTTATCACTGTGCTGATGCtgtccattttaaaggTACAGTACTGTGATAACTGAAGgatggctgcca	55	oni-mir-101a,abu-mir-101a,mze-mir-101a,nbr-mir-101a,pny-mir-101a,ssa-mir-101a-2,bta-mir-101-1,chi-mir-101,mmu-mir-101a,bta-mir-101-1,ptr-mir-101-1,ppy-mir-101-1,rno-mir-101a,ppa-mir-101,ptr-mir-101-1,ppy-mir-101-1,mml-mir-101-1,rno-mir-101a,ggo-mir-101,ssc-mir-101-2,cja-mir-101-1,ssc-mir-101-2,dno-mir-101-1,dno-mir-101-1,ocu-mir-101-1,tch-mir-101,nle-mir-101-1,dma-mir-101-1,mmr-mir-101-1,hsa-mir-…	ssa-mir-101a-2	TCAGTTATCACTGTGCTGATGCTgtccattttaaaggTACAGTACTGTGATAACTGAAG	ssa-miR-101a-5p	TCAGTTATCACTGTGCTGATGCT	5'	Diff	gp1	.(((.(((....((((((((((((.((((((.((((............)))))))))).))))))))))))....))).))).	81	47	-39	33	16.5	32	59.5	11	27	40.5	18	18	23	11.5	20	28.0503	23.5799	24.0427	36.2504	12.9036	25.9169	23.9027	18.5464	20.1104	12.4283	12.0214	13.9794	middle
160	262	oni-miR-101a	TACAGTACTGTGATAACTGAAG	22	NC_035081.1	+	80759373	80759455	aggctgccctggtTCAGTTATCACTGTGCTGATGCtgtccattttaaaggTACAGTACTGTGATAACTGAAGgatggctgcca	55	oni-mir-101a,abu-mir-101a,mze-mir-101a,nbr-mir-101a,pny-mir-101a,ssa-mir-101a-2,bta-mir-101-1,chi-mir-101,mmu-mir-101a,bta-mir-101-1,ptr-mir-101-1,ppy-mir-101-1,rno-mir-101a,ppa-mir-101,ptr-mir-101-1,ppy-mir-101-1,mml-mir-101-1,rno-mir-101a,ggo-mir-101,ssc-mir-101-2,cja-mir-101-1,ssc-mir-101-2,dno-mir-101-1,dno-mir-101-1,ocu-mir-101-1,tch-mir-101,nle-mir-101-1,dma-mir-101-1,mmr-mir-101-1,hsa-mir-…	oni-mir-101a	tcagttatcacagtgctgatgctgtccccatcgaaggTACAGTACTGTGATAACTGAAG	oni-miR-101a	TACAGTACTGTGATAACTGAAG	3'	Yes	gp1	.(((.(((....((((((((((((.((((((.((((............)))))))))).))))))))))))....))).))).	81	47	-39	80.5	27.5	65.5	68.5	22.5	24.5	142.5	121	92.5	87.5	78.5	121.5	68.4258	39.2999	49.2123	41.7337	26.3938	23.5172	84.1019	124.673	103.345	47.2817	82.0595	84.925	middle
161	263	ssa-miR-101a-5p_R-1	TCAGTTATCACTGTGCTGATGC	22	NC_035080.1	+	34922479	34922572	caggctgccctggtTCAGTTATCACTGTGCTGATGCtgtccatcttaaaggTACAGTACTGTGATAACTGAAGgatggctgccaccttgacaca	12	dre-mir-101a,ccr-mir-101a,ssa-mir-101a-1,ola-mir-101a,tni-mir-101a,fru-mir-101a,ipu-mir-101a,cpo-mir-101-1,cpo-mir-101-1,cpo-mir-101-1,cpo-mir-101-1,aca-mir-101-1,	ssa-mir-101a-1	TCAGTTATCACTGTGCTGATGCTgtccatcttaaaggTACAGTACTGTGATAACTGAAG	ssa-miR-101a-5p	TCAGTTATCACTGTGCTGATGCT	5'	Diff	gp1	..(((.(((....((((((((((((.((((((.((((............)))))))))).))))))))))))....))).)))...........	81	48.9	-39	33	16.5	32	59.5	11	27	40.5	18	18	23	11.5	20	28.0503	23.5799	24.0427	36.2504	12.9036	25.9169	23.9027	18.5464	20.1104	12.4283	12.0214	13.9794	middle
161	264	dre-miR-101a	TACAGTACTGTGATAACTGAAG	22	NC_035080.1	+	34922479	34922572	caggctgccctggtTCAGTTATCACTGTGCTGATGCtgtccatcttaaaggTACAGTACTGTGATAACTGAAGgatggctgccaccttgacaca	12	dre-mir-101a,ccr-mir-101a,ssa-mir-101a-1,ola-mir-101a,tni-mir-101a,fru-mir-101a,ipu-mir-101a,cpo-mir-101-1,cpo-mir-101-1,cpo-mir-101-1,cpo-mir-101-1,aca-mir-101-1,	dre-mir-101a	ggctgccctggttcagttatcacagtgctgatgctgtccatcttaaaggTACAGTACTGTGATAACTGAAGgatggctgcc	dre-miR-101a	TACAGTACTGTGATAACTGAAG	3'	Yes	gp1	..(((.(((....((((((((((((.((((((.((((............)))))))))).))))))))))))....))).)))...........	81	48.9	-39	80.5	27.5	65.5	68.5	22.5	24.5	142.5	121	92.5	87.5	78.5	121.5	68.4258	39.2999	49.2123	41.7337	26.3938	23.5172	84.1019	124.673	103.345	47.2817	82.0595	84.925	middle
162	265	ssa-miR-101b-5p	CAGTTATCATGGTACCGGTGCTGT	24	NC_035088.1	-	8980454	8980548	gactatgaactgtccattttCAGTTATCATGGTACCGGTGCTGTgtgcctgtcaagTACAGTACTATGATAACTGAAGattggcagtgccatcgc	4	ssa-mir-101b-2,ipu-mir-101b,ola-mir-101b,ccr-mir-101b,	ssa-mir-101b-2	CAGTTATCATGGTACCGGTGCTGTgtgcctgtcaagTACAGTACTATGATAACTGAA	ssa-miR-101b-5p	CAGTTATCATGGTACCGGTGCTGT	5'	Yes	gp1	....(((.((((((.((((((((((((((((((((..(((((.((.......))))))).)))))))))))))))))))).))))))..)))...	88	45.3	-42.5	184	166	217	385.5	129	245	187.5	120.5	225.5	207.5	177.5	174.5	156.402	237.228	163.039	234.866	151.325	235.172	110.66	124.158	251.939	112.125	185.548	121.97	middle
162	266	ssa-miR-101b-3p_R+1	TACAGTACTATGATAACTGAAG	22	NC_035088.1	-	8980454	8980548	gactatgaactgtccattttCAGTTATCATGGTACCGGTGCTGTgtgcctgtcaagTACAGTACTATGATAACTGAAGattggcagtgccatcgc	4	ssa-mir-101b-2,ipu-mir-101b,ola-mir-101b,ccr-mir-101b,	ssa-mir-101b-2	CAGTTATCATGGTACCGGTGCTGTgtgcctgtcaagTACAGTACTATGATAACTGAA	ssa-miR-101b-3p	TACAGTACTATGATAACTGAA	3'	Diff	gp1	....(((.((((((.((((((((((((((((((((..(((((.((.......))))))).)))))))))))))))))))).))))))..)))...	88	45.3	-42.5	5	0	13.5	4.5	0	0	9	17	36	11	36.5	18	4.25005	0	10.143	2.74163	0	0	5.3117	17.5161	40.2208	5.94399	38.155	12.5815	middle
163	267	gmo-miR-101b-5p_L-1R+2	CAGTTATCATGGTACCGGTGCTGT	24	NC_035081.1	+	42792837	42792924	tgaactgtccattttCAGTTATCATGGTACCGGTGCTGTgtccctgtcaagTACAGTACTATGATAACTGAAGattggcagtgccatc	9	oni-mir-101b,abu-mir-101b,mze-mir-101b,nbr-mir-101b,pny-mir-101b,gmo-mir-101b,ssa-mir-101b-1,tni-mir-101b,fru-mir-101b,	gmo-mir-101b	TCAGTTATCATGGTACCGGTGCTgtgtccttctaaagTACAGTACTATGATAACTGAAG	gmo-miR-101b-5p	TCAGTTATCATGGTACCGGTGCT	5'	Diff	gp1	((.((((((.((((((((((((((((((((..(((((.((.......))))))).)))))))))))))))))))).))))))..))..	86	44.3	-41.5	184	166	217	385.5	129	245	187.5	120.5	225.5	207.5	177.5	174.5	156.402	237.228	163.039	234.866	151.325	235.172	110.66	124.158	251.939	112.125	185.548	121.97	middle
163	268	oni-miR-101b_L-1R+1	TACAGTACTATGATAACTGAAG	22	NC_035081.1	+	42792837	42792924	tgaactgtccattttCAGTTATCATGGTACCGGTGCTGTgtccctgtcaagTACAGTACTATGATAACTGAAGattggcagtgccatc	9	oni-mir-101b,abu-mir-101b,mze-mir-101b,nbr-mir-101b,pny-mir-101b,gmo-mir-101b,ssa-mir-101b-1,tni-mir-101b,fru-mir-101b,	oni-mir-101b	cagttatcatggtaccggtgctgtgtccctctcaaGTACAGTACTATGATAACTGAA	oni-miR-101b	GTACAGTACTATGATAACTGAA	3'	Diff	gp1	((.((((((.((((((((((((((((((((..(((((.((.......))))))).)))))))))))))))))))).))))))..))..	86	44.3	-41.5	5	0	13.5	4.5	0	0	9	17	36	11	36.5	18	4.25005	0	10.143	2.74163	0	0	5.3117	17.5161	40.2208	5.94399	38.155	12.5815	middle
164	269	dno-miR-103a-3p	AGCAGCATTGTACAGGGCTATGA	23	NC_035088.1	+	55294026	55294085	agcttctctacagtgctgctttgtagagtaatgttcaAGCAGCATTGTACAGGGCTATGA	13	dno-mir-103a-2,oga-mir-103b,mmr-mir-103b,pal-mir-103b,dno-mir-103a-2,ocu-mir-103a-2,tch-mir-103a-2,dno-mir-103a-2,oga-mir-103b,mmr-mir-103b,pal-mir-103b,dno-mir-103a-2,ocu-mir-103a-2,	dno-mir-103a-2	AGCTTCTTTACAGTGCTGCCTTGTagcattcaggtcaAGCAGCATTGTACAGGGCTATGA	dno-miR-103a-3p	AGCAGCATTGTACAGGGCTATGA	3'	Yes	gp1	(((.(((.(((((((((((((....(((.....)))))))))))))))).))))))....	56	43.3	-23.3	312.583	170.067	369.883	450.65	246.083	291.75	725.833	202.817	186.317	529.067	231.467	411.85	265.699	243.04	277.906	274.559	288.67	280.046	428.379	208.973	208.161	285.888	241.962	287.871	middle
165	270	cpo-miR-103-3p_R-2	AGCAGCATTGTACAGGGCTAT	21	NC_035096.1	-	11639808	11639864	gcttctttacagtgttgccttgtggcatggagatcaAGCAGCATTGTACAGGGCTAT	16	cpo-mir-103-1,dno-mir-103a-1,cpo-mir-103-1,dno-mir-103a-1,ocu-mir-103a-1,tch-mir-103a-1,nle-mir-103a,oga-mir-103a,mmr-mir-103a,cfa-mir-103-1,pal-mir-103a,cpo-mir-103-1,dno-mir-103a-1,cpo-mir-103-1,dno-mir-103a-1,ocu-mir-103a-1,	cpo-mir-103-1	GGCTTCTTTACAGTGCTGCCTTGttgcatatggatcaAGCAGCATTGTACAGGGCTATGA	cpo-miR-103-3p	AGCAGCATTGTACAGGGCTATGA	3'	Diff	gp1	((.(((.(((((((((((.(((............)))))))))))))).)))))...	54	47.4	-19.2	5	4.4	5.8	11.4	3	7	35	9.4	7.4	29.4	13.8	19.6	4.25005	6.28798	4.35773	6.94546	3.51917	6.71919	20.6566	9.68535	8.26762	15.8867	14.4257	13.6998	middle
166	271	oni-miR-103	AGCAGCATTGTACAGGGCTATGA	23	NC_035101.1	-	81404523	81404588	tcagcctctttatgatgctgccttgtggaatctggatcaAGCAGCATTGTACAGGGCTATGAaggc	9	oni-mir-103-2,abu-mir-103-2,mze-mir-103,nbr-mir-103,pny-mir-103-2,gmo-mir-103-1,ssa-mir-103,fru-mir-107,ipu-mir-103-1,	oni-mir-103-2	agcctctttacggtgctgccttgtgccgtcttgatcaAGCAGCATTGTACAGGGCTATGA	oni-miR-103	AGCAGCATTGTACAGGGCTATGA	3'	Yes	gp1	..((((.((.((..(((((((.(((............))))))))))..)).))))))........	56	48.5	-23.1	312.583	170.067	369.883	450.65	246.083	291.75	725.833	202.817	186.317	529.067	231.467	411.85	265.699	243.04	277.906	274.559	288.67	280.046	428.379	208.973	208.161	285.888	241.962	287.871	middle
167	272	oni-miR-103	AGCAGCATTGTACAGGGCTATGA	23	NC_035090.1	-	65698333	65698419	ttgctctttgcttttagcctctttacagtgctgccttgtagaatcatgttcaAGCAGCATTGTACAGGGCTATGAcagcgtagagag	8	oni-mir-103-1,abu-mir-103-1,pny-mir-103-1,gmo-mir-103-2,tni-mir-103,fru-mir-103,ipu-mir-103-2,aca-mir-107,	oni-mir-103-1	agcctctttacagtgctgccttgtctaatcatgttcaAGCAGCATTGTACAGGGCTATGA	oni-miR-103	AGCAGCATTGTACAGGGCTATGA	3'	Yes	gp1	...((((..(((..(((((.((.(((((((((((.(((............)))))))))))))).)))))))....)))..))))..	82	44.8	-34.7	312.583	170.067	369.883	450.65	246.083	291.75	725.833	202.817	186.317	529.067	231.467	411.85	265.699	243.04	277.906	274.559	288.67	280.046	428.379	208.973	208.161	285.888	241.962	287.871	middle
168	273	ssa-miR-106a-5p	TAAAGTGCTTACAGTGCAGGTA	22	NC_035086.1	-	38869614	38869675	TAAAGTGCTTACAGTGCAGGTAatggttatgtccaacctaCCGCAATGTGAGCACTTCTGTC	1	ssa-mir-106a-1,	ssa-mir-106a-1	TAAAGTGCTTACAGTGCAGGTAatggttatgtcctacctaCCGCAATGTGAGCACTTCTGTC	ssa-miR-106a-5p	TAAAGTGCTTACAGTGCAGGTA	5'	Yes	gp1	..(((((((((((.(((.((((..((((......))))))))))).))))))))))).....	55	45.2	-26.8	36.5	16	43.5	31.1	13	30	80.5	51.9	28	89.1	30.4	61.8	31.0254	22.8654	32.683	18.9477	15.2498	28.7965	47.5102	53.4755	31.2829	48.1463	31.7784	43.1964	middle
168	274	ssa-miR-106a-3p	CCGCAATGTGAGCACTTCTGTC	22	NC_035086.1	-	38869614	38869675	TAAAGTGCTTACAGTGCAGGTAatggttatgtccaacctaCCGCAATGTGAGCACTTCTGTC	1	ssa-mir-106a-1,	ssa-mir-106a-1	TAAAGTGCTTACAGTGCAGGTAatggttatgtcctacctaCCGCAATGTGAGCACTTCTGTC	ssa-miR-106a-3p	CCGCAATGTGAGCACTTCTGTC	3'	Yes	gp1	..(((((((((((.(((.((((..((((......))))))))))).))))))))))).....	55	45.2	-26.8	14	3.5	17.5	16.5	11	12.5	26	13	6	15.5	10	16	11.9001	5.0018	13.1483	10.0526	12.9036	11.9986	15.3449	13.3946	6.70347	8.37562	10.4534	11.1835	middle
169	275	ssa-miR-106a-5p	TAAAGTGCTTACAGTGCAGGTA	22	NC_035105.1	-	27321206	27321269	TAAAGTGCTTACAGTGCAGGTAatggttattccctatacctaCCGCAATGTGAGCACTTCTGTC	1	ssa-mir-106a-2,	ssa-mir-106a-2	TAAAGTGCTTACAGTGCAGGTAatggttattccctatatctaCCGCAATGTGAGCACTTCTGTC	ssa-miR-106a-5p	TAAAGTGCTTACAGTGCAGGTA	5'	Yes	gp1	..(((((((((((.(((.((((..(((..........)))))))))).))))))))))).....	57	43.8	-25.3	36.5	16	43.5	31.1	13	30	80.5	51.9	28	89.1	30.4	61.8	31.0254	22.8654	32.683	18.9477	15.2498	28.7965	47.5102	53.4755	31.2829	48.1463	31.7784	43.1964	middle
169	276	ssa-miR-106a-3p	CCGCAATGTGAGCACTTCTGTC	22	NC_035105.1	-	27321206	27321269	TAAAGTGCTTACAGTGCAGGTAatggttattccctatacctaCCGCAATGTGAGCACTTCTGTC	1	ssa-mir-106a-2,	ssa-mir-106a-2	TAAAGTGCTTACAGTGCAGGTAatggttattccctatatctaCCGCAATGTGAGCACTTCTGTC	ssa-miR-106a-3p	CCGCAATGTGAGCACTTCTGTC	3'	Yes	gp1	..(((((((((((.(((.((((..(((..........)))))))))).))))))))))).....	57	43.8	-25.3	14	3.5	17.5	16.5	11	12.5	26	13	6	15.5	10	16	11.9001	5.0018	13.1483	10.0526	12.9036	11.9986	15.3449	13.3946	6.70347	8.37562	10.4534	11.1835	middle
170	277	dre-miR-107a-5p_1ss19TC	AGCTTCTTTACAGTGTTGCCTTG	23	NC_035092.1	-	10973210	10973298	actctgtgtgctttcAGCTTCTTTACAGTGTTGCCTTGtggcatggagatcaAGCAGCATTGTACAGGGCTATCAaagcacacagaaca	86	oni-mir-107,abu-mir-107,mze-mir-107,nbr-mir-107,pny-mir-107,dre-mir-107a,ssa-mir-107,ccr-mir-107,tni-mir-107,ipu-mir-107a,bta-mir-107,ptr-mir-107,ppy-mir-107,ppa-mir-107,oar-mir-107,hsa-mir-107,bta-mir-107,eca-mir-107b,ptr-mir-107,ppy-mir-107,mml-mir-107,ggo-mir-107,bta-mir-103-2,bta-mir-103-2,ptr-mir-103-2,ptr-mir-103-2,ppy-mir-103-2,hsa-mir-103a-2,ppy-mir-103-2,mml-mir-103-2,rno-mir-107,rno-mir…	dre-mir-107a	tctgtgtgctctgAGCTTCTTTACAGTGTTGTCTTGtggcatggagatcaAGCAGCATTGTACAGGGCTATCAcagcacactgaacagc	dre-miR-107a-5p	AGCTTCTTTACAGTGTTGTCTTG	5'	Diff	gp1	..((((((((((((.((((.((.(((((((((((.(((............)))))))))))))).))))))...))))))))))))...	84	46.1	-39	0	0	0	0	0	0	0	0	0	0	0	0	0	0	0	0	0	0	0	0	0	0	0	0	low
170	278	oni-miR-107_R+1_1ss22CG	AGCAGCATTGTACAGGGCTATGA	23	NC_035092.1	-	10973210	10973298	actctgtgtgctttcAGCTTCTTTACAGTGTTGCCTTGtggcatggagatcaAGCAGCATTGTACAGGGCTATCAaagcacacagaaca	86	oni-mir-107,abu-mir-107,mze-mir-107,nbr-mir-107,pny-mir-107,dre-mir-107a,ssa-mir-107,ccr-mir-107,tni-mir-107,ipu-mir-107a,bta-mir-107,ptr-mir-107,ppy-mir-107,ppa-mir-107,oar-mir-107,hsa-mir-107,bta-mir-107,eca-mir-107b,ptr-mir-107,ppy-mir-107,mml-mir-107,ggo-mir-107,bta-mir-103-2,bta-mir-103-2,ptr-mir-103-2,ptr-mir-103-2,ppy-mir-103-2,hsa-mir-103a-2,ppy-mir-103-2,mml-mir-103-2,rno-mir-107,rno-mir…	oni-mir-107	agcttctttacagtgttgccttgtggcatggcgatcaAGCAGCATTGTACAGGGCTATC	oni-miR-107	AGCAGCATTGTACAGGGCTATC	3'	Diff	gp1	..((((((((((((.((((.((.(((((((((((.(((............)))))))))))))).))))))...))))))))))))...	84	46.1	-39	312.583	170.067	369.883	450.65	246.083	291.75	725.833	202.817	186.317	529.067	231.467	411.85	265.699	243.04	277.906	274.559	288.67	280.046	428.379	208.973	208.161	285.888	241.962	287.871	middle
171	279	gmo-miR-122-5p	TGGAGTGTGACAATGGTGTTTG	22	NC_035081.1	+	46054517	46054599	tcctctgaagctgTGGAGTGTGACAATGGTGTTTGtgtcctctgcaatcaaacgccattatcacactaaatagctacggttag	36	gmo-mir-122,dre-mir-122,ssa-mir-122-2,ssa-mir-122-1,pny-mir-122,tni-mir-122,fru-mir-122,pol-mir-122,bta-mir-122,ssc-mir-122,bta-mir-122,ssc-mir-122,cpo-mir-122,cfa-mir-122,cpo-mir-122,ocu-mir-122,dno-mir-122,dno-mir-122,tch-mir-122,mmu-mir-122,bta-mir-122,ssc-mir-122,bta-mir-122,ssc-mir-122,gga-mir-122-1,gga-mir-122-2,eca-mir-122,mdo-mir-122,cpo-mir-122,cfa-mir-122,cpo-mir-122,ocu-mir-122,pal-mir…	gmo-mir-122	TGGAGTGTGACAATGGTGTTTGttgtctgagctttcaAACGCCATTATCACACTAAATa	gmo-miR-122-5p	TGGAGTGTGACAATGGTGTTTG	5'	Yes	gp1	....(((.((((((..(((((((.((((((((((((((.....)))..))))))))))).)))))))..)))))).)))....	75	44.6	-36.9	495	341	595	227	222	251	33	57	125	25	13	20	420.755	487.318	447.043	138.3	260.419	240.931	19.4762	58.7303	139.656	13.5091	13.5895	13.9794	middle
172	280	mdo-miR-124a-5p_L+1	CGTGTTCACAGCGGACCTTGAT	22	NC_035084.1	+	52375855	52375937	agactccggctctcCGTGTTCACAGCGGACCTTGATttaaagtcattcaattaaggcacgcggtgaatgccaagagccgagcc	1	mdo-mir-124a-2,	mdo-mir-124a-2	atcagagactctgtctctccGTGTTCACAGCGGACCTTGATttaatgtcatacaaTTAAGGCACGCGGTGAATGCCAagagcggagcctgaaa	mdo-miR-124a-5p	GTGTTCACAGCGGACCTTGAT	5'	Diff	gp1	...((.(((((((..(..(((((.(((..((((((((.((.....)).))))))))..))).)))))..)..)))))))))..	78	53	-37.5	0	0	0	0	0	0	0	0	0	0	0	1.33333	0	0	0	0	0	0	0	0	0	0	0	0.931962	low
173	281	gmo-miR-124-3-5p_R+1	CGTGTTCACAGCGGACCTTGAT	22	NC_035087.1	-	12583775	12583833	CGTGTTCACAGCGGACCTTGATttaatgtcttacaattaaggcacgcggtgaatgccaa	23	oni-mir-124a-3,abu-mir-124-2,mze-mir-124-3,nbr-mir-124-3,ipu-mir-124a-3,gmo-mir-124-2,pny-mir-124-1,cpo-mir-124-2,dno-mir-124-1,cpo-mir-124-2,pal-mir-124,dno-mir-124-1,ocu-mir-124-2,dno-mir-124-2,dno-mir-124-2,cpo-mir-124-2,dno-mir-124-1,cpo-mir-124-2,pal-mir-124,dno-mir-124-1,ocu-mir-124-2,dno-mir-124-2,dno-mir-124-2,	gmo-mir-124-2	CGTGTTCACAGCGGACCTTGAtttaatgtcttacaatTAAGGCACGCGGTGAATGCCA	gmo-miR-124-3-5p	CGTGTTCACAGCGGACCTTGA	5'	Diff	gp1	.(..(((((.(((..(((((((((((....))).))))))))..))).)))))..)...	55	45.8	-23	0	0	0	0	0	0	0	0	0	0	0	1.33333	0	0	0	0	0	0	0	0	0	0	0	0.931962	low
174	282	fru-mir-124-2-p5	CGTGTTCACAGCGGACCTTGAT	22	NC_035080.1	-	62714591	62714666	ggtctctcctCGTGTTCACAGCGGACCTTGATttaaatgaccatacaattaaggcacgcggtgaatgccaagagag	1	fru-mir-124-2,	fru-mir-124-2	ctggtctctcctcgtgttcacagcggaccttgatttaaatgtccatacaatTAAGGCACGCGGTGAATGCCAAgagag	fru-mir-124-2-p5	cgtgttcacagcggaccttgat	5'	New	gp1	...(((((...(..(((((.(((..((((((((.............))))))))..))).)))))..)...)))))	73	48.7	-28.3	0	0	0	0	0	0	0	0	0	0	0	1.33333	0	0	0	0	0	0	0	0	0	0	0	0.931962	low
175	283	gmo-miR-124-3-5p_R+1	CGTGTTCACAGCGGACCTTGAT	22	NC_035092.1	-	58502933	58503029	ggttatcactctgCGTGTTCACAGCGGACCTTGATttaatgtccatacaattaaggcacgcggtgaatgccaagagaggaatctacacagcatcgtg	28	oni-mir-124a-6,abu-mir-124-5,mze-mir-124-5,nbr-mir-124-5,ipu-mir-124a-2,gmo-mir-124-3,pny-mir-124-3,ola-mir-124-1,pol-mir-124,bta-mir-124b,ppy-mir-124-2,rno-mir-124-3,hsa-mir-124-3,bta-mir-124b,ppy-mir-124-2,rno-mir-124-3,mmu-mir-124-3,mdo-mir-124a-3,bta-mir-124b,ppy-mir-124-2,rno-mir-124-3,hsa-mir-124-3,bta-mir-124b,ppy-mir-124-2,rno-mir-124-3,eca-mir-124-1,efu-mir-124-3,efu-mir-124-1,	gmo-mir-124-3	CGTGTTCACAGCGGACCTTGAtttaatgtccatacaatTAAGGCACGCGGTGAATGCCA	gmo-miR-124-3-5p	CGTGTTCACAGCGGACCTTGA	5'	Diff	gp1	((((.((.(((((.(..(((((.(((..((((((((............))))))))..))).)))))..))).))).))))))..(((......)))	83	47.4	-30.2	0	0	0	0	0	0	0	0	0	0	0	1.33333	0	0	0	0	0	0	0	0	0	0	0	0.931962	low
176	284	tni-mir-124-1-p5	CGTGTTCACAGCGGACCTTGAT	22	NC_035091.1	+	12171380	12171453	tctcCGTGTTCACAGCGGACCTTGATttaatgtcttacaattaaggcacgcggtgaatgccaagagcggagcct	3	tni-mir-124-1,cja-mir-124-1,efu-mir-124-2,	tni-mir-124-1	ctctccgtgttcacagcggaccttgatttaatgtcttacaatTAAGGCACGCGGTGAATGCCAAgag	tni-mir-124-1-p5	cgtgttcacagcggaccttgat	5'	New	gp1	.((((((((((((.(((..(((((((((((....))).))))))))..))).)))))).......))))))...	70	50	-27.4	0	0	0	0	0	0	0	0	0	0	0	1.33333	0	0	0	0	0	0	0	0	0	0	0	0.931962	low
177	285	dre-miR-124-5p	CGTGTTCACAGCGGACCTTGAT	22	NC_035084.1	-	20990139	20990215	tgtctctcctCGTGTTCACAGCGGACCTTGATttaaatgtccatacaattaaggcacgcggtgaatgccaagagaga	16	oni-mir-124a-5,abu-mir-124-4,mze-mir-124-2,nbr-mir-124-2,ipu-mir-124a-1,dre-mir-124-2,pny-mir-124-2,tni-mir-124-2,fru-mir-124-1,fru-mir-124-4,cpo-mir-124-1,cpo-mir-124-1,ocu-mir-124-1,cpo-mir-124-1,cpo-mir-124-1,ocu-mir-124-1,	dre-mir-124-2	cctgcttttcttCGTGTTCACAGCGGACCTTGATttaaatgtccatacaatTAAGGCACGCGGTGAATGCCAAgagagatggc	dre-miR-124-5p	CGTGTTCACAGCGGACCTTGAT	5'	Yes	gp1	..((((((...(..(((((.(((..((((((((.............))))))))..))).)))))..)...))))))	75	46.8	-30.3	0	0	0	0	0	0	0	0	0	0	0	1.33333	0	0	0	0	0	0	0	0	0	0	0	0.931962	low
178	286	oni-miR-125a	TCCCTGAGACCCTTAACCTGTG	22	NC_035078.1	-	8308440	8308521	atgcccctctgTCCCTGAGACCCTTAACCTGTGaggtcatagtaggtcACAGGCGAGGTCCTCGGGAACagggctgcattca	9	oni-mir-125a-2,nbr-mir-125a-2,gmo-mir-125a-2,ssa-mir-125b-1,abu-mir-125a-2,mze-mir-125a-2,pny-mir-125a-2,ola-mir-125a,ipu-mir-125a-1,	oni-mir-125a-2	TCCCTGAGACCCTTAACCTGTGaggtcaaagcaggtcacaggtgaggtcctcgggaaca	oni-miR-125a	TCCCTGAGACCCTTAACCTGTG	5'	Yes	gp1	((((..((((((.((((((..((((..(((((((..((......))))))))).))))..)))))).))))))..))))...	79	57.3	-36.8	5975.83	7861.33	6608.33	13246.7	6519	5308.83	9458	12888.8	12675.3	13091.8	11235.3	11366.3	5079.52	11234.5	4965.06	8070.54	7647.17	5095.87	5582.01	13280.1	14161.5	7074.34	11744.8	7944.74	high
178	287	ssa-miR-125b-1-3p_R+1_1ss6TC	ACAGGCGAGGTCCTCGGGAAC	21	NC_035078.1	-	8308440	8308521	atgcccctctgTCCCTGAGACCCTTAACCTGTGaggtcatagtaggtcACAGGCGAGGTCCTCGGGAACagggctgcattca	9	oni-mir-125a-2,nbr-mir-125a-2,gmo-mir-125a-2,ssa-mir-125b-1,abu-mir-125a-2,mze-mir-125a-2,pny-mir-125a-2,ola-mir-125a,ipu-mir-125a-1,	ssa-mir-125b-1	TCCCTGAGACCCTTAACCTGTGAggtcatagtaggtcACAGGTGAGGTCCTCGGGAA	ssa-miR-125b-1-3p	ACAGGTGAGGTCCTCGGGAA	3'	Diff	gp1	((((..((((((.((((((..((((..(((((((..((......))))))))).))))..)))))).))))))..))))...	79	57.3	-36.8	71	61	87	106	48	62	106	74	72	164	79	123	60.3507	87.1743	65.366	64.5806	56.3068	59.5129	62.56	76.2464	80.4417	88.6195	82.5821	85.9735	middle
179	288	oni-miR-125b	TCCCTGAGACCCTAACTTGTGA	22	NC_035086.1	-	29181563	29181663	ctgttgtacttctcctgcTCCCTGAGACCCTAACTTGTGAgctctctcgatgaaaaatcACGGGTTAGGCTCTTGGGACGCgggcggagggcacaagcgac	10	oni-mir-125b-3,abu-mir-125b-3,mze-mir-125b-2,nbr-mir-125b-3,pny-mir-125b-3,gmo-mir-125b-2,ssa-mir-125a-2,ola-mir-125b-2,ccr-mir-125b,ipu-mir-125b-3,	oni-mir-125b-3	TCCCTGAGACCCTAACTTGTGAgctctcttgatgaaaaatcacgggttaggctcttgggacgc	oni-miR-125b	TCCCTGAGACCCTAACTTGTGA	5'	Yes	gp1	.((.((..((((.(((((((((.((((.((((((..((((....((.....))....))))..)))))).)))))))).))))).))))..))))......	94	56.4	-45	9644.42	10067.1	12887.9	26066.1	10551.8	9159.75	17111.8	18375.5	17700.8	23455.3	18783.3	19641.2	8197.85	14386.7	9683.12	15880.8	12377.9	8792.31	10099.2	18933.3	19776.1	12674.4	19635	13728.7	high
179	289	gmo-miR-125b-3p_R+3	ACGGGTTAGGCTCTTGGGACGC	22	NC_035086.1	-	29181563	29181663	ctgttgtacttctcctgcTCCCTGAGACCCTAACTTGTGAgctctctcgatgaaaaatcACGGGTTAGGCTCTTGGGACGCgggcggagggcacaagcgac	10	oni-mir-125b-3,abu-mir-125b-3,mze-mir-125b-2,nbr-mir-125b-3,pny-mir-125b-3,gmo-mir-125b-2,ssa-mir-125a-2,ola-mir-125b-2,ccr-mir-125b,ipu-mir-125b-3,	gmo-mir-125b-2	TCCCTGAGACCCTAACTTGTGAgctctcttggtaaaatatcACGGGTTAGGCTCTTGGGA	gmo-miR-125b-3p	ACGGGTTAGGCTCTTGGGA	3'	Diff	gp1	.((.((..((((.(((((((((.((((.((((((..((((....((.....))....))))..)))))).)))))))).))))).))))..))))......	94	56.4	-45	293	206	317	834	241	252	102	178	259	150	140	161	249.053	294.392	238.173	508.115	282.707	241.891	60.1993	183.403	289.367	81.0544	146.348	112.534	middle
180	290	tni-miR-125b	TCCCTGAGACCCTAACTTGTGA	22	NC_035078.1	-	34423540	34423634	gtacctttctcaaTCCCTGAGACCCTAACTTGTGActttgtcctgtgatgtgcacgggttgggttctcgggagctgcgaggggtgctcacacatc	2	tni-mir-125b,fru-mir-125b,	tni-mir-125b	gtacctctctcatTCCCTGAGACCCTAACTTGTGAcgttgtgctgtgatgtgcacgggttgggttcttgggagctgcgaggggcgctcacacatc	tni-miR-125b	TCCCTGAGACCCTAACTTGTGA	5'	Yes	gp1	(((((..((.((.((((.((((.((((((..(((((...(((....))))).)))..)))))).))))))))..)).))..))))).........	86	54.7	-40.6	9644.42	10067.1	12887.9	26066.1	10551.8	9159.75	17111.8	18375.5	17700.8	23455.3	18783.3	19641.2	8197.85	14386.7	9683.12	15880.8	12377.9	8792.31	10099.2	18933.3	19776.1	12674.4	19635	13728.7	high
181	291	oni-miR-125b	TCCCTGAGACCCTAACTTGTGA	22	NC_035100.1	+	11776791	11776852	TCCCTGAGACCCTAACTTGTGAcgttgtgctctcatgtccACGGGTTAGGCTCTCGGGAGCT	8	oni-mir-125b-2,abu-mir-125b-2,mze-mir-125c,nbr-mir-125b-2,pny-mir-125c,gmo-mir-125b-1,ipu-mir-125b-2,ipu-mir-125b-1,	oni-mir-125b-2	TCCCTGAGACCCTAACTTGTGAcgttgtgctttcatgtccacgggttaggctctcgggagct	oni-miR-125b	TCCCTGAGACCCTAACTTGTGA	5'	Yes	gp1	..(((((((.((((((..(((((((.(......))))).)))..)))))).)))))))....	56	56.5	-28.8	9644.42	10067.1	12887.9	26066.1	10551.8	9159.75	17111.8	18375.5	17700.8	23455.3	18783.3	19641.2	8197.85	14386.7	9683.12	15880.8	12377.9	8792.31	10099.2	18933.3	19776.1	12674.4	19635	13728.7	high
181	292	oni-mir-125b-2-p3	ACGGGTTAGGCTCTCGGGAGCT	22	NC_035100.1	+	11776791	11776852	TCCCTGAGACCCTAACTTGTGAcgttgtgctctcatgtccACGGGTTAGGCTCTCGGGAGCT	8	oni-mir-125b-2,abu-mir-125b-2,mze-mir-125c,nbr-mir-125b-2,pny-mir-125c,gmo-mir-125b-1,ipu-mir-125b-2,ipu-mir-125b-1,	oni-mir-125b-2	TCCCTGAGACCCTAACTTGTGAcgttgtgctttcatgtccacgggttaggctctcgggagct	oni-mir-125b-2-p3	acgggttaggctctcgggagct	3'	New	gp1	..(((((((.((((((..(((((((.(......))))).)))..)))))).)))))))....	56	56.5	-28.8	117	77	199	406	133	179	119	80	81	195	100	153	99.4512	110.04	149.515	247.356	156.017	171.819	70.2325	82.4285	90.4969	105.371	104.534	106.943	middle
182	293	oni-miR-125b	TCCCTGAGACCCTAACTTGTGA	22	NC_035086.1	+	47143323	47143384	TCCCTGAGACCCTAACTTGTGActttttcctgtgatgtgcACGGGTTGGGTTCTCGGGAGCT	6	oni-mir-125b-1,abu-mir-125b-1,mze-mir-125b-1,nbr-mir-125b-1,pny-mir-125b-1,ssa-mir-125a-1,	oni-mir-125b-1	TCCCTGAGACCCTAACTTGTGAcgttttgctgtgatgtgcacgggttgggttcttgggagct	oni-miR-125b	TCCCTGAGACCCTAACTTGTGA	5'	Yes	gp1	..(((((((.((((((..(((((.............)).)))..)))))).)))))))....	56	53.2	-26.5	9644.42	10067.1	12887.9	26066.1	10551.8	9159.75	17111.8	18375.5	17700.8	23455.3	18783.3	19641.2	8197.85	14386.7	9683.12	15880.8	12377.9	8792.31	10099.2	18933.3	19776.1	12674.4	19635	13728.7	high
182	294	ssa-miR-125a-3p	ACGGGTTGGGTTCTCGGGAGCT	22	NC_035086.1	+	47143323	47143384	TCCCTGAGACCCTAACTTGTGActttttcctgtgatgtgcACGGGTTGGGTTCTCGGGAGCT	6	oni-mir-125b-1,abu-mir-125b-1,mze-mir-125b-1,nbr-mir-125b-1,pny-mir-125b-1,ssa-mir-125a-1,	ssa-mir-125a-1	TCCCTGAGACCCTAACTTGTGActttttcctgtgatgtgcACGGGTTGGGTTCTCGGGAGCT	ssa-miR-125a-3p	ACGGGTTGGGTTCTCGGGAGCT	3'	Yes	gp1	..(((((((.((((((..(((((.............)).)))..)))))).)))))))....	56	53.2	-26.5	119	123	97	124	59	76	63	82	80	134	61	106	101.151	175.778	72.8793	75.5471	69.2104	72.9512	37.1819	84.4892	89.3796	72.4086	63.766	74.0909	middle
183	295	ssa-miR-125b-5p_R-1	TCCCTGAGACCCTTAACCTGTG	22	NC_035094.1	-	28805640	28805696	TCCCTGAGACCCTTAACCTGTGattactttaaggtcACAGGTGAGGTCCTTGGGAAC	1	ssa-mir-125b-2,	ssa-mir-125b-2	TCCCTGAGACCCTTAACCTGTGAttacttcaagatcaCAGGTGAGGTCCTTGGGAAC	ssa-miR-125b-5p	TCCCTGAGACCCTTAACCTGTGA	5'	Diff	gp1	..((..((..((((.(((((((((.........)))))))))))))..))..))...	52	49.1	-26.3	5975.83	7861.33	6608.33	13246.7	6519	5308.83	9458	12888.8	12675.3	13091.8	11235.3	11366.3	5079.52	11234.5	4965.06	8070.54	7647.17	5095.87	5582.01	13280.1	14161.5	7074.34	11744.8	7944.74	high
183	296	ssa-miR-125b-2-3p_L+1	ACAGGTGAGGTCCTTGGGAAC	21	NC_035094.1	-	28805640	28805696	TCCCTGAGACCCTTAACCTGTGattactttaaggtcACAGGTGAGGTCCTTGGGAAC	1	ssa-mir-125b-2,	ssa-mir-125b-2	TCCCTGAGACCCTTAACCTGTGAttacttcaagatcaCAGGTGAGGTCCTTGGGAAC	ssa-miR-125b-2-3p	CAGGTGAGGTCCTTGGGAAC	3'	Diff	gp1	..((..((..((((.(((((((((.........)))))))))))))..))..))...	52	49.1	-26.3	64	35	76.5	103.5	38.5	62.5	53.5	67.5	62.5	117	30.5	89	54.4007	50.018	57.477	63.0575	45.1627	59.9928	31.5751	69.5491	69.8278	63.2224	31.883	62.2084	middle
184	297	oni-miR-125a	TCCCTGAGACCCTTAACCTGTG	22	NC_035090.1	+	38378068	38378128	tgTCCCTGAGACCCTTAACCTGTGattactttaaaggtcACAGGTGAGGTCCTTGGGAACa	9	oni-mir-125a-1,abu-mir-125a-1,mze-mir-125a-1,nbr-mir-125a-1,gmo-mir-125a-1,pny-mir-125a-1,tni-mir-125a,fru-mir-125a,ipu-mir-125a-2,	oni-mir-125a-1	TCCCTGAGACCCTTAACCTGTGatgatatgaaaggtcacaggtgaggtccttgggaac	oni-miR-125a	TCCCTGAGACCCTTAACCTGTG	5'	Yes	gp1	.((.((..((..((((.(((((((((..........)))))))))))))..))..)).)).	59	47.5	-27.5	5975.83	7861.33	6608.33	13246.7	6519	5308.83	9458	12888.8	12675.3	13091.8	11235.3	11366.3	5079.52	11234.5	4965.06	8070.54	7647.17	5095.87	5582.01	13280.1	14161.5	7074.34	11744.8	7944.74	high
184	298	gmo-miR-125a-3p_R-1	ACAGGTGAGGTCCTTGGGAAC	21	NC_035090.1	+	38378068	38378128	tgTCCCTGAGACCCTTAACCTGTGattactttaaaggtcACAGGTGAGGTCCTTGGGAACa	9	oni-mir-125a-1,abu-mir-125a-1,mze-mir-125a-1,nbr-mir-125a-1,gmo-mir-125a-1,pny-mir-125a-1,tni-mir-125a,fru-mir-125a,ipu-mir-125a-2,	gmo-mir-125a-1	TCCCTGAGACCCTTAACCTGTGAtgatgtaaaggtcACAGGTGAGGTCCTTGGGAACA	gmo-miR-125a-3p	ACAGGTGAGGTCCTTGGGAACA	3'	Diff	gp1	.((.((..((..((((.(((((((((..........)))))))))))))..))..)).)).	59	47.5	-27.5	64	35	76.5	103.5	38.5	62.5	53.5	67.5	62.5	117	30.5	89	54.4007	50.018	57.477	63.0575	45.1627	59.9928	31.5751	69.5491	69.8278	63.2224	31.883	62.2084	middle
185	299	oni-miR-126	CATTATTACTTTTGGTACGCG	21	NC_035081.1	+	15612901	15612959	CATTATTACTTTTGGTACGCGctatgccaaactctacTCGTACCGTGAGTAATAATGCA	9	oni-mir-126,abu-mir-126,mze-mir-126,nbr-mir-126,pny-mir-126,gmo-mir-126,ssa-mir-126-2,ssa-mir-126-3,ipu-mir-126b,	oni-mir-126	CATTATTACTTTTGGTACGCGctatgccactctcaactcgtaccgtgagtaataatgca	oni-miR-126	CATTATTACTTTTGGTACGCG	5'	Yes	gp1	((((((((((..(((((((...................)))))))..))))))))))..	57	40.7	-18.8	29.6667	22.3333	29	119	30.3333	49.6667	61.6667	42.6667	23.6667	64.6667	32	42	25.217	31.9163	21.7887	72.5009	35.5828	47.6743	36.395	43.9619	26.4415	34.9435	33.451	29.3568	middle
185	300	gmo-miR-126-3p	TCGTACCGTGAGTAATAATGCA	22	NC_035081.1	+	15612901	15612959	CATTATTACTTTTGGTACGCGctatgccaaactctacTCGTACCGTGAGTAATAATGCA	9	oni-mir-126,abu-mir-126,mze-mir-126,nbr-mir-126,pny-mir-126,gmo-mir-126,ssa-mir-126-2,ssa-mir-126-3,ipu-mir-126b,	gmo-mir-126	CATTATTACTTTTGGTACGCGctatgccacactcaacTCGTACCGTGAGTAATAATGCA	gmo-miR-126-3p	TCGTACCGTGAGTAATAATGCA	3'	Yes	gp1	((((((((((..(((((((...................)))))))..))))))))))..	57	40.7	-18.8	562.333	264.667	710	1912.67	510	934	702.333	343	334	853.667	321.667	633.667	477.989	378.231	533.446	1165.29	598.26	896.532	414.509	353.412	373.16	461.29	336.252	442.915	middle
186	301	ssa-miR-126-5p	CATTATTACTTTTGGTACGCG	21	NC_035087.1	-	42123964	42124024	cCATTATTACTTTTGGTACGCGctaggccagtctcaaacTCGTACCGTGAGTAATAATGCA	4	ssa-mir-126-1,tni-mir-126,fru-mir-126,ipu-mir-126a,	ssa-mir-126-1	CATTATTACTTTTGGTACGCGctaggccagtctcaaacTCGTACCGTGAGTAATAATGCA	ssa-miR-126-5p	CATTATTACTTTTGGTACGCG	5'	Yes	gp1	.((((((((((..(((((((....(((....)))......)))))))..))))))))))..	58	44.3	-21.1	29.6667	22.3333	29	119	30.3333	49.6667	61.6667	42.6667	23.6667	64.6667	32	42	25.217	31.9163	21.7887	72.5009	35.5828	47.6743	36.395	43.9619	26.4415	34.9435	33.451	29.3568	middle
186	302	ssa-miR-126-3p	TCGTACCGTGAGTAATAATGCA	22	NC_035087.1	-	42123964	42124024	cCATTATTACTTTTGGTACGCGctaggccagtctcaaacTCGTACCGTGAGTAATAATGCA	4	ssa-mir-126-1,tni-mir-126,fru-mir-126,ipu-mir-126a,	ssa-mir-126-1	CATTATTACTTTTGGTACGCGctaggccagtctcaaacTCGTACCGTGAGTAATAATGCA	ssa-miR-126-3p	TCGTACCGTGAGTAATAATGCA	3'	Yes	gp1	.((((((((((..(((((((....(((....)))......)))))))..))))))))))..	58	44.3	-21.1	562.333	264.667	710	1912.67	510	934	702.333	343	334	853.667	321.667	633.667	477.989	378.231	533.446	1165.29	598.26	896.532	414.509	353.412	373.16	461.29	336.252	442.915	middle
187	303	ssa-miR-126-5p	CATTATTACTTTTGGTACGCG	21	NC_035082.1	-	13530779	13530858	ctgcttcacggtcCATTATTACTTTTGGTACGCGctcggccagtctcaaacTCGTACCGTGAGTAATAATGCActgtggc	17	ssa-mir-126-4,ccr-mir-126,cpo-mir-126,nle-mir-126,mmr-mir-126,cfa-mir-126,cpo-mir-126,dno-mir-126,dno-mir-126,cpo-mir-126,nle-mir-126,mmr-mir-126,cfa-mir-126,cpo-mir-126,pal-mir-126,dno-mir-126,dno-mir-126,	ssa-mir-126-4	CATTATTACTTTTGGTACGCGctcggccagtctcaaacTCGTACCGTGAGTAATAATGCA	ssa-miR-126-5p	CATTATTACTTTTGGTACGCG	5'	Yes	gp1	.....(((((((.((((((((((..(((((((.....((......)).....)))))))..)))))))))).))))))).	74	50	-29.5	29.6667	22.3333	29	119	30.3333	49.6667	61.6667	42.6667	23.6667	64.6667	32	42	25.217	31.9163	21.7887	72.5009	35.5828	47.6743	36.395	43.9619	26.4415	34.9435	33.451	29.3568	middle
187	304	ssa-miR-126-3p	TCGTACCGTGAGTAATAATGCA	22	NC_035082.1	-	13530779	13530858	ctgcttcacggtcCATTATTACTTTTGGTACGCGctcggccagtctcaaacTCGTACCGTGAGTAATAATGCActgtggc	17	ssa-mir-126-4,ccr-mir-126,cpo-mir-126,nle-mir-126,mmr-mir-126,cfa-mir-126,cpo-mir-126,dno-mir-126,dno-mir-126,cpo-mir-126,nle-mir-126,mmr-mir-126,cfa-mir-126,cpo-mir-126,pal-mir-126,dno-mir-126,dno-mir-126,	ssa-mir-126-4	CATTATTACTTTTGGTACGCGctcggccagtctcaaacTCGTACCGTGAGTAATAATGCA	ssa-miR-126-3p	TCGTACCGTGAGTAATAATGCA	3'	Yes	gp1	.....(((((((.((((((((((..(((((((.....((......)).....)))))))..)))))))))).))))))).	74	50	-29.5	562.333	264.667	710	1912.67	510	934	702.333	343	334	853.667	321.667	633.667	477.989	378.231	533.446	1165.29	598.26	896.532	414.509	353.412	373.16	461.29	336.252	442.915	middle
188	305	ssa-miR-128-3-5p	CGGGGCCGGGGCGCTGTCTGAGA	23	NC_035098.1	+	39376184	39376261	cctggataCGGGGCCGGGGCGCTGTCTGAGAggcctataattcTCACAGTGAACCGGTCTCTTTtccagcacctcact	5	ssa-mir-128-3,fru-mir-128-1,mmu-mir-128-1,eca-mir-128-2,cja-mir-128-1,	ssa-mir-128-3	CGGGGCCGGGGCGCTGTCTGAGAggcctataattcTCACAGTGAACCGGTCTCTTT	ssa-miR-128-3-5p	CGGGGCCGGGGCGCTGTCTGAGA	5'	Yes	gp1	.(((((...((((((((..((((((..(((((........)))))))))))..))))))))...))))).........	68	57.7	-36.9	15	17.5	44.5	24	9.5	4	29.5	32	23	23	21	22.5	12.7502	25.009	33.4343	14.622	11.1441	3.83954	17.4106	32.9714	25.6966	12.4283	21.9522	15.7269	middle
188	306	ssa-miR-128-3p	TCACAGTGAACCGGTCTCTTT	21	NC_035098.1	+	39376184	39376261	cctggataCGGGGCCGGGGCGCTGTCTGAGAggcctataattcTCACAGTGAACCGGTCTCTTTtccagcacctcact	5	ssa-mir-128-3,fru-mir-128-1,mmu-mir-128-1,eca-mir-128-2,cja-mir-128-1,	ssa-mir-128-3	CGGGGCCGGGGCGCTGTCTGAGAggcctataattcTCACAGTGAACCGGTCTCTTT	ssa-miR-128-3p	TCACAGTGAACCGGTCTCTTT	3'	Yes	gp1	.(((((...((((((((..((((((..(((((........)))))))))))..))))))))...))))).........	68	57.7	-36.9	1764.75	1405.67	2276.83	3213.67	1103.83	1593.17	3721.75	1899.5	1798.75	4117.5	1900.33	3284.75	1500.06	2008.82	1710.66	1957.93	1294.86	1529.26	2196.54	1957.16	2009.65	2224.94	1986.5	2295.95	high
189	307	ssa-miR-128-1-5p_R-2_1ss12CT	CGGGGCCGGGATGCTGTCTGA	21	NC_035094.1	-	1724873	1724928	CGGGGCCGGGATGCTGTCTGAgagttctatgattcTCACAGTGAACCGGTCTCTTT	1	ssa-mir-128-1,	ssa-mir-128-1	CGGGGCCGGGACGCTGTCTGAGAgttctatgattcTCACAGTGAACCGGTCTCTTT	ssa-miR-128-1-5p	CGGGGCCGGGACGCTGTCTGAGA	5'	Diff	gp1	.((((((((...(((((..(((((((....))))))))))))...))))))))...	52	53.6	-26.6	34	17	41	34	19	14	49	29	20	70	33	19	28.9003	24.2945	30.8047	20.7145	22.2881	13.4384	28.9193	29.8803	22.3449	37.8254	34.4963	13.2805	middle
189	308	ssa-miR-128-3p	TCACAGTGAACCGGTCTCTTT	21	NC_035094.1	-	1724873	1724928	CGGGGCCGGGATGCTGTCTGAgagttctatgattcTCACAGTGAACCGGTCTCTTT	1	ssa-mir-128-1,	ssa-mir-128-1	CGGGGCCGGGACGCTGTCTGAGAgttctatgattcTCACAGTGAACCGGTCTCTTT	ssa-miR-128-3p	TCACAGTGAACCGGTCTCTTT	3'	Yes	gp1	.((((((((...(((((..(((((((....))))))))))))...))))))))...	52	53.6	-26.6	1764.75	1405.67	2276.83	3213.67	1103.83	1593.17	3721.75	1899.5	1798.75	4117.5	1900.33	3284.75	1500.06	2008.82	1710.66	1957.93	1294.86	1529.26	2196.54	1957.16	2009.65	2224.94	1986.5	2295.95	high
190	309	oni-miR-128	TCACAGTGAACCGGTCTCTTT	21	NC_035094.1	-	45318357	45318433	gcagtagggaggggggccgttacactgtaagagatgtagtctgaggtcTCACAGTGAACCGGTCTCTTTtcctgctg	27	oni-mir-128-2,mze-mir-128-2,pny-mir-128-2,gmo-mir-128-3,ssa-mir-128-4,abu-mir-128-2,tni-mir-128-2,fru-mir-128-2,cpo-mir-128-2,dno-mir-128-2,nle-mir-128-2,oga-mir-128-2,mmr-mir-128,cfa-mir-128-2,cpo-mir-128-2,dno-mir-128-2,ocu-mir-128b,mdo-mir-128a,cpo-mir-128-2,dno-mir-128-2,nle-mir-128-2,oga-mir-128-2,mmr-mir-128,cfa-mir-128-2,cpo-mir-128-2,dno-mir-128-2,ocu-mir-128b,	oni-mir-128-2	gggggccgttacactgtcagagatgtagtctgagggtcTCACAGTGAACCGGTCTCTTT	oni-miR-128	TCACAGTGAACCGGTCTCTTT	3'	Yes	gp1	.(((((((((..(((((((...((((((..(((((..........)))))))))))...)))))))..)))))))))	76	54.5	-39	1764.75	1405.67	2276.83	3213.67	1103.83	1593.17	3721.75	1899.5	1798.75	4117.5	1900.33	3284.75	1500.06	2008.82	1710.66	1957.93	1294.86	1529.26	2196.54	1957.16	2009.65	2224.94	1986.5	2295.95	high
191	310	gmo-miR-128-2-5p	CGGGGCCGGGGCGCTGTCTGAGA	23	NC_035079.1	-	56870104	56870178	ggataCGGGGCCGGGGCACTGTCTGAGAggcctatgattcTCACAGTGAACCGGTCTCTTTtccagcccctcact	4	gmo-mir-128-2,ssa-mir-128-2,ccr-mir-128,tni-mir-128-1,	gmo-mir-128-2	CGGGGCCGGGGCGCTGTCTGAGAggccctatgattcTCACAGTGAACCGGTCTCTTT	gmo-miR-128-2-5p	CGGGGCCGGGGCGCTGTCTGAGA	5'	Yes	gp1	(((...((((((((..((((((..(((((........)))))))))))..))))))))...)))...........	64	58.7	-34.1	15	17.5	44.5	24	9.5	4	29.5	32	23	23	21	22.5	12.7502	25.009	33.4343	14.622	11.1441	3.83954	17.4106	32.9714	25.6966	12.4283	21.9522	15.7269	middle
191	311	gmo-miR-128-3p	TCACAGTGAACCGGTCTCTTT	21	NC_035079.1	-	56870104	56870178	ggataCGGGGCCGGGGCACTGTCTGAGAggcctatgattcTCACAGTGAACCGGTCTCTTTtccagcccctcact	4	gmo-mir-128-2,ssa-mir-128-2,ccr-mir-128,tni-mir-128-1,	gmo-mir-128-2	CGGGGCCGGGGCGCTGTCTGAGAggccctatgattcTCACAGTGAACCGGTCTCTTT	gmo-miR-128-3p	TCACAGTGAACCGGTCTCTTT	3'	Yes	gp1	(((...((((((((..((((((..(((((........)))))))))))..))))))))...)))...........	64	58.7	-34.1	1764.75	1405.67	2276.83	3213.67	1103.83	1593.17	3721.75	1899.5	1798.75	4117.5	1900.33	3284.75	1500.06	2008.82	1710.66	1957.93	1294.86	1529.26	2196.54	1957.16	2009.65	2224.94	1986.5	2295.95	high
192	312	oni-miR-129	CTTTTTGCGGTCTGGGCTTGC	21	NC_035080.1	-	5984732	5984796	CTTTTTGCGGTCTGGGCTTGCtgtacataactatcaagctgggAAGCCCTTACCCCAAAAAGCAT	11	oni-mir-129-1,abu-mir-129-1,mze-mir-129-3,nbr-mir-129-1,pny-mir-129-1,oni-mir-129-3,mze-mir-129-2,nbr-mir-129-3,pny-mir-129-2,ipu-mir-129-3,ipu-mir-129-2,	oni-mir-129-3	CTTTTTGCGGTCTGGGCTTGCtgtgcatacatgaatctgggaagcccttaccccaaaaagcat	oni-miR-129	CTTTTTGCGGTCTGGGCTTGC	5'	Yes	gp1	(((((((.(((..((((((.((((.............)).)).))))))..))).)))))))...	62	47.7	-22.2	1.5	2.33333	2.16667	2	2.66667	2.83333	3.66667	1.33333	0	1.16667	1.83333	0	1.27502	3.33453	1.62789	1.2185	3.12816	2.71967	2.16403	1.37381	0	0.630423	1.91646	0	middle
192	313	oni-mir-129-1-p3	AAGCCCTTACCCCAAAAAGCAT	22	NC_035080.1	-	5984732	5984796	CTTTTTGCGGTCTGGGCTTGCtgtacataactatcaagctgggAAGCCCTTACCCCAAAAAGCAT	11	oni-mir-129-1,abu-mir-129-1,mze-mir-129-3,nbr-mir-129-1,pny-mir-129-1,oni-mir-129-3,mze-mir-129-2,nbr-mir-129-3,pny-mir-129-2,ipu-mir-129-3,ipu-mir-129-2,	oni-mir-129-1	CTTTTTGCGGTCTGGGCTTGCtgttcataactattaatctgggaagcccttaccccaaaaagcat	oni-mir-129-1-p3	aagcccttaccccaaaaagcat	3'	New	gp1	(((((((.(((..((((((.((((.............)).)).))))))..))).)))))))...	62	47.7	-22.2	2.4	4	3.2	9.2	6	4.6	17.6	7.2	8.6	7.8	9.8	10.2	2.04002	5.71635	2.40427	5.60511	7.03835	4.41547	10.3873	7.41857	9.60831	4.21483	10.2444	7.12951	middle
193	314	gmo-miR-129-3-5p	CTTTTTGCGGTCTGGGCTTGC	21	NC_035077.1	+	30692740	30692804	CTTTTTGCGGTCTGGGCTTGCtgttaacaaacctcaacccaggAAGCCCTTACCCCAAAAAGCAT	1	gmo-mir-129-4,	gmo-mir-129-4	aCTTTTTGCGGTCTGGGCTTGCtgtccaatcactatccaggAAGCCCTTACCCCAAAAAGCAT	gmo-miR-129-3-5p	CTTTTTGCGGTCTGGGCTTGC	5'	Yes	gp1	(((((((.(((..((((((.(((................))).))))))..))).)))))))...	62	49.2	-24.5	1.5	2.33333	2.16667	2	2.66667	2.83333	3.66667	1.33333	0	1.16667	1.83333	0	1.27502	3.33453	1.62789	1.2185	3.12816	2.71967	2.16403	1.37381	0	0.630423	1.91646	0	middle
193	315	gmo-miR-129-3p	AAGCCCTTACCCCAAAAAGCAT	22	NC_035077.1	+	30692740	30692804	CTTTTTGCGGTCTGGGCTTGCtgttaacaaacctcaacccaggAAGCCCTTACCCCAAAAAGCAT	1	gmo-mir-129-4,	gmo-mir-129-4	aCTTTTTGCGGTCTGGGCTTGCtgtccaatcactatccaggAAGCCCTTACCCCAAAAAGCAT	gmo-miR-129-3p	AAGCCCTTACCCCAAAAAGCAT	3'	Yes	gp1	(((((((.(((..((((((.(((................))).))))))..))).)))))))...	62	49.2	-24.5	2.4	4	3.2	9.2	6	4.6	17.6	7.2	8.6	7.8	9.8	10.2	2.04002	5.71635	2.40427	5.60511	7.03835	4.41547	10.3873	7.41857	9.60831	4.21483	10.2444	7.12951	middle
194	316	oni-miR-129	CTTTTTGCGGTCTGGGCTTGC	21	NC_035102.1	-	39414381	39414445	CTTTTTGCGGTCTGGGCTTGCtgttcataaataccagtctgggAAGCCCTTACCCCAAAAAGCAT	6	oni-mir-129-2,abu-mir-129-2,mze-mir-129-1,nbr-mir-129-2,pny-mir-129-3,ssa-mir-129-1,	oni-mir-129-2	CTTTTTGCGGTCTGGGCTTGCtgtcatgtgtctatccaggaagcccttaccccaaaaagcat	oni-miR-129	CTTTTTGCGGTCTGGGCTTGC	5'	Yes	gp1	(((((((.(((..((((((.((..................)).))))))..))).)))))))...	62	47.7	-22	1.5	2.33333	2.16667	2	2.66667	2.83333	3.66667	1.33333	0	1.16667	1.83333	0	1.27502	3.33453	1.62789	1.2185	3.12816	2.71967	2.16403	1.37381	0	0.630423	1.91646	0	middle
194	317	ssa-miR-129-3p	AAGCCCTTACCCCAAAAAGCAT	22	NC_035102.1	-	39414381	39414445	CTTTTTGCGGTCTGGGCTTGCtgttcataaataccagtctgggAAGCCCTTACCCCAAAAAGCAT	6	oni-mir-129-2,abu-mir-129-2,mze-mir-129-1,nbr-mir-129-2,pny-mir-129-3,ssa-mir-129-1,	ssa-mir-129-1	CTTTTTGCGGTCTGGGCTTGCtgttcataaatatcagtctgggAAGCCCTTACCCCAAAAAGCAT	ssa-miR-129-3p	AAGCCCTTACCCCAAAAAGCAT	3'	Yes	gp1	(((((((.(((..((((((.((..................)).))))))..))).)))))))...	62	47.7	-22	2.4	4	3.2	9.2	6	4.6	17.6	7.2	8.6	7.8	9.8	10.2	2.04002	5.71635	2.40427	5.60511	7.03835	4.41547	10.3873	7.41857	9.60831	4.21483	10.2444	7.12951	middle
195	318	gmo-miR-129-3-5p	CTTTTTGCGGTCTGGGCTTGC	21	NC_035078.1	-	41335518	41335609	gtccttcgcgaatCTTTTTGCGGTCTGGGCTTGCtgtacataactaacaagctgggAAGCCCTTACCCCAAAAAGCATttgcggagggcgca	47	gmo-mir-129-1,dre-mir-129-4,dre-mir-129-2,fru-mir-129-1,hhi-mir-129a,bta-mir-129-2,bta-mir-129-2,ptr-mir-129-2,ptr-mir-129-2,ppy-mir-129-2,hsa-mir-129-2,ppy-mir-129-2,rno-mir-129-2,rno-mir-129-2,ssc-mir-129a,ssc-mir-129a,cpo-mir-129-2,cpo-mir-129-2,dno-mir-129-2,pal-mir-129a,dno-mir-129-2,ocu-mir-129-2,tch-mir-129-2,mmu-mir-129-2,bta-mir-129-2,bta-mir-129-2,gga-mir-129-1,eca-mir-129b,ptr-mir-129-…	gmo-mir-129-1	tCTTTTTGCGGTCTGGGCTTGCtgttcataactaataagctgggAAGCCCTTACCCCAAAAAGCAT	gmo-miR-129-3-5p	CTTTTTGCGGTCTGGGCTTGC	5'	Yes	gp1	((((((((((((((((((((.(((..((((((.((((.............)).)).))))))..))).))))))).)))))))))))))...	89	52.2	-44.8	1.5	2.33333	2.16667	2	2.66667	2.83333	3.66667	1.33333	0	1.16667	1.83333	0	1.27502	3.33453	1.62789	1.2185	3.12816	2.71967	2.16403	1.37381	0	0.630423	1.91646	0	middle
195	319	gmo-miR-129-3p	AAGCCCTTACCCCAAAAAGCAT	22	NC_035078.1	-	41335518	41335609	gtccttcgcgaatCTTTTTGCGGTCTGGGCTTGCtgtacataactaacaagctgggAAGCCCTTACCCCAAAAAGCATttgcggagggcgca	47	gmo-mir-129-1,dre-mir-129-4,dre-mir-129-2,fru-mir-129-1,hhi-mir-129a,bta-mir-129-2,bta-mir-129-2,ptr-mir-129-2,ptr-mir-129-2,ppy-mir-129-2,hsa-mir-129-2,ppy-mir-129-2,rno-mir-129-2,rno-mir-129-2,ssc-mir-129a,ssc-mir-129a,cpo-mir-129-2,cpo-mir-129-2,dno-mir-129-2,pal-mir-129a,dno-mir-129-2,ocu-mir-129-2,tch-mir-129-2,mmu-mir-129-2,bta-mir-129-2,bta-mir-129-2,gga-mir-129-1,eca-mir-129b,ptr-mir-129-…	gmo-mir-129-1	tCTTTTTGCGGTCTGGGCTTGCtgttcataactaataagctgggAAGCCCTTACCCCAAAAAGCAT	gmo-miR-129-3p	AAGCCCTTACCCCAAAAAGCAT	3'	Yes	gp1	((((((((((((((((((((.(((..((((((.((((.............)).)).))))))..))).))))))).)))))))))))))...	89	52.2	-44.8	2.4	4	3.2	9.2	6	4.6	17.6	7.2	8.6	7.8	9.8	10.2	2.04002	5.71635	2.40427	5.60511	7.03835	4.41547	10.3873	7.41857	9.60831	4.21483	10.2444	7.12951	middle
196	320	gmo-miR-129-3-5p	CTTTTTGCGGTCTGGGCTTGC	21	NC_035078.1	+	60008886	60008951	tCTTTTTGCGGTCTGGGCTTGCtgttaacacacctcaacccaggAAGCCCTTACCCCAAAAAGCAT	2	gmo-mir-129-2,ssa-mir-129-2,	gmo-mir-129-2	tCTTTTTGCGGTCTGGGCTTGCtgttcccacagccttagccaggAAGCCCTTACCCCAAAAAGCAT	gmo-miR-129-3-5p	CTTTTTGCGGTCTGGGCTTGC	5'	Yes	gp1	.(((((((.(((..((((((.(((................))).))))))..))).)))))))...	62	50	-24.6	1.5	2.33333	2.16667	2	2.66667	2.83333	3.66667	1.33333	0	1.16667	1.83333	0	1.27502	3.33453	1.62789	1.2185	3.12816	2.71967	2.16403	1.37381	0	0.630423	1.91646	0	middle
196	321	gmo-miR-129-3p	AAGCCCTTACCCCAAAAAGCAT	22	NC_035078.1	+	60008886	60008951	tCTTTTTGCGGTCTGGGCTTGCtgttaacacacctcaacccaggAAGCCCTTACCCCAAAAAGCAT	2	gmo-mir-129-2,ssa-mir-129-2,	gmo-mir-129-2	tCTTTTTGCGGTCTGGGCTTGCtgttcccacagccttagccaggAAGCCCTTACCCCAAAAAGCAT	gmo-miR-129-3p	AAGCCCTTACCCCAAAAAGCAT	3'	Yes	gp1	.(((((((.(((..((((((.(((................))).))))))..))).)))))))...	62	50	-24.6	2.4	4	3.2	9.2	6	4.6	17.6	7.2	8.6	7.8	9.8	10.2	2.04002	5.71635	2.40427	5.60511	7.03835	4.41547	10.3873	7.41857	9.60831	4.21483	10.2444	7.12951	middle
197	322	oni-miR-129	CTTTTTGCGGTCTGGGCTTGC	21	NC_035091.1	-	58314385	58314476	ttgtcctttacgggtCTTTTTGCGGTCTGGGCTTGCtgttcataaggcagtagccaggAAGCCCTTACCCCAAAAAGTATctgcagaggacc	49	oni-mir-129-4,abu-mir-129-3,mze-mir-129-4,nbr-mir-129-4,pny-mir-129-4,dre-mir-129-1,dre-mir-129-3,ssa-mir-129-3,ccr-mir-129,tni-mir-129-2,fru-mir-129-2,hhi-mir-129b,ipu-mir-129-1,ipu-mir-129-4,bta-mir-129-1,bta-mir-129-1,ptr-mir-129-1,ptr-mir-129-1,ppy-mir-129-1,hsa-mir-129-1,ppy-mir-129-1,mml-mir-129-1,rno-mir-129-1,rno-mir-129-1,cpo-mir-129-1,cpo-mir-129-1,dno-mir-129-1,dno-mir-129-1,tch-mir-12…	oni-mir-129-4	CTTTTTGCGGTCTGGGCTTGCtgttcctaaggcagtagccaggaagcccttaccccaaaaagtat	oni-miR-129	CTTTTTGCGGTCTGGGCTTGC	5'	Yes	gp1	..(((((((.((((((((((((.(((..((((((.((........(((....))))).))))))..))).))))))).))))).))))))).	89	51.1	-42	1.5	2.33333	2.16667	2	2.66667	2.83333	3.66667	1.33333	0	1.16667	1.83333	0	1.27502	3.33453	1.62789	1.2185	3.12816	2.71967	2.16403	1.37381	0	0.630423	1.91646	0	middle
197	323	dre-miR-129-3-3p	AAGCCCTTACCCCAAAAAGTAT	22	NC_035091.1	-	58314385	58314476	ttgtcctttacgggtCTTTTTGCGGTCTGGGCTTGCtgttcataaggcagtagccaggAAGCCCTTACCCCAAAAAGTATctgcagaggacc	49	oni-mir-129-4,abu-mir-129-3,mze-mir-129-4,nbr-mir-129-4,pny-mir-129-4,dre-mir-129-1,dre-mir-129-3,ssa-mir-129-3,ccr-mir-129,tni-mir-129-2,fru-mir-129-2,hhi-mir-129b,ipu-mir-129-1,ipu-mir-129-4,bta-mir-129-1,bta-mir-129-1,ptr-mir-129-1,ptr-mir-129-1,ppy-mir-129-1,hsa-mir-129-1,ppy-mir-129-1,mml-mir-129-1,rno-mir-129-1,rno-mir-129-1,cpo-mir-129-1,cpo-mir-129-1,dno-mir-129-1,dno-mir-129-1,tch-mir-12…	dre-mir-129-3	gtccttcacggctCTTTTTGCGGTCTGGGCTTGCTgttccttaaatcaccagtcaggAAGCCCTTACCCCAAAAAGTATctgtgtgggat	dre-miR-129-3-3p	AAGCCCTTACCCCAAAAAGTAT	3'	Yes	gp1	..(((((((.((((((((((((.(((..((((((.((........(((....))))).))))))..))).))))))).))))).))))))).	89	51.1	-42	0	5	0	0	0	9	0	0	5	6	6	7	0	7.14543	0	0	0	8.63896	0	0	5.58623	3.24218	6.27206	4.8928	middle
198	324	ssa-miR-130a-5p	ACTCTTTCCCTGTTGCACTACT	22	NC_035087.1	-	74652829	74652888	ACTCTTTCCCTGTTGCACTACTgtgggagctgtagctagCAGTGCAACAATGAAAGGGCA	1	ssa-mir-130a-1,	ssa-mir-130a-1	ACTCTTTCCCTGTTGCACTACTgtgggagctgtagctagCAGTGCAACAATGAAAGGGCA	ssa-miR-130a-5p	ACTCTTTCCCTGTTGCACTACT	5'	Yes	gp1	.(((((((..(((((((((.((.....(((....))))).)))))))))..)))))))..	57	50	-23.8	1447	1398	1464.5	3978	1515.5	1497	3073.5	1959	1800.5	3356.5	1637.5	2555	1229.96	1997.86	1100.33	2423.6	1777.77	1436.95	1813.95	2018.47	2011.6	1813.73	1711.75	1785.87	high
198	325	ssa-miR-130a-3p	CAGTGCAACAATGAAAGGGCA	21	NC_035087.1	-	74652829	74652888	ACTCTTTCCCTGTTGCACTACTgtgggagctgtagctagCAGTGCAACAATGAAAGGGCA	1	ssa-mir-130a-1,	ssa-mir-130a-1	ACTCTTTCCCTGTTGCACTACTgtgggagctgtagctagCAGTGCAACAATGAAAGGGCA	ssa-miR-130a-3p	CAGTGCAACAATGAAAGGGCA	3'	Yes	gp1	.(((((((..(((((((((.((.....(((....))))).)))))))))..)))))))..	57	50	-23.8	123	56	132	204	59	78	224	134	84	296	106	178	104.551	80.0288	99.1759	124.287	69.2104	74.871	132.202	138.068	93.8486	159.947	110.806	124.417	middle
199	326	ssa-miR-130d-3-5p_R-1_1ss16CT	GCCCCTTTTCTATTGTACTAC	21	NC_035105.1	+	25679239	25679296	GCCCCTTTTCTATTGTACTACtgggtattgagatgagCAGTGCAATATTAAAAGGGCa	1	ssa-mir-130d-3,	ssa-mir-130d-3	GCCCCTTTTCTATTGCACTACTgggtaaagagatgagCAGTGCAATATTAAAAGGGCA	ssa-miR-130d-3-5p	GCCCCTTTTCTATTGCACTACT	5'	Diff	gp1	((((.(((..(((((((((.((.............)).)))))))))..))).)))).	57	41.4	-18.9	3.33333	0	4	5	0	3.33333	16.3333	11	5.66667	14.6667	5.66667	8.66667	2.83337	0	3.00533	3.04625	0	3.19962	9.63975	11.3339	6.33106	7.92532	5.92361	6.05775	middle
199	327	ssa-miR-130d-3p_R-1	CAGTGCAATATTAAAAGGGC	20	NC_035105.1	+	25679239	25679296	GCCCCTTTTCTATTGTACTACtgggtattgagatgagCAGTGCAATATTAAAAGGGCa	1	ssa-mir-130d-3,	ssa-mir-130d-3	GCCCCTTTTCTATTGCACTACTgggtaaagagatgagCAGTGCAATATTAAAAGGGCA	ssa-miR-130d-3p	CAGTGCAATATTAAAAGGGCA	3'	Diff	gp1	((((.(((..(((((((((.((.............)).)))))))))..))).)))).	57	41.4	-18.9	9.5	2.5	13.5	9.5	5	4.5	24.5	12.25	6.5	35	9.75	11.5	8.0751	3.57272	10.143	5.78788	5.86529	4.31948	14.4596	12.6219	7.26209	18.9127	10.1921	8.03817	middle
200	328	ssa-miR-130b-5p	GCCCCTTTTGTATTGTACTACT	22	NC_035086.1	+	23366422	23366483	GCCCCTTTTGTATTGTACTACTggtgacccttcaatgaaagCAGTGCAATGTTAAAAGGGCA	1	ssa-mir-130b-1,	ssa-mir-130b-1	GCCCCTTTTGTATTGTACTACTggtgatccttcaatgaagCAGTGCAATGTTAAAAGGGCA	ssa-miR-130b-5p	GCCCCTTTTGTATTGTACTACT	5'	Yes	gp1	((((.(((..(((((((((.((..(((....))).....)).)))))))))..))).)))).	61	43.5	-21.2	33.3333	19	31	86	36	31.3333	118.333	43	33.6667	114.667	49.6667	79.6667	28.3337	27.1526	23.2913	52.3956	42.2301	30.0764	69.839	44.3053	37.6139	61.9616	51.9187	55.6847	middle
200	329	ssa-miR-130b-3p_1ss21AT	CAGTGCAATGTTAAAAGGGCT	21	NC_035086.1	+	23366422	23366483	GCCCCTTTTGTATTGTACTACTggtgacccttcaatgaaagCAGTGCAATGTTAAAAGGGCA	1	ssa-mir-130b-1,	ssa-mir-130b-1	GCCCCTTTTGTATTGTACTACTggtgatccttcaatgaagCAGTGCAATGTTAAAAGGGCA	ssa-miR-130b-3p	CAGTGCAATGTTAAAAGGGCA	3'	Diff	gp1	((((.(((..(((((((((.((..(((....))).....)).)))))))))..))).)))).	61	43.5	-21.2	10.5	8	14	18.5	4	13	53	29	6.5	56	21	40	8.92511	11.4327	10.5187	11.2711	4.69223	12.4785	31.28	29.8803	7.26209	30.2603	21.9522	27.9588	middle
201	330	ssa-miR-130d-3p_R-1	CAGTGCAATATTAAAAGGGC	20	NC_035082.1	+	4307330	4307387	gctcttttaattttgtactactgtgaaatcagatgagCAGTGCAATATTAAAAGGGCa	1	ssa-mir-130d-1,	ssa-mir-130d-1	GCTCTTTTAATGTTGTACTACTgtgaaatcagatgagCAGTGCAATATTAAAAGGGCA	ssa-miR-130d-3p	CAGTGCAATATTAAAAGGGCA	3'	Diff	gp1	(((((((((((.(((((((.((.............)).))))))).))))))))))).	57	34.5	-21	9.5	2.5	13.5	9.5	5	4.5	24.5	12.25	6.5	35	9.75	11.5	8.0751	3.57272	10.143	5.78788	5.86529	4.31948	14.4596	12.6219	7.26209	18.9127	10.1921	8.03817	middle
202	331	oni-miR-130b-5p	ACTCTTTCCCTGTTGCACTACT	22	NC_035082.1	+	4315853	4315928	tgcctgacACTCTTTCCCTGTTGCACTACTgtgggagctgtagctagCAGTGCAATAATGAAAGGGCATcggtcag	25	oni-mir-130b,dre-mir-130b,ssa-mir-130a-2,pny-mir-130b,bta-mir-130b,bta-mir-130b,ssc-mir-130b,ssc-mir-130b,cpo-mir-130b,cpo-mir-130b,dno-mir-130b,cfa-mir-130b,dno-mir-130b,bta-mir-130b,bta-mir-130b,eca-mir-130b,mml-mir-130b,ssc-mir-130b,ssc-mir-130b,cpo-mir-130b,cpo-mir-130b,dno-mir-130b,cfa-mir-130b,dno-mir-130b,ocu-mir-130b,	oni-mir-130b	ACTCTTTCCCTGTTGCACTACTgtgggagatgcagcaagCAGTGCAATAATGAAAGGGCAT	oni-miR-130b-5p	ACTCTTTCCCTGTTGCACTACT	5'	Yes	gp1	((.((((..(((((((..(((((((((.((.....(((....))))).)))))))))..)))))))..)))).)).	75	51.3	-27.1	1447	1398	1464.5	3978	1515.5	1497	3073.5	1959	1800.5	3356.5	1637.5	2555	1229.96	1997.86	1100.33	2423.6	1777.77	1436.95	1813.95	2018.47	2011.6	1813.73	1711.75	1785.87	high
202	332	oni-miR-130b-3p_1ss9TC	CAGTGCAACAATGAAAGGGCAT	22	NC_035082.1	+	4315853	4315928	tgcctgacACTCTTTCCCTGTTGCACTACTgtgggagctgtagctagCAGTGCAATAATGAAAGGGCATcggtcag	25	oni-mir-130b,dre-mir-130b,ssa-mir-130a-2,pny-mir-130b,bta-mir-130b,bta-mir-130b,ssc-mir-130b,ssc-mir-130b,cpo-mir-130b,cpo-mir-130b,dno-mir-130b,cfa-mir-130b,dno-mir-130b,bta-mir-130b,bta-mir-130b,eca-mir-130b,mml-mir-130b,ssc-mir-130b,ssc-mir-130b,cpo-mir-130b,cpo-mir-130b,dno-mir-130b,cfa-mir-130b,dno-mir-130b,ocu-mir-130b,	oni-mir-130b	ACTCTTTCCCTGTTGCACTACTgtgggagatgcagcaagCAGTGCAATAATGAAAGGGCAT	oni-miR-130b-3p	CAGTGCAATAATGAAAGGGCAT	3'	Diff	gp1	((.((((..(((((((..(((((((((.((.....(((....))))).)))))))))..)))))))..)))).)).	75	51.3	-27.1	146	56	134	243	71	111	496	314	170	852	235	487	124.101	80.0288	100.679	148.048	83.2871	106.547	292.734	323.532	189.932	460.389	245.656	340.399	middle
203	333	ipu-miR-130c_R+3	GCCCTTTTTCTGTTGTACTACT	22	NC_035081.1	+	32647810	32647909	tggtgtccatgttgtcgtccattGCCCTTTTTCTGTTGTACTACTgggcattgagatgagCAGTGCAATATTAAAAGGGCATtggctgatgaaacggaga	10	oni-mir-130a-2,abu-mir-130-1,mze-mir-130-1,nbr-mir-130-1,pny-mir-130a-1,ola-mir-130c,tni-mir-130,fru-mir-130,ipu-mir-130c-2,ipu-mir-130c-1,	ipu-mir-130c-1	GCCCTTTTTCTGTTGTACTactggccaatcagaagagcagtgcaatattaaaagggcat	ipu-miR-130c	GCCCTTTTTCTGTTGTACT	5'	Diff	gp1	.....(((...(..((..(((.(((((((((..(((((((((.((...(((....))))).)))))))))..))))))))).)))..))..)...)))..	93	45	-36.4	0	0	0	0	0	0	13	5	0	11	0	0	0	0	0	0	0	0	7.67246	5.15178	0	5.94399	0	0	middle
203	334	oni-miR-130a_R+1	CAGTGCAATATTAAAAGGGCAT	22	NC_035081.1	+	32647810	32647909	tggtgtccatgttgtcgtccattGCCCTTTTTCTGTTGTACTACTgggcattgagatgagCAGTGCAATATTAAAAGGGCATtggctgatgaaacggaga	10	oni-mir-130a-2,abu-mir-130-1,mze-mir-130-1,nbr-mir-130-1,pny-mir-130a-1,ola-mir-130c,tni-mir-130,fru-mir-130,ipu-mir-130c-2,ipu-mir-130c-1,	oni-mir-130a-2	gccctttttctgttgcactactggacgctgagatgagCAGTGCAATATTAAAAGGGCA	oni-miR-130a	CAGTGCAATATTAAAAGGGCA	3'	Diff	gp1	.....(((...(..((..(((.(((((((((..(((((((((.((...(((....))))).)))))))))..))))))))).)))..))..)...)))..	93	45	-36.4	14.5	2.5	18.5	9.5	8.5	4.5	65.5	27.25	13.5	115.5	21.75	54.5	12.3251	3.57272	13.8997	5.78788	9.971	4.31948	38.6574	28.0772	15.0828	62.4119	22.7362	38.0939	middle
204	335	ssa-miR-130b-2-5p_L-1	GCCCCTTTTATATTGTCCTACT	22	NC_035088.1	-	33959863	33959947	tgtctgtccagtGCCCCTTTTATATTGTCCTACTggtgaccctgtaatgaaagCAGTGCAATGTTAAAAGGGCATtggccaggga	4	dre-mir-130a,ssa-mir-130b-2,ccr-mir-130a,mdo-mir-130c-1,	ssa-mir-130b-2	TGCCCCTTTTATATTGTCCTACTggtgaccctctaatgaaagCAGTGCAATGTTAAAAGGGCA	ssa-miR-130b-2-5p	TGCCCCTTTTATATTGTCCTACT	5'	Diff	gp1	..((((.(((((((((.(((.(((((((((....)).....((((.......)))).))))))).))).))))))))).))))..	81	47.1	-30.5	32.3333	44	40	150	56	74.3333	120.333	107	81.6667	120.667	64.6667	114.667	27.4837	62.8798	30.0533	91.3876	65.6913	71.3514	71.0194	110.248	91.2417	65.2038	67.5989	80.1487	middle
204	336	dre-miR-130a_1ss21AT	CAGTGCAATGTTAAAAGGGCTT	22	NC_035088.1	-	33959863	33959947	tgtctgtccagtGCCCCTTTTATATTGTCCTACTggtgaccctgtaatgaaagCAGTGCAATGTTAAAAGGGCATtggccaggga	4	dre-mir-130a,ssa-mir-130b-2,ccr-mir-130a,mdo-mir-130c-1,	dre-mir-130a	tgtctgtccagtgccccttttatattgtactactgataacccagttattaaagCAGTGCAATGTTAAAAGGGCATtggccaggga	dre-miR-130a	CAGTGCAATGTTAAAAGGGCAT	3'	Diff	gp1	..((((.(((((((((.(((.(((((((((....)).....((((.......)))).))))))).))).))))))))).))))..	81	47.1	-30.5	60.5	26	94	91.5	45	57	219	98	51.5	229	89	169	51.4256	37.1562	70.6253	55.7465	52.7876	54.7134	129.251	100.975	57.5381	123.743	93.0356	118.126	middle
205	337	oni-miR-130a_R+1	CAGTGCAATATTAAAAGGGCAT	22	NC_035087.1	-	74662506	74662586	tgttgttgtccggagcccttttactggtgtactactgtgaaatcagatgagCAGTGCAATATTAAAAGGGCATtggctgac	8	oni-mir-130a-1,abu-mir-130-2,mze-mir-130-2,nbr-mir-130-2,ssa-mir-130d-2,pny-mir-130a-2,ccr-mir-130c,gga-mir-130a,	oni-mir-130a-1	gccctttttctgttgtactactgtgaaatcagatgagCAGTGCAATATTAAAAGGGCA	oni-miR-130a	CAGTGCAATATTAAAAGGGCA	3'	Diff	gp1	....(((..(((..(((((((((....((((((.((.............)).))))))....)))))))))..)))..)))	77	44.4	-23.5	14.5	2.5	18.5	9.5	8.5	4.5	65.5	27.25	13.5	115.5	21.75	54.5	12.3251	3.57272	13.8997	5.78788	9.971	4.31948	38.6574	28.0772	15.0828	62.4119	22.7362	38.0939	middle
206	338	oni-miR-132d	ACCATGGCTGTAGACTGTTACC	22	NC_035105.1	-	36418999	36419059	ACCATGGCTGTAGACTGTTACCatggtgctgtctctagagTAACAATCTAAAGCCACGGTC	1	oni-mir-132d,	oni-mir-132d	ACCATGGCTGTAGACTGTTACCatggtgctgttgctagagtaacaatctaaagccacggtc	oni-miR-132d	ACCATGGCTGTAGACTGTTACC	5'	Yes	gp1	(((.(((((.((((.((((((..(((........)))..)))))).)))).))))).))).	60	47.5	-24.3	0	0	0	29	0	0	0	0	5	34	11	12	0	0	0	17.6683	0	0	0	0	5.58623	18.3723	11.4988	8.38765	middle
206	339	oni-mir-132d-p3	TAACAATCTAAAGCCACGGTC	21	NC_035105.1	-	36418999	36419059	ACCATGGCTGTAGACTGTTACCatggtgctgtctctagagTAACAATCTAAAGCCACGGTC	1	oni-mir-132d,	oni-mir-132d	ACCATGGCTGTAGACTGTTACCatggtgctgttgctagagtaacaatctaaagccacggtc	oni-mir-132d-p3	taacaatctaaagccacggtc	3'	New	gp1	(((.(((((.((((.((((((..(((........)))..)))))).)))).))))).))).	60	47.5	-24.3	0	0	0	0	0	0	0	0	0	5	0	0	0	0	0	0	0	0	0	0	0	2.70181	0	0	low
207	340	ssa-miR-132-3p	TAACAGTCTACAGCCATGGTCG	22	NC_035103.1	-	21776761	21776823	accgtggcattagattgttactgtagaaacagcaccactggTAACAGTCTACAGCCATGGTCG	1	ssa-mir-132-3,	ssa-mir-132-3	ACCGTGGCATTAGATTGTTACTgtagaaacagcaccactggTAACAGTCTACAGCCATGGTCG	ssa-miR-132-3p	TAACAGTCTACAGCCATGGTCG	3'	Yes	gp1	((((((((..((((((((((((.................))))))))))))..))))))))..	61	47.6	-26.6	11.75	4.75	15.75	20.25	8	16.75	27.25	5.25	26	14.75	3.25	11.5	9.98762	6.78816	11.8335	12.3373	9.38447	16.0781	16.0827	5.40937	29.0484	7.97035	3.39737	8.03817	middle
208	341	oni-miR-132b-5p	ACCGTGGCTTTAGATTGTTACT	22	NC_035105.1	+	36419000	36419061	ACCGTGGCTTTAGATTGTTACTctagagacagcaccatggTAACAGTCTACAGCCATGGTCG	7	oni-mir-132b,mze-mir-132b,nbr-mir-132b,pny-mir-132-2,gmo-mir-132-2,ssa-mir-132-1,abu-mir-132-2,	oni-mir-132b	ACCGTGGCTTTAGATTGTTACTctagcaacagcaccatggTAACAGTCTACAGCCATGGTC	oni-miR-132b-5p	ACCGTGGCTTTAGATTGTTACT	5'	Yes	gp1	(((((((((.((((((((((((................)))))))))))).)))))))))..	60	48.4	-28.7	0	0	0	0	0	0	6	0	0	0	0	0	0	0	0	0	0	0	3.54113	0	0	0	0	0	low
208	342	oni-miR-132a_R+1	TAACAGTCTACAGCCATGGTCG	22	NC_035105.1	+	36419000	36419061	ACCGTGGCTTTAGATTGTTACTctagagacagcaccatggTAACAGTCTACAGCCATGGTCG	7	oni-mir-132b,mze-mir-132b,nbr-mir-132b,pny-mir-132-2,gmo-mir-132-2,ssa-mir-132-1,abu-mir-132-2,	oni-mir-132b	ACCGTGGCTTTAGATTGTTACTctagcaacagcaccatggTAACAGTCTACAGCCATGGTC	oni-miR-132a	TAACAGTCTACAGCCATGGTC	3'	Diff	gp1	(((((((((.((((((((((((................)))))))))))).)))))))))..	60	48.4	-28.7	11.75	4.75	15.75	20.25	8	16.75	27.25	5.25	26	14.75	3.25	11.5	9.98762	6.78816	11.8335	12.3373	9.38447	16.0781	16.0827	5.40937	29.0484	7.97035	3.39737	8.03817	middle
209	343	ssa-miR-132-5p	ACCGTGGCTTTAGATTGTTACT	22	NC_035092.1	-	3012776	3012837	ACCGTGGCTTTAGATTGTTACTgtagagacggcaacatggTAACAGTCTACAGCCATGGTCG	2	ssa-mir-132-2,ipu-mir-132a,	ssa-mir-132-2	ACCGTGGCTTTAGATTGTTACTgtagagacggtaacatggTAACAGTCTACAGCCATGGTCG	ssa-miR-132-5p	ACCGTGGCTTTAGATTGTTACT	5'	Yes	gp1	(((((((((.(((((((((((..(............)..))))))))))).)))))))))..	60	48.4	-30.3	0	0	0	0	0	0	6	0	0	0	0	0	0	0	0	0	0	0	3.54113	0	0	0	0	0	low
209	344	ssa-miR-132-3p	TAACAGTCTACAGCCATGGTCG	22	NC_035092.1	-	3012776	3012837	ACCGTGGCTTTAGATTGTTACTgtagagacggcaacatggTAACAGTCTACAGCCATGGTCG	2	ssa-mir-132-2,ipu-mir-132a,	ssa-mir-132-2	ACCGTGGCTTTAGATTGTTACTgtagagacggtaacatggTAACAGTCTACAGCCATGGTCG	ssa-miR-132-3p	TAACAGTCTACAGCCATGGTCG	3'	Yes	gp1	(((((((((.(((((((((((..(............)..))))))))))).)))))))))..	60	48.4	-30.3	11.75	4.75	15.75	20.25	8	16.75	27.25	5.25	26	14.75	3.25	11.5	9.98762	6.78816	11.8335	12.3373	9.38447	16.0781	16.0827	5.40937	29.0484	7.97035	3.39737	8.03817	middle
210	345	oni-miR-132a_R+1	TAACAGTCTACAGCCATGGTCG	22	NC_035100.1	-	18446186	18446275	gctgtctccatggtgaccgtggcattagattgttactgtagcaacagcaccactggTAACAGTCTACAGCCATGGTCGctagggggcaaa	12	oni-mir-132a,abu-mir-132-1,mze-mir-132a,nbr-mir-132a,pny-mir-132-1,dre-mir-132-1,ssa-mir-132-4,ola-mir-132,ccr-mir-132a,tni-mir-132,fru-mir-132,ipu-mir-132b,	oni-mir-132a	accgtggcattagattgttactgtagtaacagcaccagtggTAACAGTCTACAGCCATGGTC	oni-miR-132a	TAACAGTCTACAGCCATGGTC	3'	Diff	gp1	..(((((((.(((((((((((((..((((((((((((((.((....))...)).))))))))))))..))))))))))))))))))))..	86	52.2	-50.3	11.75	4.75	15.75	20.25	8	16.75	27.25	5.25	26	14.75	3.25	11.5	9.98762	6.78816	11.8335	12.3373	9.38447	16.0781	16.0827	5.40937	29.0484	7.97035	3.39737	8.03817	middle
211	346	ssa-miR-133a-5p_R+1	AGCTGGTAAAATGGAACCAAAT	22	NC_035092.1	+	65926977	65927036	AGCTGGTAAAATGGAACCAAATcaactgttgaatggatTTGGTCCCCTTCAACCAGCTGT	5	ssa-mir-133a-2,dno-mir-133a-1,dno-mir-133a-1,dno-mir-133a-1,dno-mir-133a-1,	ssa-mir-133a-2	AGCTGGTAAAATGGAACCAAAtcaactgttgaatggaTTTGGTCCCCTTCAACCAGCTgt	ssa-miR-133a-5p	AGCTGGTAAAATGGAACCAAA	5'	Diff	gp1	(((((((..((.((.((((((((............)))))))).)).))..)))))))..	58	43.3	-22.7	25	19	6	4.33333	38.3333	22.3333	0	0	0	0	0	0	21.2503	27.1526	4.508	2.64009	44.9672	21.4374	0	0	0	0	0	0	middle
211	347	ssa-miR-133b-3p_L-1R+2	TTGGTCCCCTTCAACCAGCTGT	22	NC_035092.1	+	65926977	65927036	AGCTGGTAAAATGGAACCAAATcaactgttgaatggatTTGGTCCCCTTCAACCAGCTGT	5	ssa-mir-133a-2,dno-mir-133a-1,dno-mir-133a-1,dno-mir-133a-1,dno-mir-133a-1,	ssa-mir-133a-2	AGCTGGTAAAATGGAACCAAAtcaactgttgaatggaTTTGGTCCCCTTCAACCAGCTgt	ssa-miR-133b-3p	TTTGGTCCCCTTCAACCAGCT	3'	Diff	gp1	(((((((..((.((.((((((((............)))))))).)).))..)))))))..	58	43.3	-22.7	187	176.833	167.333	235.25	567.583	268.75	18.6667	57.3333	20.3333	227.583	66.25	60.5833	158.952	252.71	125.723	143.326	665.808	257.969	11.0169	59.0738	22.7173	122.978	69.254	42.346	high
212	348	dre-miR-133a-2-5p_R+1	AGCTGGTAAAATGGAACCAAAT	22	NC_035084.1	-	68358553	68358641	caatgctttgctaaAGCTGGTAAAAAGGAACCAAATcacctcttgaatggatTTGGTCCCCTTCAACCAGCTGTagctatgctttgatg	55	oni-mir-133a-1,gmo-mir-133a-1,abu-mir-133a-2,mze-mir-133a-1,nbr-mir-133a-2,dre-mir-133a-1,ssa-mir-133a-3,pny-mir-133-3,ola-mir-133-1,ccr-mir-133a,tni-mir-133,fru-mir-133,bta-mir-133a-2,bta-mir-133a-2,cfa-mir-133a,ptr-mir-133a-1,ppy-mir-133a,ppa-mir-133a,hsa-mir-133a-1,ptr-mir-133a-1,ppy-mir-133a,mml-mir-133a,ggo-mir-133a,rno-mir-133a,rno-mir-133a,cpo-mir-133a-2,cpo-mir-133a-2,pal-mir-133a-2,ocu-m…	dre-mir-133a-1	catcaaaccacaatgctttgctaaAGCTGGTAAAATGGAACCAAAtcacctcttcaatggaTTTGGTCCCCTTCAACCAGCTGtagctatgctttgatg	dre-miR-133a-2-5p	AGCTGGTAAAATGGAACCAAA	5'	Diff	gp1	(((.((...((((.(((((((...((((.((((((((............))))))))..))))..))))))).))))...)).)))...	86	42.7	-33.8	25	19	6	4.33333	38.3333	22.3333	0	0	0	0	0	0	21.2503	27.1526	4.508	2.64009	44.9672	21.4374	0	0	0	0	0	0	middle
212	349	oni-miR-133b_L-1R+2	TTGGTCCCCTTCAACCAGCTGT	22	NC_035084.1	-	68358553	68358641	caatgctttgctaaAGCTGGTAAAAAGGAACCAAATcacctcttgaatggatTTGGTCCCCTTCAACCAGCTGTagctatgctttgatg	55	oni-mir-133a-1,gmo-mir-133a-1,abu-mir-133a-2,mze-mir-133a-1,nbr-mir-133a-2,dre-mir-133a-1,ssa-mir-133a-3,pny-mir-133-3,ola-mir-133-1,ccr-mir-133a,tni-mir-133,fru-mir-133,bta-mir-133a-2,bta-mir-133a-2,cfa-mir-133a,ptr-mir-133a-1,ppy-mir-133a,ppa-mir-133a,hsa-mir-133a-1,ptr-mir-133a-1,ppy-mir-133a,mml-mir-133a,ggo-mir-133a,rno-mir-133a,rno-mir-133a,cpo-mir-133a-2,cpo-mir-133a-2,pal-mir-133a-2,ocu-m…	oni-mir-133a-1	agctggtaaaatggaaccaaatcacctcttgaatggaTTTGGTCCCCTTCAACCAGCTgt	oni-miR-133b	TTTGGTCCCCTTCAACCAGCT	3'	Diff	gp1	(((.((...((((.(((((((...((((.((((((((............))))))))..))))..))))))).))))...)).)))...	86	42.7	-33.8	187	176.833	167.333	235.25	567.583	268.75	18.6667	57.3333	20.3333	227.583	66.25	60.5833	158.952	252.71	125.723	143.326	665.808	257.969	11.0169	59.0738	22.7173	122.978	69.254	42.346	high
213	350	gmo-miR-133b-5p_R-1	GCTGGTCAAACGGAACCAAGT	21	NC_035080.1	+	82863140	82863225	cacgccttgctgtgGCTGGTCAAACGGAACCAAGTcaggtgtttcagtgaggTTTGGTCCCCTTCAACCAGCTactgcgtcgtgaa	25	oni-mir-133b,abu-mir-133b,mze-mir-133b,nbr-mir-133b,pny-mir-133-1,gmo-mir-133b,dre-mir-133b,ssa-mir-133b-2,ssa-mir-133b-1,ola-mir-133-3,pol-mir-133,ipu-mir-133b,cpo-mir-133b,cpo-mir-133b,ocu-mir-133b,dno-mir-133b,dno-mir-133b,eca-mir-133b,mdo-mir-133b,cpo-mir-133b,cpo-mir-133b,ocu-mir-133b,pal-mir-133b,dno-mir-133b,dno-mir-133b,	gmo-mir-133b	GCTGGTCAAACGGAACCAAGTCaggtgtttctgtgaggTTTGGTCCCTTTCAACCAGCT	gmo-miR-133b-5p	GCTGGTCAAACGGAACCAAGTC	5'	Diff	gp1	((((...(((.(((((((((..((.((.(((((..(..............)..))))).)).))..))))))))).))).))))..	84	54.7	-32.5	0	0	0	0	0	0	0	0	0	0	0	0	0	0	0	0	0	0	0	0	0	0	0	0	low
213	351	oni-miR-133b	TTTGGTCCCCTTCAACCAGCT	21	NC_035080.1	+	82863140	82863225	cacgccttgctgtgGCTGGTCAAACGGAACCAAGTcaggtgtttcagtgaggTTTGGTCCCCTTCAACCAGCTactgcgtcgtgaa	25	oni-mir-133b,abu-mir-133b,mze-mir-133b,nbr-mir-133b,pny-mir-133-1,gmo-mir-133b,dre-mir-133b,ssa-mir-133b-2,ssa-mir-133b-1,ola-mir-133-3,pol-mir-133,ipu-mir-133b,cpo-mir-133b,cpo-mir-133b,ocu-mir-133b,dno-mir-133b,dno-mir-133b,eca-mir-133b,mdo-mir-133b,cpo-mir-133b,cpo-mir-133b,ocu-mir-133b,pal-mir-133b,dno-mir-133b,dno-mir-133b,	oni-mir-133b	gctggtcaaacggaaccaagtcaggtgtttctgtgaggTTTGGTCCCCTTCAACCAGCT	oni-miR-133b	TTTGGTCCCCTTCAACCAGCT	3'	Yes	gp1	((((...(((.(((((((((..((.((.(((((..(..............)..))))).)).))..))))))))).))).))))..	84	54.7	-32.5	8	1.5	1.5	10.75	10.75	9.25	0	0	0	11.75	1.75	1.75	6.80008	2.14363	1.127	6.54945	12.6104	8.87893	0	0	0	6.34926	1.82935	1.2232	middle
214	352	gmo-miR-133a-5p	AGCTGGTAAAATGGAACCAAAT	22	NC_035085.1	+	40755159	40755260	ttcacaccaaaaatgctttgctaaAGCTGGTAAAATGGAACCAAATcaactgttcaatggatTTGGTCCCCTTCAACCAGCTGTagctgtgcattgatcact	48	oni-mir-133a-2,ssa-mir-133a-1,abu-mir-133a-1,mze-mir-133a-2,nbr-mir-133a-1,cpo-mir-133a-1,cpo-mir-133a-1,gmo-mir-133a-2,dre-mir-133a-2,pny-mir-133-2,ola-mir-133-2,ipu-mir-133a,bta-mir-133a-1,bta-mir-133a-1,ptr-mir-133a-2,ptr-mir-133a-2,ppy-mir-133c,hsa-mir-133a-2,ppy-mir-133c,mml-mir-133c,ssc-mir-133a-1,ssc-mir-133a-1,ssc-mir-133a-2,ssc-mir-133a-2,chi-mir-133a,oar-mir-133,mmu-mir-133a-2,bta-mir-1…	gmo-mir-133a-2	AGCTGGTAAAATGGAACCAAATcaactgttaaatggatTTGGTCCCCTTCAACCAGCTGT	gmo-miR-133a-5p	AGCTGGTAAAATGGAACCAAAT	5'	Yes	gp1	...........(((((...((((.(((((((..((.((.((((((((............)))))))).)).))..))))))).))))...))))).......	84	41.2	-35.1	25	19	6	4.33333	38.3333	22.3333	0	0	0	0	0	0	21.2503	27.1526	4.508	2.64009	44.9672	21.4374	0	0	0	0	0	0	middle
214	353	oni-miR-133b_L-1R+2	TTGGTCCCCTTCAACCAGCTGT	22	NC_035085.1	+	40755159	40755260	ttcacaccaaaaatgctttgctaaAGCTGGTAAAATGGAACCAAATcaactgttcaatggatTTGGTCCCCTTCAACCAGCTGTagctgtgcattgatcact	48	oni-mir-133a-2,ssa-mir-133a-1,abu-mir-133a-1,mze-mir-133a-2,nbr-mir-133a-1,cpo-mir-133a-1,cpo-mir-133a-1,gmo-mir-133a-2,dre-mir-133a-2,pny-mir-133-2,ola-mir-133-2,ipu-mir-133a,bta-mir-133a-1,bta-mir-133a-1,ptr-mir-133a-2,ptr-mir-133a-2,ppy-mir-133c,hsa-mir-133a-2,ppy-mir-133c,mml-mir-133c,ssc-mir-133a-1,ssc-mir-133a-1,ssc-mir-133a-2,ssc-mir-133a-2,chi-mir-133a,oar-mir-133,mmu-mir-133a-2,bta-mir-1…	oni-mir-133a-2	agctggtaaaatggaaccaaatcaactgttcaatggaTTTGGTCCCCTTCAACCAGCTgt	oni-miR-133b	TTTGGTCCCCTTCAACCAGCT	3'	Diff	gp1	...........(((((...((((.(((((((..((.((.((((((((............)))))))).)).))..))))))).))))...))))).......	84	41.2	-35.1	187	176.833	167.333	235.25	567.583	268.75	18.6667	57.3333	20.3333	227.583	66.25	60.5833	158.952	252.71	125.723	143.326	665.808	257.969	11.0169	59.0738	22.7173	122.978	69.254	42.346	high
215	354	dre-miR-135c_R+1	TATGGCTTTCTATTCCTATGTGA	23	NC_035093.1	+	49221432	49221514	ctgctgttttcTATGGCTTTCTATTCCTATGTGAttttctctactgtcacgtagggtccaaagccattgggtacagagtggaa	7	dre-mir-135c-1,ssa-mir-135b-2,ssa-mir-135b-3,ccr-mir-135c,tni-mir-135a,fru-mir-135a,ipu-mir-135c-1,	dre-mir-135c-1	tgctgtgtttTATGGCTTTCTATTCCTATGTGattttcttctgccgtgtcacatagggttcaaagccattgggtacagag	dre-miR-135c	TATGGCTTTCTATTCCTATGTG	5'	Diff	gp1	((.((((..(((((((((((....(((((((((((..........)))))))))))...)))))))).))).)))))).....	78	43.4	-29.6	0	0	0	1.66667	0	0	0	0	0	0	0	0	0	0	0	1.01542	0	0	0	0	0	0	0	0	low
216	355	oni-miR-135b	TATGGCTTTCTATTCCTATGTGA	23	NC_035092.1	+	44608872	44608933	TATGGCTTTCTATTCCTATGTGAtttctctctggtatgtcatatagggtttaaagccattgg	6	oni-mir-135b-1,abu-mir-135b-1,gmo-mir-135c-1,mze-mir-135b-1,nbr-mir-135b-1,pny-mir-135b-1,	oni-mir-135b-1	TATGGCTTTCTATTCCTATGTGAttttctctggcatgtcacatagggtctaaagccattg	oni-miR-135b	TATGGCTTTCTATTCCTATGTGA	5'	Yes	gp1	.((((((((....(((((((((((..((....))...)))))))))))...))))))))...	58	37.1	-22.9	0	0	0	1.66667	0	0	0	0	0	0	0	0	0	0	0	1.01542	0	0	0	0	0	0	0	0	low
217	356	oni-miR-135b	TATGGCTTTCTATTCCTATGTGA	23	NC_035085.1	-	50001427	50001487	TATGGCTTTCTATTCCTATGTGAtttctctctggtatgtcatgtagggtttaaagccattg	6	oni-mir-135b-2,mze-mir-135b-2,pny-mir-135b-2,ssa-mir-135b-1,abu-mir-135b-2,nbr-mir-135b-2,	oni-mir-135b-2	TATGGCTTTCTATTCCTATGTGAgttctttctaacatgtcatgtagggtttaaagccattgg	oni-miR-135b	TATGGCTTTCTATTCCTATGTGA	5'	Yes	gp1	.((((((((....(((((..((((..((....))...))))..)))))...))))))))..	58	37.7	-21.5	0	0	0	1.66667	0	0	0	0	0	0	0	0	0	0	0	1.01542	0	0	0	0	0	0	0	0	low
218	357	oni-miR-135a_R+1	TATGGCTTTTTATTCCTATCTGA	23	NC_035085.1	-	33876864	33876947	tgcccactgcactgTATGGCTTTTTATTCCTATCTGActgcgttgagggttcatatagggatggaagccatgcagtgcgctggg	8	oni-mir-135a,abu-mir-135a,mze-mir-135a,nbr-mir-135a,pny-mir-135a,ssa-mir-135a,tni-mir-135b,fru-mir-135b,	oni-mir-135a	TATGGCTTTTTATTCCTATCTGactgtacttatggttcatatagggatggaagccatgca	oni-miR-135a	TATGGCTTTTTATTCCTATCTG	5'	Diff	gp1	..((((..(((((((((((((.(..((((((((.(((((........)).))).))))))))..))))))))))))))..))))	82	51.2	-43.2	0	6	0	0	0	0	0	0	0	0	0	0	0	8.57452	0	0	0	0	0	0	0	0	0	0	low
219	358	oni-miR-138	AGCTGGTGTTGTGAATCAGGCCG	23	NC_035078.1	-	53755330	53755397	AGCTGGTGTTGTGAATCAGGCCGatgccacacacctgctataacccggctatttcacaacaccagggt	1	oni-mir-138-1,	oni-mir-138-1	AGCTGGTGTTGTGAATCAGGCCGatgacacacacctcttataatccggctatttcacaacaccagggt	oni-miR-138	AGCTGGTGTTGTGAATCAGGCCG	5'	Yes	gp1	..(((((((((((((...(((((......................)))))..)))))))))))))...	63	52.9	-28.4	4.75	2	3.75	5.75	3.5	3.25	8.5	2.25	3.75	8.75	3.5	9.5	4.03755	2.85817	2.8175	3.50319	4.1057	3.11963	5.01661	2.3183	4.18967	4.72817	3.6587	6.64023	low
220	359	ssa-miR-138-5p	AGCTGGTGTTGTGAATCAGGCCG	23	NC_035094.1	+	44702591	44702652	AGCTGGTGTTGTGAATCAGGCCGctgtggtgatgagaccggctacttcccaacaccagggtc	2	ssa-mir-138-3,pal-mir-138-1,	ssa-mir-138-3	AGCTGGTGTTGTGAATCAGGCCGctgtggtgttgagaccggCTACTTCCCAACACCAGGGTC	ssa-miR-138-5p	AGCTGGTGTTGTGAATCAGGCCG	5'	Yes	gp1	..(((((((((.(((...((((.....(((......)))))))..))).)))))))))....	56	58.1	-23.1	4.75	2	3.75	5.75	3.5	3.25	8.5	2.25	3.75	8.75	3.5	9.5	4.03755	2.85817	2.8175	3.50319	4.1057	3.11963	5.01661	2.3183	4.18967	4.72817	3.6587	6.64023	low
221	360	ssa-miR-138-5p	AGCTGGTGTTGTGAATCAGGCCG	23	NW_018626295.1	-	552	612	AGCTGGTGTTGTGAATCAGGCCGctgtgttgttgagaccggctacttcccaacaccagggt	1	ssa-mir-138-4,	ssa-mir-138-4	AGCTGGTGTTGTGAATCAGGCCGctatagtgccagacacGGCTTCTTCCCAACACCAGGGT	ssa-miR-138-5p	AGCTGGTGTTGTGAATCAGGCCG	5'	Yes	gp1	..(((((((((.(((...(((((....(((.....))))))))..))).)))))))))...	56	55.7	-23.8	4.75	2	3.75	5.75	3.5	3.25	8.5	2.25	3.75	8.75	3.5	9.5	4.03755	2.85817	2.8175	3.50319	4.1057	3.11963	5.01661	2.3183	4.18967	4.72817	3.6587	6.64023	low
222	361	dre-miR-138-5p	AGCTGGTGTTGTGAATCAGGCCG	23	NC_035077.1	-	24209482	24209577	ggtgtgtgtgctgcAGCTGGTGTTGTGAATCAGGCCGatgccacacacctgctataacccggctatttcacaacaccagggtggcactgcaccact	17	dre-mir-138-1,ssa-mir-138-2,ssa-mir-138-1,abu-mir-138-1,mze-mir-138-1,nbr-mir-138-1,pny-mir-138-1,ola-mir-138,ccr-mir-138,tni-mir-138,fru-mir-138,ipu-mir-138-1,rno-mir-138-2,rno-mir-138-2,mmu-mir-138-2,rno-mir-138-2,rno-mir-138-2,	dre-mir-138-1	tgtgtgctgcAGCTGGTGTTGTGAATCAGGCCGatgtcacacgtcagcgataacccgGCTATTTCACAACACCAGGGTggcaccaca	dre-miR-138-5p	AGCTGGTGTTGTGAATCAGGCCG	5'	Yes	gp1	((((...((((..(..(((((((((((((...(((((......................)))))..))))))))))))).)..))))..))))...	93	56.2	-46	4.75	2	3.75	5.75	3.5	3.25	8.5	2.25	3.75	8.75	3.5	9.5	4.03755	2.85817	2.8175	3.50319	4.1057	3.11963	5.01661	2.3183	4.18967	4.72817	3.6587	6.64023	low
223	362	dre-miR-139-5p_R+5	TCTACAGTGCATGTGTCTCCAGT	23	NC_035103.1	+	41741415	41741492	ctggctgtatTCTACAGTGCATGTGTCTCCAGTgtttgtgtgctactggagatgcggctctgttggaataacagccag	4	dre-mir-139,ssa-mir-139-1,ipu-mir-139,aca-mir-139,	dre-mir-139	ctgtatTCTACAGTGCATGTGTCTccagtgtttctatggcgacTGGGGAGGCAGCGCTGTTGGAATaac	dre-miR-139-5p	TCTACAGTGCATGTGTCT	5'	Diff	gp1	(((((((((((((((((.((.((..((((((((((......)).))))))))..)))).))).)))))).))))))))	78	50	-44.6	450.5	351.5	439.5	605.5	265.5	377	481.5	360.5	397.5	434	253.5	398	382.93	502.324	330.211	368.901	311.447	361.877	284.176	371.443	444.105	234.517	264.995	278.191	middle
224	363	ssa-miR-139-5p	TCTACAGTGCATGTGTCTCCAGT	23	NC_035086.1	+	32145049	32145107	TCTACAGTGCATGTGTCTCCAGTgaatatgagctacTGGAGAGGCAGCTCTGTGTGAGT	1	ssa-mir-139-2,	ssa-mir-139-2	TCTACAGTGCATGTGTCTCCAGTgaatatgagctacTGGAGAGGCAGTTCTGTGTGAGT	ssa-miR-139-5p	TCTACAGTGCATGTGTCTCCAGT	5'	Yes	gp1	(((((((.((.((..(((((((((.........)))))))))..)))).))))).))..	57	49.2	-24.9	450.5	351.5	439.5	605.5	265.5	377	481.5	360.5	397.5	434	253.5	398	382.93	502.324	330.211	368.901	311.447	361.877	284.176	371.443	444.105	234.517	264.995	278.191	middle
224	364	ssa-miR-139-2-3p_1ss12TC	TGGAGAGGCAGCTCTGTGTGAGT	23	NC_035086.1	+	32145049	32145107	TCTACAGTGCATGTGTCTCCAGTgaatatgagctacTGGAGAGGCAGCTCTGTGTGAGT	1	ssa-mir-139-2,	ssa-mir-139-2	TCTACAGTGCATGTGTCTCCAGTgaatatgagctacTGGAGAGGCAGTTCTGTGTGAGT	ssa-miR-139-2-3p	TGGAGAGGCAGTTCTGTGTGAGT	3'	Diff	gp1	(((((((.((.((..(((((((((.........)))))))))..)))).))))).))..	57	49.2	-24.9	0	0	9	0	0	0	0	0	0	5	0	5	0	0	6.762	0	0	0	0	0	0	2.70181	0	3.49486	low
225	365	gmo-miR-140-5p_R+1	CAGTGGTTTTACCCTATGGTAG	22	NC_035077.1	+	21361842	21361941	tgtctccggtgtcgcgcCAGTGGTTTTACCCTATGGTAGgttacgtcatgctgttctACCACAGGGTAGAACCACGGACgggatgtttggatgtgtctgc	36	oni-mir-140,mze-mir-140,pol-mir-140,gmo-mir-140,dre-mir-140,ssa-mir-140,cfa-mir-140,pal-mir-140,abu-mir-140,nbr-mir-140,pny-mir-140,tni-mir-140,fru-mir-140,ipu-mir-140,cpo-mir-140,dno-mir-140,ppa-mir-140,nle-mir-140,oga-mir-140,mmr-mir-140,cpo-mir-140,dno-mir-140,ocu-mir-140,ssc-mir-140,mmu-mir-140,mdo-mir-140,ssc-mir-140,tch-mir-140,dma-mir-140,gga-mir-140,eca-mir-140,efu-mir-140,ssc-mir-140,mmu…	gmo-mir-140	CAGTGGTTTTACCCTATGGTAggtgacgtcatgctgttctACCACAGGGTAGAACCACGGA	gmo-miR-140-5p	CAGTGGTTTTACCCTATGGTA	5'	Diff	gp1	.(((.(..(..((.((((.(((((((((((((.(((((((..(((......)))))))))).))))))))))))))).)).))..)..))))........	91	54	-43.7	92	42	172.5	195.5	118	129.5	214.5	115	92	258	96	174.5	78.2009	60.0216	129.605	119.109	138.421	124.305	126.596	118.491	102.787	139.414	100.353	121.97	middle
225	366	oni-miR-140	ACCACAGGGTAGAACCACGGAC	22	NC_035077.1	+	21361842	21361941	tgtctccggtgtcgcgcCAGTGGTTTTACCCTATGGTAGgttacgtcatgctgttctACCACAGGGTAGAACCACGGACgggatgtttggatgtgtctgc	36	oni-mir-140,mze-mir-140,pol-mir-140,gmo-mir-140,dre-mir-140,ssa-mir-140,cfa-mir-140,pal-mir-140,abu-mir-140,nbr-mir-140,pny-mir-140,tni-mir-140,fru-mir-140,ipu-mir-140,cpo-mir-140,dno-mir-140,ppa-mir-140,nle-mir-140,oga-mir-140,mmr-mir-140,cpo-mir-140,dno-mir-140,ocu-mir-140,ssc-mir-140,mmu-mir-140,mdo-mir-140,ssc-mir-140,tch-mir-140,dma-mir-140,gga-mir-140,eca-mir-140,efu-mir-140,ssc-mir-140,mmu…	oni-mir-140	cagtggttttaccctatggtaggtgacatcatgctgttctACCACAGGGTAGAACCACGGAC	oni-miR-140	ACCACAGGGTAGAACCACGGAC	3'	Yes	gp1	.(((.(..(..((.((((.(((((((((((((.(((((((..(((......)))))))))).))))))))))))))).)).))..)..))))........	91	54	-43.7	1477	1283.5	1935	3295.5	1611.5	1753	2486.5	1452	1872	4015.5	1861	2225	1255.47	1834.23	1453.83	2007.79	1890.38	1682.68	1467.51	1496.08	2091.48	2169.83	1945.38	1555.21	high
226	367	ola-miR-140-5p	CAGTGGTTTTACCCTATGGTAG	22	NC_035078.1	+	50865971	50866073	tgtgtctctgtctctggtgtcgcgcCAGTGGTTTTACCCTATGGTAGgttacgtcatgctgttctACCACAGGGTAGAACCACGGACgggatgtttggaggtg	17	ola-mir-140,bta-mir-140,bta-mir-140,ptr-mir-140,ppy-mir-140,hsa-mir-140,ptr-mir-140,ppy-mir-140,mml-mir-140,bta-mir-140,bta-mir-140,ptr-mir-140,ppy-mir-140,hsa-mir-140,ptr-mir-140,ppy-mir-140,mml-mir-140,	ola-mir-140	tgtctccggtgtcacgtCAGTGGTTTTACCCTATGGTAGgtgacatcatgctgttctACCACAGGGTAGAACCACGGacgggatgttgggaggtg	ola-miR-140-5p	CAGTGGTTTTACCCTATGGTAG	5'	Yes	gp1	........(..(((..(..((.((((.(((((((((((((.(((((((..(((......)))))))))).))))))))))))))).)).))...)..)))..)	95	53.4	-45.1	92	42	172.5	195.5	118	129.5	214.5	115	92	258	96	174.5	78.2009	60.0216	129.605	119.109	138.421	124.305	126.596	118.491	102.787	139.414	100.353	121.97	middle
226	368	ola-miR-140-3p_R+2	ACCACAGGGTAGAACCACGGAC	22	NC_035078.1	+	50865971	50866073	tgtgtctctgtctctggtgtcgcgcCAGTGGTTTTACCCTATGGTAGgttacgtcatgctgttctACCACAGGGTAGAACCACGGACgggatgtttggaggtg	17	ola-mir-140,bta-mir-140,bta-mir-140,ptr-mir-140,ppy-mir-140,hsa-mir-140,ptr-mir-140,ppy-mir-140,mml-mir-140,bta-mir-140,bta-mir-140,ptr-mir-140,ppy-mir-140,hsa-mir-140,ptr-mir-140,ppy-mir-140,mml-mir-140,	ola-mir-140	tgtctccggtgtcacgtCAGTGGTTTTACCCTATGGTAGgtgacatcatgctgttctACCACAGGGTAGAACCACGGacgggatgttgggaggtg	ola-miR-140-3p	ACCACAGGGTAGAACCACGG	3'	Diff	gp1	........(..(((..(..((.((((.(((((((((((((.(((((((..(((......)))))))))).))))))))))))))).)).))...)..)))..)	95	53.4	-45.1	1477	1283.5	1935	3295.5	1611.5	1753	2486.5	1452	1872	4015.5	1861	2225	1255.47	1834.23	1453.83	2007.79	1890.38	1682.68	1467.51	1496.08	2091.48	2169.83	1945.38	1555.21	high
227	369	ssa-miR-142a-5p_R+1	CATAAAGTAGAAAGCACTACTA	22	NC_035088.1	-	54044309	54044394	acagtgcagtcatcCATAAAGTAGAAAGCACTACTAaactcctcaccacagTGTAGTGTTTCCTACTTTATGGatgagtgtactgt	2	ssa-mir-142a-1,tni-mir-142b,	ssa-mir-142a-1	CATAAAGTAGAAAGCACTACTaaactcctcaccacagTGTAGTGTTTCCTACTTTATGGATg	ssa-miR-142a-5p	CATAAAGTAGAAAGCACTACT	5'	Diff	gp1	((((((((.(((((((((((((((.(((((((((..................))))))))).))))))))))))))).))))))))	86	40.7	-47.1	6.5	0	3	0	0	0	2.5	11.5	4.5	3.5	0	2.5	5.52507	0	2.254	0	0	0	1.47547	11.8491	5.0276	1.89127	0	1.74743	middle
227	370	ssa-miR-142b-3p_R-2	TGTAGTGTTTCCTACTTTATGG	22	NC_035088.1	-	54044309	54044394	acagtgcagtcatcCATAAAGTAGAAAGCACTACTAaactcctcaccacagTGTAGTGTTTCCTACTTTATGGatgagtgtactgt	2	ssa-mir-142a-1,tni-mir-142b,	ssa-mir-142a-1	CATAAAGTAGAAAGCACTACTaaactcctcaccacagTGTAGTGTTTCCTACTTTATGGATg	ssa-miR-142b-3p	TGTAGTGTTTCCTACTTTATGGAT	3'	Diff	gp1	((((((((.(((((((((((((((.(((((((((..................))))))))).))))))))))))))).))))))))	86	40.7	-47.1	4	2.33333	3	0	2.66667	0	22	13.6667	6.33333	5.66667	2.66667	7.33333	3.40004	3.33453	2.254	0	3.12816	0	12.9842	14.0815	7.07589	3.06206	2.78758	5.12579	middle
228	371	ssa-miR-142b-5p_R-3	TCCATAAAGTAGAGAGTAC	19	NC_035100.1	-	17207257	17207342	acagtgcagtcaTCCATAAAGTAGAGAGTACtactaaactcctctgcacagTGTAGTGTTTCCTACTTTATGGatgagtgtactgt	32	ssa-mir-142b,bta-mir-142,ppy-mir-142,rno-mir-142,hsa-mir-142,bta-mir-142,ppy-mir-142,mml-mir-142,rno-mir-142,ptr-mir-142,ptr-mir-142,ssc-mir-142,ssc-mir-142,mmu-mir-142a,eca-mir-142,bta-mir-142,ppy-mir-142,rno-mir-142,hsa-mir-142,bta-mir-142,ppy-mir-142,mml-mir-142,rno-mir-142,ptr-mir-142,ptr-mir-142,mdo-mir-142,cja-mir-142,cfa-mir-142,pal-mir-142,efu-mir-142,ssc-mir-142,ssc-mir-142,	ssa-mir-142b	TCCATAAAGTAGAGAGTACTACtaaactcctctgcacagTGTAGTGTTTCCTACTTTATGGAT	ssa-miR-142b-5p	TCCATAAAGTAGAGAGTACTAC	5'	Diff	gp1	((((((((.(((((((((((((((..(..(((((..................)))))..)..))))))))))))))).))))))))	86	40.7	-43.3	0	0	0	0	0	0	8	0	0	0	0	0	0	0	0	0	0	0	4.72151	0	0	0	0	0	low
228	372	ssa-miR-142b-3p_R-2	TGTAGTGTTTCCTACTTTATGG	22	NC_035100.1	-	17207257	17207342	acagtgcagtcaTCCATAAAGTAGAGAGTACtactaaactcctctgcacagTGTAGTGTTTCCTACTTTATGGatgagtgtactgt	32	ssa-mir-142b,bta-mir-142,ppy-mir-142,rno-mir-142,hsa-mir-142,bta-mir-142,ppy-mir-142,mml-mir-142,rno-mir-142,ptr-mir-142,ptr-mir-142,ssc-mir-142,ssc-mir-142,mmu-mir-142a,eca-mir-142,bta-mir-142,ppy-mir-142,rno-mir-142,hsa-mir-142,bta-mir-142,ppy-mir-142,mml-mir-142,rno-mir-142,ptr-mir-142,ptr-mir-142,mdo-mir-142,cja-mir-142,cfa-mir-142,pal-mir-142,efu-mir-142,ssc-mir-142,ssc-mir-142,	ssa-mir-142b	TCCATAAAGTAGAGAGTACTACtaaactcctctgcacagTGTAGTGTTTCCTACTTTATGGAT	ssa-miR-142b-3p	TGTAGTGTTTCCTACTTTATGGAT	3'	Diff	gp1	((((((((.(((((((((((((((..(..(((((..................)))))..)..))))))))))))))).))))))))	86	40.7	-43.3	4	2.33333	3	0	2.66667	0	22	13.6667	6.33333	5.66667	2.66667	7.33333	3.40004	3.33453	2.254	0	3.12816	0	12.9842	14.0815	7.07589	3.06206	2.78758	5.12579	middle
229	373	oni-miR-142_L+2R-1	TCCATAAAGTAGAAAGCACTAC	22	NC_035086.1	+	3594304	3594396	gtacagtgcagtcaTCCATAAAGTAGAAAGCACTACtaaactcctcgccacagTGTAGTGTTTCCTACTTTATGGatgagtgtactgttggct	22	oni-mir-142-1,ssa-mir-142a-2,abu-mir-142-1,mze-mir-142-1,nbr-mir-142-1,pny-mir-142-1,oni-mir-142-2,abu-mir-142-2,mze-mir-142-2,nbr-mir-142-2,pny-mir-142-2,gmo-mir-142-1,gmo-mir-142-2,dre-mir-142a,dre-mir-142b,ola-mir-142,tni-mir-142a,fru-mir-142,ipu-mir-142-1,ipu-mir-142-2,gga-mir-142,aca-mir-142,	oni-mir-142-2	CATAAAGTAGAAAGCACTACTaaactttactacacagtgtagtgtttcctactttatggatg	oni-miR-142	CATAAAGTAGAAAGCACTACT	5'	Diff	gp1	..((((((((.(((((((((((((((.(((((((((..................))))))))).))))))))))))))).)))))))).....	86	43	-47.6	14.5	18	18	19	12	6	57.5	11.5	4.5	15.5	7	15.5	12.3251	25.7236	13.524	11.5758	14.0767	5.75931	33.9359	11.8491	5.0276	8.37562	7.3174	10.8341	middle
229	374	gmo-miR-142-2-3p	TGTAGTGTTTCCTACTTTATGG	22	NC_035086.1	+	3594304	3594396	gtacagtgcagtcaTCCATAAAGTAGAAAGCACTACtaaactcctcgccacagTGTAGTGTTTCCTACTTTATGGatgagtgtactgttggct	22	oni-mir-142-1,ssa-mir-142a-2,abu-mir-142-1,mze-mir-142-1,nbr-mir-142-1,pny-mir-142-1,oni-mir-142-2,abu-mir-142-2,mze-mir-142-2,nbr-mir-142-2,pny-mir-142-2,gmo-mir-142-1,gmo-mir-142-2,dre-mir-142a,dre-mir-142b,ola-mir-142,tni-mir-142a,fru-mir-142,ipu-mir-142-1,ipu-mir-142-2,gga-mir-142,aca-mir-142,	gmo-mir-142-2	CATAAAGTAGAAAGCACTACTaaacttcaatgcaaagTGTAGTGTTTCCTACTTTATGG	gmo-miR-142-2-3p	TGTAGTGTTTCCTACTTTATGG	3'	Yes	gp1	..((((((((.(((((((((((((((.(((((((((..................))))))))).))))))))))))))).)))))))).....	86	43	-47.6	4	2.33333	3	0	2.66667	0	22	13.6667	6.33333	5.66667	2.66667	7.33333	3.40004	3.33453	2.254	0	3.12816	0	12.9842	14.0815	7.07589	3.06206	2.78758	5.12579	middle
230	375	gmo-miR-143-5p_R-2	GGTGCAGTGCTGCATCTCTGG	21	NC_035101.1	+	18135939	18135992	GGTGCAGTGCTGCATCTCTGGtcaattgggagtcTGAGATGAAGCACTGTAGCT	1	gmo-mir-143,	gmo-mir-143	GGTGCAGTGCTGCATCTCTGGTCagctggtagtcTGAGATGAAGCACTGTAGCT	gmo-miR-143-5p	GGTGCAGTGCTGCATCTCTGGTC	5'	Diff	gp1	..(((((((((.((((((.((((......)).)).)))))).)))))))))...	49	51.9	-23.9	5.5	4	17	5.5	4	5.5	12.5	11.5	12	23.5	11.5	18.5	4.67506	5.71635	12.7727	3.35088	4.69223	5.27937	7.37736	11.8491	13.4069	12.6985	12.0214	12.931	middle
230	376	gmo-miR-143-3p	TGAGATGAAGCACTGTAGCT	20	NC_035101.1	+	18135939	18135992	GGTGCAGTGCTGCATCTCTGGtcaattgggagtcTGAGATGAAGCACTGTAGCT	1	gmo-mir-143,	gmo-mir-143	GGTGCAGTGCTGCATCTCTGGTCagctggtagtcTGAGATGAAGCACTGTAGCT	gmo-miR-143-3p	TGAGATGAAGCACTGTAGCT	3'	Yes	gp1	..(((((((((.((((((.((((......)).)).)))))).)))))))))...	49	51.9	-23.9	46.5	28.5	61	72.5	26	40.5	38	74.5	42.5	71.5	50	65	39.5255	40.729	45.8313	44.1707	30.4995	38.8753	22.4272	76.7615	47.4829	38.6359	52.2672	45.4331	middle
231	377	ssa-miR-143-5p_R-1	GGTGCAGTGCTGCATCTCTGG	21	NC_035090.1	+	45962988	45963064	gtcctcaggccccaGGTGCAGTGCTGCATCTCTGGtcaattgggagtcTGAGATGAAGCACTGTAGCTCgggaaggg	31	oni-mir-143,abu-mir-143,ssa-mir-143,ccr-mir-143,ipu-mir-143,cpo-mir-143,dno-mir-143,nle-mir-143,oga-mir-143,cfa-mir-143,cpo-mir-143,pal-mir-143,dno-mir-143,ocu-mir-143,tch-mir-143,dma-mir-143,mmu-mir-143,cja-mir-143,gga-mir-143,eca-mir-143,mdo-mir-143,efu-mir-143,cpo-mir-143,dno-mir-143,nle-mir-143,oga-mir-143,cfa-mir-143,cpo-mir-143,pal-mir-143,dno-mir-143,ocu-mir-143,	ssa-mir-143	GGTGCAGTGCTGCATCTCTGGTcaattgggagtcTGAGATGAAGCACTGTAGCTC	ssa-miR-143-5p	GGTGCAGTGCTGCATCTCTGGT	5'	Diff	gp1	..(((....(((.((.(((((((((.((((((.((((......)).)).)))))).))))))))).)).)))..)))	75	58.4	-35.1	5.5	4	17	5.5	4	5.5	12.5	11.5	12	23.5	11.5	18.5	4.67506	5.71635	12.7727	3.35088	4.69223	5.27937	7.37736	11.8491	13.4069	12.6985	12.0214	12.931	middle
231	378	oni-miR-143	TGAGATGAAGCACTGTAGCTC	21	NC_035090.1	+	45962988	45963064	gtcctcaggccccaGGTGCAGTGCTGCATCTCTGGtcaattgggagtcTGAGATGAAGCACTGTAGCTCgggaaggg	31	oni-mir-143,abu-mir-143,ssa-mir-143,ccr-mir-143,ipu-mir-143,cpo-mir-143,dno-mir-143,nle-mir-143,oga-mir-143,cfa-mir-143,cpo-mir-143,pal-mir-143,dno-mir-143,ocu-mir-143,tch-mir-143,dma-mir-143,mmu-mir-143,cja-mir-143,gga-mir-143,eca-mir-143,mdo-mir-143,efu-mir-143,cpo-mir-143,dno-mir-143,nle-mir-143,oga-mir-143,cfa-mir-143,cpo-mir-143,pal-mir-143,dno-mir-143,ocu-mir-143,	oni-mir-143	ggtgcagtgctgcatctctggtcagttggtagtcTGAGATGAAGCACTGTAGCTC	oni-miR-143	TGAGATGAAGCACTGTAGCTC	3'	Yes	gp1	..(((....(((.((.(((((((((.((((((.((((......)).)).)))))).))))))))).)).)))..)))	75	58.4	-35.1	1526.5	705.5	2099	2708.5	950	1460.5	1355	1031.5	1364.5	1979.5	1131	1698	1297.54	1008.22	1577.05	1650.16	1114.41	1401.91	799.706	1062.81	1524.48	1069.65	1182.28	1186.85	high
232	379	tni-miR-144	TACAGTATAGATGATGTACT	20	NC_035088.1	-	31192463	31192536	ccctggacaggatatcatcatatactgtaagttcgttatggtgacacTACAGTATAGATGATGTACTatccagg	1	tni-mir-144,	tni-mir-144	ccctggacaggatatcatcttatactgtaagtttaataaagtgacacTACAGTATAGATGATGTACTatccagg	tni-miR-144	TACAGTATAGATGATGTACT	3'	Yes	gp1	.((((((.((.((((((((.(((((((((.(((((......))).))))))))))))))))))).)).))))))	73	40.5	-32.6	0	0	0	0	0	0	0	4.5	0	0	0	0	0	0	0	0	0	0	0	4.6366	0	0	0	0	low
233	380	oni-miR-144a_1ss11TA	GGATATCATCATATACTGTAAGT	23	NC_035086.1	+	25955040	25955112	cctggacaGGATATCATCATATACTGTAAGTtcgttatggtgacacTACAGTATAGATGATGTACTatccagg	18	oni-mir-144a,gmo-mir-144,ssa-mir-144,abu-mir-144,mze-mir-144,nbr-mir-144,pny-mir-144,fru-mir-144,pol-mir-144,ipu-mir-144,cpo-mir-144,cpo-mir-144,mmu-mir-144,eca-mir-144,cpo-mir-144,cpo-mir-144,pal-mir-144,ocu-mir-144,	oni-mir-144a	GGATATCATCTTATACTGTAAGTttattaaagagacactacagtatagatgatgtact	oni-miR-144a	GGATATCATCTTATACTGTAAGT	5'	Diff	gp1	((((((.((.((((((((.(((((((((.(((((......))).))))))))))))))))))).)).))))))	73	39.7	-32.3	0	5	0	0	0	0	0	0	0	0	0	0	0	7.14543	0	0	0	0	0	0	0	0	0	0	low
233	381	gmo-miR-144-3p_L-1	TACAGTATAGATGATGTACT	20	NC_035086.1	+	25955040	25955112	cctggacaGGATATCATCATATACTGTAAGTtcgttatggtgacacTACAGTATAGATGATGTACTatccagg	18	oni-mir-144a,gmo-mir-144,ssa-mir-144,abu-mir-144,mze-mir-144,nbr-mir-144,pny-mir-144,fru-mir-144,pol-mir-144,ipu-mir-144,cpo-mir-144,cpo-mir-144,mmu-mir-144,eca-mir-144,cpo-mir-144,cpo-mir-144,pal-mir-144,ocu-mir-144,	gmo-mir-144	GGATATCATCATATACTGTAAGTtcattatggagacaCTACAGTATAGATGATGTACT	gmo-miR-144-3p	CTACAGTATAGATGATGTACT	3'	Diff	gp1	((((((.((.((((((((.(((((((((.(((((......))).))))))))))))))))))).)).))))))	73	39.7	-32.3	0	0	0	0	0	0	0	4.5	0	0	0	0	0	0	0	0	0	0	0	4.6366	0	0	0	0	low
234	382	gmo-miR-145-5p	GTCCAGTTTTCCCAGGAATCCCT	23	NC_035101.1	+	18136407	18136471	ggGTCCAGTTTTCCCAGGAATCCCTtgggtaatcacaacggGGATTCCTGGAAATACTGTTCTtg	14	gmo-mir-145,cpo-mir-145,cpo-mir-145,ppa-mir-145,nle-mir-145,oga-mir-145,mmr-mir-145,pal-mir-145,ocu-mir-145,dma-mir-145,mmu-mir-145a,mdo-mir-145,cpo-mir-145,cpo-mir-145,	gmo-mir-145	GTCCAGTTTTCCCAGGAATCCCTtgttgaacatgaaagcgGGATTCCTGGAAATACTGTTCT	gmo-miR-145-5p	GTCCAGTTTTCCCAGGAATCCCT	5'	Yes	gp1	.((..((((.((.((((((((((((((((...)).))..)))))))))))).)).))))..))..	62	49.2	-29.7	319.5	429	437.5	1152	518	601.5	802.5	721	1157	1185	713	1056.5	271.578	613.078	328.708	701.857	607.644	577.371	473.627	742.887	1292.65	640.33	745.33	738.463	middle
234	383	gmo-miR-145-3p	GGATTCCTGGAAATACTGTTCT	22	NC_035101.1	+	18136407	18136471	ggGTCCAGTTTTCCCAGGAATCCCTtgggtaatcacaacggGGATTCCTGGAAATACTGTTCTtg	14	gmo-mir-145,cpo-mir-145,cpo-mir-145,ppa-mir-145,nle-mir-145,oga-mir-145,mmr-mir-145,pal-mir-145,ocu-mir-145,dma-mir-145,mmu-mir-145a,mdo-mir-145,cpo-mir-145,cpo-mir-145,	gmo-mir-145	GTCCAGTTTTCCCAGGAATCCCTtgttgaacatgaaagcgGGATTCCTGGAAATACTGTTCT	gmo-miR-145-3p	GGATTCCTGGAAATACTGTTCT	3'	Yes	gp1	.((..((((.((.((((((((((((((((...)).))..)))))))))))).)).))))..))..	62	49.2	-29.7	50.5	22.5	87	112	38.5	76	29	14.5	23	32.5	14	24.5	42.9255	32.1544	65.366	68.2361	45.1627	72.9512	17.1155	14.9402	25.6966	17.5618	14.6348	17.1248	middle
235	384	oni-miR-145	GTCCAGTTTTCCCAGGAATCCCT	23	NC_035090.1	+	45963414	45963475	GTCCAGTTTTCCCAGGAATCCCTtgggcaatcacaagggGGATTCCTGGAAATACTGTTCTt	6	oni-mir-145,abu-mir-145,ssa-mir-145-2,ssa-mir-145-1,ola-mir-145,ipu-mir-145,	oni-mir-145	GTCCAGTTTTCCCAGGAATCCCTtgacctatcagaaagggggattcctggaaatactgttctt	oni-miR-145	GTCCAGTTTTCCCAGGAATCCCT	5'	Yes	gp1	...((((.((.((((((((((((((((...)).))..)))))))))))).)).)))).....	54	48.4	-27.3	319.5	429	437.5	1152	518	601.5	802.5	721	1157	1185	713	1056.5	271.578	613.078	328.708	701.857	607.644	577.371	473.627	742.887	1292.65	640.33	745.33	738.463	middle
235	385	ssa-miR-145-3p_L+2R-1	GGATTCCTGGAAATACTGTTCT	22	NC_035090.1	+	45963414	45963475	GTCCAGTTTTCCCAGGAATCCCTtgggcaatcacaagggGGATTCCTGGAAATACTGTTCTt	6	oni-mir-145,abu-mir-145,ssa-mir-145-2,ssa-mir-145-1,ola-mir-145,ipu-mir-145,	ssa-mir-145-1	GTCCAGTTTTCCCAGGAATCCCTtgggcaatcaacaacggggATTCCTGGAAATACTGTTCTT	ssa-miR-145-3p	ATTCCTGGAAATACTGTTCTT	3'	Diff	gp1	...((((.((.((((((((((((((((...)).))..)))))))))))).)).)))).....	54	48.4	-27.3	50.5	22.5	87	112	38.5	76	29	14.5	23	32.5	14	24.5	42.9255	32.1544	65.366	68.2361	45.1627	72.9512	17.1155	14.9402	25.6966	17.5618	14.6348	17.1248	middle
236	386	ssa-miR-146d-5p	TGAGAACTGAATTCCAAGGGTT	22	NC_035086.1	-	6412223	6412282	TGAGAACTGAATTCCAAGGGTTgtatttctgaagtcagCCCATGGAGCTCAGTTCTTAAG	2	ssa-mir-146d-1,ssa-mir-146d-2,	ssa-mir-146d-2	TGAGAACTGAATTCCAAGGGTTgtatttctgaagtcagCCCATGGGGCTCAGTTCTTAAAC	ssa-miR-146d-5p	TGAGAACTGAATTCCAAGGGTT	5'	Yes	gp1	((((((((((..((((.((((((.((((...)))))))))).))))..))))))))))..	58	43.3	-29.4	99	54	140	141	55	118	397	105	75	228	62	151	84.151	77.1707	105.187	85.9044	64.5182	113.266	234.305	108.187	83.7934	123.203	64.8113	105.545	middle
236	387	ssa-miR-146d-3p	CCCATGGAGCTCAGTTCTTAAG	22	NC_035086.1	-	6412223	6412282	TGAGAACTGAATTCCAAGGGTTgtatttctgaagtcagCCCATGGAGCTCAGTTCTTAAG	2	ssa-mir-146d-1,ssa-mir-146d-2,	ssa-mir-146d-1	TGAGAACTGAATTCCAAGGGTTgtatttctgaagtcagCCCATGGAGCTCAGTTCTTAAG	ssa-miR-146d-3p	CCCATGGAGCTCAGTTCTTAAG	3'	Yes	gp1	((((((((((..((((.((((((.((((...)))))))))).))))..))))))))))..	58	43.3	-29.4	7	0	28	10	7	0	20	24	8	0	0	0	5.95007	0	21.0373	6.09251	8.21141	0	11.8038	24.7286	8.93796	0	0	0	middle
237	388	ssa-miR-146a-5p	TGAGAACTGAATTCCATAGATGG	23	NC_035092.1	+	16462542	16462603	TGAGAACTGAATTCCATAGATGGtagttgctcagatagacatctatggattcagttcttctt	2	ssa-mir-146a-3,ssa-mir-146b,	ssa-mir-146a-3	TGAGAACTGAATTCCATAGATGGtagttgctcagatagacATCTATGGATTCAGTTCTTCT	ssa-miR-146a-5p	TGAGAACTGAATTCCATAGATGG	5'	Yes	gp1	.(((((((((((.(((((((((...(((.....)))...))))))))))))))))))))...	58	37.1	-27.9	2208.5	1252	3133.5	2128.5	895.5	1475.5	6192	1709	1432	3028	872	2196	1877.25	1789.22	2354.3	1296.79	1050.47	1416.31	3654.45	1760.88	1599.9	1636.22	911.54	1534.94	high
238	389	ssa-miR-146a-5p	TGAGAACTGAATTCCATAGATGG	23	NC_035077.1	-	56394822	56394884	TGAGAACTGAATTCCATAGATGGtggctactggagatgtcATCTATGGGCTCAGTTCTTCTGg	6	ssa-mir-146a-2,ssa-mir-146a-1,abu-mir-146,mze-mir-146,pny-mir-146,ipu-mir-146a,	ssa-mir-146a-1	TGAGAACTGAATTCCATAGATGGtggctacaggagatgtcATCTATGGGCTCAGTTCTTCTGG	ssa-miR-146a-5p	TGAGAACTGAATTCCATAGATGG	5'	Yes	gp1	.(((((((((..(((((((((((...((.....))...))))))))))).)))))))))....	58	46	-25.8	2208.5	1252	3133.5	2128.5	895.5	1475.5	6192	1709	1432	3028	872	2196	1877.25	1789.22	2354.3	1296.79	1050.47	1416.31	3654.45	1760.88	1599.9	1636.22	911.54	1534.94	high
238	390	ssa-miR-146a-3p_R-1	ATCTATGGGCTCAGTTCTTCTG	22	NC_035077.1	-	56394822	56394884	TGAGAACTGAATTCCATAGATGGtggctactggagatgtcATCTATGGGCTCAGTTCTTCTGg	6	ssa-mir-146a-2,ssa-mir-146a-1,abu-mir-146,mze-mir-146,pny-mir-146,ipu-mir-146a,	ssa-mir-146a-1	TGAGAACTGAATTCCATAGATGGtggctacaggagatgtcATCTATGGGCTCAGTTCTTCTGG	ssa-miR-146a-3p	ATCTATGGGCTCAGTTCTTCTGG	3'	Diff	gp1	.(((((((((..(((((((((((...((.....))...))))))))))).)))))))))....	58	46	-25.8	247	142	382	166	164	167	287	175	156	203	32	150	209.953	202.93	287.009	101.136	192.382	160.301	169.384	180.312	174.29	109.694	33.451	104.846	middle
239	391	oni-miR-148-5p_1ss19AC	AAGTTCTGTGATACACTTCGACT	23	NC_035079.1	+	53475768	53475846	ctttccaagtaAAGTTCTGTGATACACTTCGACTctaattgtttgcagTCAGTGCATTACAGAACTTTGttttgggagt	11	oni-mir-148,abu-mir-148a,mze-mir-148,nbr-mir-148,pny-mir-148,dre-mir-148,ssa-mir-148a,ccr-mir-148,tni-mir-148,fru-mir-148,ipu-mir-148,	oni-mir-148	AAGTTCTGTGATACACTTAGACTctaactgcccgcagTCAGTGCATTACAGAACTTTG	oni-miR-148-5p	AAGTTCTGTGATACACTTAGACT	5'	Diff	gp1	.((((((((..((((((((((((.((((..((((..((....))..)))))))).))))))))))))...)))))))).	77	38	-28.8	121	20	158	223	66	143	242	51	59	168	86	106	102.851	28.5817	118.711	135.863	77.4218	137.264	142.826	52.5482	65.9175	90.7809	89.8995	74.0909	middle
239	392	oni-miR-148-3p	TCAGTGCATTACAGAACTTTG	21	NC_035079.1	+	53475768	53475846	ctttccaagtaAAGTTCTGTGATACACTTCGACTctaattgtttgcagTCAGTGCATTACAGAACTTTGttttgggagt	11	oni-mir-148,abu-mir-148a,mze-mir-148,nbr-mir-148,pny-mir-148,dre-mir-148,ssa-mir-148a,ccr-mir-148,tni-mir-148,fru-mir-148,ipu-mir-148,	oni-mir-148	AAGTTCTGTGATACACTTAGACTctaactgcccgcagTCAGTGCATTACAGAACTTTG	oni-miR-148-3p	TCAGTGCATTACAGAACTTTG	3'	Yes	gp1	.((((((((..((((((((((((.((((..((((..((....))..)))))))).))))))))))))...)))))))).	77	38	-28.8	499	334	723.5	835	380.5	722	633	314	306	548	317	512	424.155	477.315	543.589	508.724	446.349	693.037	373.59	323.532	341.877	296.119	331.374	357.873	middle
240	393	ssa-miR-148b-3p_R-1_1ss21AG	TCAGTGCATTACAGAACTTTG	21	NC_035098.1	-	43703534	43703627	tggcactgtggctgtccaagtaaagttctgtgatacacttagactctaattgtttgcagTCAGTGCATTACAGAACTTTAttttgggagttaat	2	ssa-mir-148b,ola-mir-148,	ssa-mir-148b	AAGTTCGGTGATACACTTCGACTctaattgtttgcagTCAGTGCATTACAGAACTTTAT	ssa-miR-148b-3p	TCAGTGCATTACAGAACTTTAT	3'	Diff	gp1	..........(((.((((((((((((((((((((.((((..((((..((....))..)))))))).))))))))))))))))).))))))....	80	38.3	-32.1	499	334	723.5	835	380.5	722	633	314	306	548	317	512	424.155	477.315	543.589	508.724	446.349	693.037	373.59	323.532	341.877	296.119	331.374	357.873	middle
241	394	ipu-miR-150_R+1	TCTCCCAATCCTTGTACCAGTGT	23	NC_035080.1	-	41483493	41483553	TCTCCCAATCCTTGTACCAGTGTctgattttaagctgacgctgggcagggtttgggggggg	1	ipu-mir-150,	ipu-mir-150	TCTCCCAATCCTTGTACCAGTGtctgatttacagatgacgctggacggggtttgggggggg	ipu-miR-150	TCTCCCAATCCTTGTACCAGTG	5'	Diff	gp1	((((((((.((((((.((((((((............)))))))))))))).))))))))..	59	55.7	-33.6	4100.5	5366	4249	10535.5	2739.5	3353.5	4461.5	7116.5	6951	4448	4137	4490.5	3485.47	7668.48	3192.41	6418.76	3213.59	3218.97	2633.13	7332.53	7765.97	2403.53	4324.59	3138.73	high
242	395	ssa-miR-150-5p_R+2	TCTCCCAATCCTTGTACCAGTGT	23	NC_035088.1	+	57597451	57597512	TCTCCCAATCCTTGTACCAGTGTctgattttaagctgaCGCTGGGCATGGTTTGGGGGgggc	1	ssa-mir-150,	ssa-mir-150	TCTCCCAATCCTTGTACCAGTgtctgattttaagctgacgCTGGGCATGGTTTGGGGGGGGC	ssa-miR-150-5p	TCTCCCAATCCTTGTACCAGT	5'	Diff	gp1	((((((((.((.(((.((((((((............))))))))))).)).))))))))...	59	54.8	-29.8	4100.5	5366	4249	10535.5	2739.5	3353.5	4461.5	7116.5	6951	4448	4137	4490.5	3485.47	7668.48	3192.41	6418.76	3213.59	3218.97	2633.13	7332.53	7765.97	2403.53	4324.59	3138.73	high
242	396	ssa-mir-150-p3_1ss10TG	CGCTGGGCAGGGTTTGGGGG	20	NC_035088.1	+	57597451	57597512	TCTCCCAATCCTTGTACCAGTGTctgattttaagctgaCGCTGGGCATGGTTTGGGGGgggc	1	ssa-mir-150,	ssa-mir-150	TCTCCCAATCCTTGTACCAGTgtctgattttaagctgacgCTGGGCATGGTTTGGGGGGGGC	ssa-mir-150-p3	cgCTGGGCATGGTTTGGGGG	3'	New	gp1	((((((((.((.(((.((((((((............))))))))))).)).))))))))...	59	54.8	-29.8	0	0	0	0	0	0	0	0	5	0	0	0	0	0	0	0	0	0	0	0	5.58623	0	0	0	low
243	397	ssa-miR-152-5p_L-1	AAGTTCTGTGATACACTTAGGCT	23	NC_035088.1	-	63942741	63942801	cAAGTTCTGTGATACACTTAGGCTctgagtctgtggtagTCAGTGCATAACAGAACTTTGg	1	ssa-mir-152,	ssa-mir-152	CAAGTTCTGTGATACACTTAGGCTctgagtctgtggtagTCAGTGCATAACAGAACTTTGg	ssa-miR-152-5p	CAAGTTCTGTGATACACTTAGGCT	5'	Diff	gp1	.(((((((((.((.((((..((((((........)).)))))))).)).)))))))))...	57	44.3	-18.3	43	15	54	88	40	53	48	20	26	36	19	22	36.5504	21.4363	40.572	53.6141	46.9223	50.8739	28.3291	20.6071	29.0484	19.4531	19.8615	15.3774	middle
243	398	ssa-miR-152-3p	TCAGTGCATAACAGAACTTTG	21	NC_035088.1	-	63942741	63942801	cAAGTTCTGTGATACACTTAGGCTctgagtctgtggtagTCAGTGCATAACAGAACTTTGg	1	ssa-mir-152,	ssa-mir-152	CAAGTTCTGTGATACACTTAGGCTctgagtctgtggtagTCAGTGCATAACAGAACTTTGg	ssa-miR-152-3p	TCAGTGCATAACAGAACTTTG	3'	Yes	gp1	.(((((((((.((.((((..((((((........)).)))))))).)).)))))))))...	57	44.3	-18.3	577	377	577	595	298	338	1306	664	561	1194	604	1161	490.456	538.766	433.519	362.504	349.571	324.441	770.787	684.157	626.775	645.193	631.387	811.506	middle
244	399	ssa-miR-155-5p	TTAATGCTAATCGTGATAGGGGT	23	NW_018579359.1	-	219	279	TTAATGCTAATCGTGATAGGGGTtctgttgtaaaaaagaCACCTAGCATGTCAGCATTAGC	2	ssa-mir-155-1,ssa-mir-155-2,	ssa-mir-155-2	TTAATGCTAATCGTGATAGGGGTtctgttgttaaaaaaaaagaCACCTAGCATGTAAGCATTAGC	ssa-miR-155-5p	TTAATGCTAATCGTGATAGGGGT	5'	Yes	gp1	((((((((...((((.((((...(((.((....)).)))..)))).))))..)))))))).	60	39.3	-17.3	93	55	132	104	69	81	78	57	23	45	20	35	79.051	78.5997	99.1759	63.3621	80.941	77.7507	46.0347	58.7303	25.6966	24.3163	20.9069	24.464	middle
244	400	ssa-miR-155-3p_1ss13AC	CACCTAGCATGTCAGCATTAGC	22	NW_018579359.1	-	219	279	TTAATGCTAATCGTGATAGGGGTtctgttgtaaaaaagaCACCTAGCATGTCAGCATTAGC	2	ssa-mir-155-1,ssa-mir-155-2,	ssa-mir-155-2	TTAATGCTAATCGTGATAGGGGTtctgttgttaaaaaaaaagaCACCTAGCATGTAAGCATTAGC	ssa-miR-155-3p	CACCTAGCATGTAAGCATTAGC	3'	Diff	gp1	((((((((...((((.((((...(((.((....)).)))..)))).))))..)))))))).	60	39.3	-17.3	0	0	0	0	0	0	0	0	0	6	0	5	0	0	0	0	0	0	0	0	0	3.24218	0	3.49486	middle
245	401	gmo-miR-181b-5p_R-1	AACATTCATTGCTGTCGGTGGGT	23	NW_018600542.1	+	120	206	aaaggtcacaatcAACATTCATTGCTGTCGGTGGGTttaactatgtggaaaaaCTCGCTGAACAATGAATGCAActgtgtcccagat	27	gmo-mir-181b-1,dre-mir-181b-3,tni-mir-181b-1,fru-mir-181b,ssc-mir-181b-1,ssc-mir-181b-1,cpo-mir-181b-1,cpo-mir-181b-1,dno-mir-181b-1,dno-mir-181b-1,ocu-mir-181b-1,tch-mir-181b,nle-mir-181b-1,oga-mir-181b-1,dma-mir-181b-1,cfa-mir-181b-1,mmu-mir-181b-1,cja-mir-181b-1,efu-mir-181b,ssc-mir-181b-1,ssc-mir-181b-1,cpo-mir-181b-1,cpo-mir-181b-1,pal-mir-181b-1,dno-mir-181b-1,dno-mir-181b-1,ocu-mir-181b-1,	gmo-mir-181b-1	AACATTCATTGCTGTCGGTGGGTTtggctatgaagaaaagCTCACTGAACGATGAATGCA	gmo-miR-181b-5p	AACATTCATTGCTGTCGGTGGGTT	5'	Diff	gp1	...((.((((.....(((((((((...(((((((((((..((....))..))))))))))).)))))))))....)))).)).....	79	41.4	-29.4	4154.5	2720.1	5450.6	8543.2	4579.7	5130.4	11188.1	5575.2	5928	12916.2	6618.7	9228.9	3531.37	3887.26	4095.22	5204.95	5372.26	4924.59	6603.09	5744.44	6623.03	6979.43	6918.81	6450.74	high
245	402	dre-miR-181b-3-3p_1ss4AG	CTCGCTGAACAATGAATGCAA	21	NW_018600542.1	+	120	206	aaaggtcacaatcAACATTCATTGCTGTCGGTGGGTttaactatgtggaaaaaCTCGCTGAACAATGAATGCAActgtgtcccagat	27	gmo-mir-181b-1,dre-mir-181b-3,tni-mir-181b-1,fru-mir-181b,ssc-mir-181b-1,ssc-mir-181b-1,cpo-mir-181b-1,cpo-mir-181b-1,dno-mir-181b-1,dno-mir-181b-1,ocu-mir-181b-1,tch-mir-181b,nle-mir-181b-1,oga-mir-181b-1,dma-mir-181b-1,cfa-mir-181b-1,mmu-mir-181b-1,cja-mir-181b-1,efu-mir-181b,ssc-mir-181b-1,ssc-mir-181b-1,cpo-mir-181b-1,cpo-mir-181b-1,pal-mir-181b-1,dno-mir-181b-1,dno-mir-181b-1,ocu-mir-181b-1,	dre-mir-181b-3	aaaggtcacaatcAACATTCATTGCTGTCGGTGGGttggattgtaaaagaaagCTCACTGAACAATGAATGCAActgtgtcccag	dre-miR-181b-3-3p	CTCACTGAACAATGAATGCAA	3'	Diff	gp1	...((.((((.....(((((((((...(((((((((((..((....))..))))))))))).)))))))))....)))).)).....	79	41.4	-29.4	0	0	0	0	0	0	3	0	0	0	0	0	0	0	0	0	0	0	1.77057	0	0	0	0	0	low
246	403	ssa-miR-181a-5p	AACATTCAACGCTGTCGGTGAGT	23	NC_035082.1	+	19022251	19022312	AACATTCAACGCTGTCGGTGAGTttgagcatctgtccaaaACCATCGACCGTTAAATGTACC	1	ssa-mir-181a-1,	ssa-mir-181a-1	AACATTCAACGCTGTCGGTGAGTttgagcatctgtccaaaACCATCGACCGTTAAATGTACC	ssa-miR-181a-5p	AACATTCAACGCTGTCGGTGAGT	5'	Yes	gp1	.(((((.((((..(((((((..((((..(....)..))))..))))))))))).)))))...	58	45.2	-21.3	16395.5	12074.1	23011.6	33816	11884.3	18993.1	58183.8	32461.8	35946.7	64825.5	41435.9	42114.3	13936.3	17254.9	17289.4	20602.4	13941	18231.2	34339.5	33447.2	40161.3	35029.3	43314.7	29436.7	high
246	404	ssa-miR-181a-1-3p	ACCATCGACCGTTAAATGTACC	22	NC_035082.1	+	19022251	19022312	AACATTCAACGCTGTCGGTGAGTttgagcatctgtccaaaACCATCGACCGTTAAATGTACC	1	ssa-mir-181a-1,	ssa-mir-181a-1	AACATTCAACGCTGTCGGTGAGTttgagcatctgtccaaaACCATCGACCGTTAAATGTACC	ssa-miR-181a-1-3p	ACCATCGACCGTTAAATGTACC	3'	Yes	gp1	.(((((.((((..(((((((..((((..(....)..))))..))))))))))).)))))...	58	45.2	-21.3	701	620	896	2201	886	1218	2302.75	1115	1116.75	1975	850	1257	595.857	886.033	673.194	1340.96	1039.33	1169.14	1359.06	1148.85	1247.68	1067.22	888.542	878.607	middle
247	405	ssa-miR-181a-5p	AACATTCAACGCTGTCGGTGAGT	23	NC_035105.1	-	5040445	5040506	AACATTCAACGCTGTCGGTGAGTttgagcctctgacagaaACCATCGACGGTTGACTGTACC	1	ssa-mir-181a-3,	ssa-mir-181a-3	AACATTCAACGCTGTCGGTGAGTttgagcctctgacagaaacCATCGACGGTTGGCTGTACC	ssa-miR-181a-5p	AACATTCAACGCTGTCGGTGAGT	5'	Yes	gp1	.(((.(((..((((((((((.((((.............))))))))))))))))).)))...	58	50	-19.2	16395.5	12074.1	23011.6	33816	11884.3	18993.1	58183.8	32461.8	35946.7	64825.5	41435.9	42114.3	13936.3	17254.9	17289.4	20602.4	13941	18231.2	34339.5	33447.2	40161.3	35029.3	43314.7	29436.7	high
247	406	ssa-miR-181a-3-3p_L+2_1ss15GA	ACCATCGACGGTTGACTGTACC	22	NC_035105.1	-	5040445	5040506	AACATTCAACGCTGTCGGTGAGTttgagcctctgacagaaACCATCGACGGTTGACTGTACC	1	ssa-mir-181a-3,	ssa-mir-181a-3	AACATTCAACGCTGTCGGTGAGTttgagcctctgacagaaacCATCGACGGTTGGCTGTACC	ssa-miR-181a-3-3p	CATCGACGGTTGGCTGTACC	3'	Diff	gp1	.(((.(((..((((((((((.((((.............))))))))))))))))).)))...	58	50	-19.2	4	3	6.5	3.5	0	0	4	4	5.5	4.5	2.5	0	3.40004	4.28726	4.88366	2.13238	0	0	2.36076	4.12143	6.14485	2.43163	2.61336	0	low
248	407	oni-miR-181c_R+1	AACATTCAACGCTGTCGGTGAGT	23	NC_035081.1	-	46867058	46867121	AACATTCAACGCTGTCGGTGAGTttgagttaaattgacaaaaACCATCGACCGTTGAGTGTACC	24	oni-mir-181c-3,gmo-mir-181a-1,ssa-mir-181a-4,ipu-mir-181a-1,cpo-mir-181a-1,dno-mir-181a-1,nle-mir-181a-1,oga-mir-181a-1,dma-mir-181a-1,cfa-mir-181a-1,cpo-mir-181a-1,dno-mir-181a-1,ocu-mir-181a-1,tch-mir-181a-1,cpo-mir-181a-1,dno-mir-181a-1,nle-mir-181a-1,oga-mir-181a-1,dma-mir-181a-1,cfa-mir-181a-1,cpo-mir-181a-1,dno-mir-181a-1,ocu-mir-181a-1,pal-mir-181a-1,	oni-mir-181c-3	AACATTCAACGCTGTCGGTGAGtttgagctaaattgaaagaaaaaaaaccatcgaccgttgactgtacc	oni-miR-181c	AACATTCAACGCTGTCGGTGAG	5'	Diff	gp1	.((((((((((..(((((((.((((..(((.....)))..)))))))))))))))))))))...	60	42.2	-26.9	16395.5	12074.1	23011.6	33816	11884.3	18993.1	58183.8	32461.8	35946.7	64825.5	41435.9	42114.3	13936.3	17254.9	17289.4	20602.4	13941	18231.2	34339.5	33447.2	40161.3	35029.3	43314.7	29436.7	high
248	408	gmo-miR-181a-3p_R+1_1ss16TC	ACCATCGACCGTTGACTGTACC	22	NC_035081.1	-	46867058	46867121	AACATTCAACGCTGTCGGTGAGTttgagttaaattgacaaaaACCATCGACCGTTGAGTGTACC	24	oni-mir-181c-3,gmo-mir-181a-1,ssa-mir-181a-4,ipu-mir-181a-1,cpo-mir-181a-1,dno-mir-181a-1,nle-mir-181a-1,oga-mir-181a-1,dma-mir-181a-1,cfa-mir-181a-1,cpo-mir-181a-1,dno-mir-181a-1,ocu-mir-181a-1,tch-mir-181a-1,cpo-mir-181a-1,dno-mir-181a-1,nle-mir-181a-1,oga-mir-181a-1,dma-mir-181a-1,cfa-mir-181a-1,cpo-mir-181a-1,dno-mir-181a-1,ocu-mir-181a-1,pal-mir-181a-1,	gmo-mir-181a-1	AACATTCAACGCTGTCGGTGAGTttgggattaaattggcacaaaACCATCGACCGTTGATTGTAC	gmo-miR-181a-3p	ACCATCGACCGTTGATTGTAC	3'	Diff	gp1	.((((((((((..(((((((.((((..(((.....)))..)))))))))))))))))))))...	60	42.2	-26.9	1331.33	1217.5	1417.5	2760.5	1168.5	1559.67	2098.42	1389.5	1560.08	2121.17	942.833	1438.67	1131.65	1739.91	1065.01	1681.84	1370.72	1497.1	1238.46	1431.68	1743	1146.2	985.585	1005.59	high
249	409	gmo-miR-181a-5p	AACATTCAACGCTGTCGGTGAGT	23	NC_035104.1	-	3518520	3518585	AACATTCAACGCTGTCGGTGAGTttggtatggatcacataaaaACCATCGACCGTTGACTGTGCCc	3	gmo-mir-181a-3,ssa-mir-181a-5,ipu-mir-181a-4,	gmo-mir-181a-3	AACATTCAACGCTGTCGGTGAGTtttggtatggatcacatagaaaccatcgaccgttgactgtgccc	gmo-miR-181a-5p	AACATTCAACGCTGTCGGTGAGT	5'	Yes	gp1	.(((.((((((..(((((((.((((..((((.....)))).))))))))))))))))).)))....	61	47	-25.3	16395.5	12074.1	23011.6	33816	11884.3	18993.1	58183.8	32461.8	35946.7	64825.5	41435.9	42114.3	13936.3	17254.9	17289.4	20602.4	13941	18231.2	34339.5	33447.2	40161.3	35029.3	43314.7	29436.7	high
249	410	ssa-miR-181a-5-3p	ACCATCGACCGTTGACTGTGCC	22	NC_035104.1	-	3518520	3518585	AACATTCAACGCTGTCGGTGAGTttggtatggatcacataaaaACCATCGACCGTTGACTGTGCCc	3	gmo-mir-181a-3,ssa-mir-181a-5,ipu-mir-181a-4,	ssa-mir-181a-5	AACATTCAACGCTGTCGGTGAGTttggtatggatcacataaaaACCATCGACCGTTGACTGTGCC	ssa-miR-181a-5-3p	ACCATCGACCGTTGACTGTGCC	3'	Yes	gp1	.(((.((((((..(((((((.((((..((((.....)))).))))))))))))))))).)))....	61	47	-25.3	384.833	233	410	764	249	396.167	736.667	434	573.333	971.667	420.833	600.667	327.112	332.977	308.047	465.468	292.092	380.274	434.773	447.175	640.554	525.052	439.915	419.849	middle
250	411	ola-miR-181b-5p_R-1	AACATTCATTGCTGTCGGTGGGT	23	NC_035081.1	-	46866767	46866859	agcaaaggtcacaatcAACATTCATTGCTGTCGGTGGGTttaactaagtggaaaagCTCGCTGAACAATGAATGCTActgtgtccccgatttc	4	ola-mir-181b-1,gga-mir-181b-1,mdo-mir-181b-1,aca-mir-181b-2,	ola-mir-181b-1	agcaaaggtcacaatcAACATTCATTGCTGTCGGTGGGTTtaactatgtggaagagCTCACTGAACGATGAATGCAactgtgtcccagatttctt	ola-miR-181b-5p	AACATTCATTGCTGTCGGTGGGTT	5'	Diff	gp1	......((.((((.....(((((((((...(((((((((((..((....))..))))))))))).)))))))))....)))).))........	79	44.1	-29.4	4154.5	2720.1	5450.6	8543.2	4579.7	5130.4	11188.1	5575.2	5928	12916.2	6618.7	9228.9	3531.37	3887.26	4095.22	5204.95	5372.26	4924.59	6603.09	5744.44	6623.03	6979.43	6918.81	6450.74	high
250	412	gga-miR-181b-1-3p_L+1R-1_1ss4AG	CTCGCTGAACAATGAATGCAA	21	NC_035081.1	-	46866767	46866859	agcaaaggtcacaatcAACATTCATTGCTGTCGGTGGGTttaactaagtggaaaagCTCGCTGAACAATGAATGCTActgtgtccccgatttc	4	ola-mir-181b-1,gga-mir-181b-1,mdo-mir-181b-1,aca-mir-181b-2,	gga-mir-181b-1	aaaaggtcacaatcAACATTCATTGCTGTCGGTGGGtttaactatgtggacaagcTCACTGAACAATGAATGCAACtgtggccccacat	gga-miR-181b-1-3p	TCACTGAACAATGAATGCAAC	3'	Diff	gp1	......((.((((.....(((((((((...(((((((((((..((....))..))))))))))).)))))))))....)))).))........	79	44.1	-29.4	0	0	0	0	0	0	3	0	0	0	0	0	0	0	0	0	0	0	1.77057	0	0	0	0	0	low
251	413	oni-miR-181c_R+1	AACATTCAACGCTGTCGGTGAGT	23	NC_035089.1	-	47964171	47964248	agtcccagtgAACATTCAACGCTGTCGGTGAGTttgtgacttagagaaACCATCGAGTGTTGAGTGTACCctgcctct	5	oni-mir-181c-2,dre-mir-181a-3,ola-mir-181a-2,ccr-mir-181a,ipu-mir-181a-5,	oni-mir-181c-2	AACATTCAACGCTGTCGGTGAGtttgtgactcagagaaaaccatcgagtgttgagtgtacc	oni-miR-181c	AACATTCAACGCTGTCGGTGAG	5'	Diff	gp1	.....(((...(((((((((((..((((((.((((...........)))))))))))))))))))))...))).....	68	48.7	-24.1	16395.5	12074.1	23011.6	33816	11884.3	18993.1	58183.8	32461.8	35946.7	64825.5	41435.9	42114.3	13936.3	17254.9	17289.4	20602.4	13941	18231.2	34339.5	33447.2	40161.3	35029.3	43314.7	29436.7	high
251	414	dre-miR-181a-3-3p	ACCATCGAGTGTTGAGTGTACC	22	NC_035089.1	-	47964171	47964248	agtcccagtgAACATTCAACGCTGTCGGTGAGTttgtgacttagagaaACCATCGAGTGTTGAGTGTACCctgcctct	5	oni-mir-181c-2,dre-mir-181a-3,ola-mir-181a-2,ccr-mir-181a,ipu-mir-181a-5,	dre-mir-181a-3	gcgagtctcagagAACATTCAACGCTGTCGGTGAGTttgcaagtgagaaaaACCATCGAGTGTTGAGTGTACCctgcctctcga	dre-miR-181a-3-3p	ACCATCGAGTGTTGAGTGTACC	3'	Yes	gp1	.....(((...(((((((((((..((((((.((((...........)))))))))))))))))))))...))).....	68	48.7	-24.1	7	0	0	0	0	0	0	0	0	0	0	0	5.95007	0	0	0	0	0	0	0	0	0	0	0	low
252	415	dre-miR-181b-5p_R+1	AACATTCATTGCTGTCGGTGGGT	23	NC_035087.1	+	48093191	48093270	ctaatgctgcaataAACATTCATTGCTGTCGGTGGGTttacatgagaacaactcactgatcaatgaatgcagactgcggt	3	dre-mir-181b-2,ccr-mir-181b,gga-mir-181b-2,	dre-mir-181b-2	ctaatgactgcaataAACATTCATTGCTGTCGGTGGGtttctaatagacacaaCTCACTGATCAATGAATGCAAActgcggtgcaa	dre-miR-181b-5p	AACATTCATTGCTGTCGGTGGG	5'	Diff	gp1	.....((((((.....(((((((((..(((((((((((...........)))))))))))))))))))).....))))))	75	42.5	-29.2	4154.5	2720.1	5450.6	8543.2	4579.7	5130.4	11188.1	5575.2	5928	12916.2	6618.7	9228.9	3531.37	3887.26	4095.22	5204.95	5372.26	4924.59	6603.09	5744.44	6623.03	6979.43	6918.81	6450.74	high
253	416	ssa-miR-181c-5p_R+1	AACATTCATTGCTGTCGGTGGGT	23	NC_035081.1	-	9963161	9963241	ctgatggctgcgataAACATTCATTGCTGTCGGTGGGTttgatgtgaatataaCTCACTGATCAATGAATGAACActgcgg	17	ssa-mir-181c,bta-mir-181b-2,bta-mir-181b-2,cpo-mir-181b-2,cpo-mir-181b-2,chi-mir-181b,nle-mir-181b-2,dma-mir-181b-2,cfa-mir-181b-2,hsa-mir-181b-2,eca-mir-181b,bta-mir-181b-2,bta-mir-181b-2,cpo-mir-181b-2,cpo-mir-181b-2,pal-mir-181b-2,ocu-mir-181b-2,	ssa-mir-181c	AACATTCATTGCTGTCGGTGGGtttgatgtgaatataacTCACTGATCAATGAATGAACA	ssa-miR-181c-5p	AACATTCATTGCTGTCGGTGGG	5'	Diff	gp1	.......(((((.....(((((((((..(((((((((((..((....))..)))))))))))))))))))).....)))))	74	43.2	-27.2	4154.5	2720.1	5450.6	8543.2	4579.7	5130.4	11188.1	5575.2	5928	12916.2	6618.7	9228.9	3531.37	3887.26	4095.22	5204.95	5372.26	4924.59	6603.09	5744.44	6623.03	6979.43	6918.81	6450.74	high
253	417	ssa-miR-181c-3p_L+1	CTCACTGATCAATGAATGAACA	22	NC_035081.1	-	9963161	9963241	ctgatggctgcgataAACATTCATTGCTGTCGGTGGGTttgatgtgaatataaCTCACTGATCAATGAATGAACActgcgg	17	ssa-mir-181c,bta-mir-181b-2,bta-mir-181b-2,cpo-mir-181b-2,cpo-mir-181b-2,chi-mir-181b,nle-mir-181b-2,dma-mir-181b-2,cfa-mir-181b-2,hsa-mir-181b-2,eca-mir-181b,bta-mir-181b-2,bta-mir-181b-2,cpo-mir-181b-2,cpo-mir-181b-2,pal-mir-181b-2,ocu-mir-181b-2,	ssa-mir-181c	AACATTCATTGCTGTCGGTGGGtttgatgtgaatataacTCACTGATCAATGAATGAACA	ssa-miR-181c-3p	TCACTGATCAATGAATGAACA	3'	Diff	gp1	.......(((((.....(((((((((..(((((((((((..((....))..)))))))))))))))))))).....)))))	74	43.2	-27.2	5	0	0	0	0	0	0	0	0	0	0	0	4.25005	0	0	0	0	0	0	0	0	0	0	0	low
254	418	oni-miR-181c_R+1	AACATTCAACGCTGTCGGTGAGT	23	NC_035081.1	-	9963459	9963529	gAACATTCAACGCTGTCGGTGAGTttgagcctctgacagaaACCATCGACCGTTGACTGTACCctgagggt	18	oni-mir-181c-1,dre-mir-181a-2,ssa-mir-181a-2,ipu-mir-181a-2,ipu-mir-181a-3,dno-mir-181a-2,dno-mir-181a-2,tch-mir-181a-2,oga-mir-181a-2,mmr-mir-181a,cfa-mir-181a-2,pal-mir-181a-2,ocu-mir-181a-2,nle-mir-181a-2,dma-mir-181a-2,mdo-mir-181a-2,dno-mir-181a-2,dno-mir-181a-2,	oni-mir-181c-1	AACATTCAACGCTGTCGGTGAGtttgagctctgactgaaaaccatcgaccgttgactgtacc	oni-miR-181c	AACATTCAACGCTGTCGGTGAG	5'	Diff	gp1	..(((.((((((..(((((((.((((.............))))))))))))))))).)))((((...))))	58	52.1	-21.6	16395.5	12074.1	23011.6	33816	11884.3	18993.1	58183.8	32461.8	35946.7	64825.5	41435.9	42114.3	13936.3	17254.9	17289.4	20602.4	13941	18231.2	34339.5	33447.2	40161.3	35029.3	43314.7	29436.7	high
254	419	dre-miR-181a-2-3p	ACCATCGACCGTTGACTGTACC	22	NC_035081.1	-	9963459	9963529	gAACATTCAACGCTGTCGGTGAGTttgagcctctgacagaaACCATCGACCGTTGACTGTACCctgagggt	18	oni-mir-181c-1,dre-mir-181a-2,ssa-mir-181a-2,ipu-mir-181a-2,ipu-mir-181a-3,dno-mir-181a-2,dno-mir-181a-2,tch-mir-181a-2,oga-mir-181a-2,mmr-mir-181a,cfa-mir-181a-2,pal-mir-181a-2,ocu-mir-181a-2,nle-mir-181a-2,dma-mir-181a-2,mdo-mir-181a-2,dno-mir-181a-2,dno-mir-181a-2,	dre-mir-181a-2	ttggtgAACATTCAACGCTGTCGGTGAGTtttgcgcttctgtaacaaACCATCGACCGTTGACTGTACCctgagggtgg	dre-miR-181a-2-3p	ACCATCGACCGTTGACTGTACC	3'	Yes	gp1	..(((.((((((..(((((((.((((.............))))))))))))))))).)))((((...))))	58	52.1	-21.6	1331.33	1217.5	1417.5	2760.5	1168.5	1559.67	2098.42	1389.5	1560.08	2121.17	942.833	1438.67	1131.65	1739.91	1065.01	1681.84	1370.72	1497.1	1238.46	1431.68	1743	1146.2	985.585	1005.59	high
255	420	oni-miR-181d_R+1	AACATTCATTGCTGTCGGTGGGT	23	NC_035082.1	+	19022446	19022520	ggctgcaataAACATTCATTGCTGTCGGTGGGTttacatgagaacaaCTCACTGATCAATGAATGCAGactgcgg	11	oni-mir-181d,abu-mir-181c,tni-mir-181b-2,dno-mir-181b-2,dno-mir-181b-2,oga-mir-181e,mdo-mir-181b-2,cja-mir-181b-2,efu-mir-181e,dno-mir-181b-2,dno-mir-181b-2,	oni-mir-181d	AACATTCATTGCTGTCGGTGGGtttgcaacagaataactcactgatcaatgaatgcag	oni-miR-181d	AACATTCATTGCTGTCGGTGGG	5'	Diff	gp1	..(((((.....(((((((((..(((((((((((...........)))))))))))))))))))).....)))))	73	45.3	-27.2	4154.5	2720.1	5450.6	8543.2	4579.7	5130.4	11188.1	5575.2	5928	12916.2	6618.7	9228.9	3531.37	3887.26	4095.22	5204.95	5372.26	4924.59	6603.09	5744.44	6623.03	6979.43	6918.81	6450.74	high
255	421	dno-miR-181b-2-3p_2ss4GA21AG	CTCACTGATCAATGAATGCAG	21	NC_035082.1	+	19022446	19022520	ggctgcaataAACATTCATTGCTGTCGGTGGGTttacatgagaacaaCTCACTGATCAATGAATGCAGactgcgg	11	oni-mir-181d,abu-mir-181c,tni-mir-181b-2,dno-mir-181b-2,dno-mir-181b-2,oga-mir-181e,mdo-mir-181b-2,cja-mir-181b-2,efu-mir-181e,dno-mir-181b-2,dno-mir-181b-2,	dno-mir-181b-2	AACATTCATTGCTGTCGGTGGGTTtgcatccgaatcaaCTCGCTGATCAATGAATGCAA	dno-miR-181b-2-3p	CTCGCTGATCAATGAATGCAA	3'	Diff	gp1	..(((((.....(((((((((..(((((((((((...........)))))))))))))))))))).....)))))	73	45.3	-27.2	0	0	0	0	0	0	0	0	0	0	0	0	0	0	0	0	0	0	0	0	0	0	0	0	low
256	422	tni-miR-181a-5p	AACATTCAACGCTGTCGGTGAGT	23	NC_035077.1	-	3929923	3930005	tcgccccggtgAACATTCAACGCTGTCGGTGAGTtttgagctaaattgacaaagACCATCGACCGTTGATTGTACCctgtggc	3	tni-mir-181a-1,fru-mir-181a-1,mdo-mir-181a-1,	tni-mir-181a-1	gctcgccccggtgAACATTCAACGCTGTCGGTGAGTttgagccaaattggaaaaACCATCGACCGTTGATTGTACCccgtggc	tni-miR-181a-5p	AACATTCAACGCTGTCGGTGAGT	5'	Yes	gp1	..(((.(((...(((.((((((..(((((((.(((((..............)))))))))))))))))).)))...))).)))	81	50.6	-28.6	16395.5	12074.1	23011.6	33816	11884.3	18993.1	58183.8	32461.8	35946.7	64825.5	41435.9	42114.3	13936.3	17254.9	17289.4	20602.4	13941	18231.2	34339.5	33447.2	40161.3	35029.3	43314.7	29436.7	high
256	423	tni-miR-181a-3p	ACCATCGACCGTTGATTGTACC	22	NC_035077.1	-	3929923	3930005	tcgccccggtgAACATTCAACGCTGTCGGTGAGTtttgagctaaattgacaaagACCATCGACCGTTGATTGTACCctgtggc	3	tni-mir-181a-1,fru-mir-181a-1,mdo-mir-181a-1,	tni-mir-181a-1	gctcgccccggtgAACATTCAACGCTGTCGGTGAGTttgagccaaattggaaaaACCATCGACCGTTGATTGTACCccgtggc	tni-miR-181a-3p	ACCATCGACCGTTGATTGTACC	3'	Yes	gp1	..(((.(((...(((.((((((..(((((((.(((((..............)))))))))))))))))).)))...))).)))	81	50.6	-28.6	482.5	511	499	1117	494.5	665	831.25	399	451.25	646.5	313.5	486.5	410.13	730.263	374.915	680.533	580.077	638.323	490.595	411.112	504.157	349.345	327.715	340.049	middle
257	424	oni-miR-182	TTTGGCAATGGTAGAACTCACA	22	NC_035091.1	-	59545514	59545596	ctctctggcggtgTTTGGCAATGGTAGAACTCACActggtgaggtagctggatccggtggttctagacttgccaactactgct	28	oni-mir-182,abu-mir-182,mze-mir-182,nbr-mir-182,pny-mir-182,gmo-mir-182,dre-mir-182,ssa-mir-182,tni-mir-182,fru-mir-182,hhi-mir-182,pol-mir-182,ipu-mir-182,cpo-mir-182,dno-mir-182,oga-mir-182,cpo-mir-182,dno-mir-182,nle-mir-182,mmr-mir-182,eca-mir-182,mdo-mir-182,cpo-mir-182,dno-mir-182,oga-mir-182,cpo-mir-182,dno-mir-182,ocu-mir-182,	oni-mir-182	TTTGGCAATGGTAGAACTCACActggtgaggtagatggatccggtggttctagacttgccaact	oni-miR-182	TTTGGCAATGGTAGAACTCACA	5'	Yes	gp1	......((((((..(((((((...((((((...((((((..((....))....))))))))))))...)))))))..))))))	77	53	-30	17	11	41	65	37	19	55	37	7	34	5	18	14.4502	15.7199	30.8047	39.6013	43.4032	18.2378	32.4604	38.1232	7.82072	18.3723	5.22672	12.5815	middle
258	425	oni-miR-183	TATGGCACTGGTAGAATTCACTG	23	NC_035077.1	+	33022303	33022391	ctcctcctgttctgtgTATGGCACTGGTAGAATTCACTGtgacggcacactatcagtgaattaccatagggccataaacagagtagaga	9	oni-mir-183-1,abu-mir-183-1,mze-mir-183-1,nbr-mir-183-1,pny-mir-183-1,oni-mir-183-3,ssa-mir-183-1,ssa-mir-183-2,hhi-mir-183,	oni-mir-183-3	TATGGCACTGGTAGAATTCACTGtcacagcacactatcagtgaattaccatagggccata	oni-miR-183	TATGGCACTGGTAGAATTCACTG	5'	Yes	gp1	...((.((..(((((.((((((..(((((..((((((((..............)))))))))))))....)))))).)))))..)))).	85	46.1	-32.8	10	21	13	109.5	44.5	21.5	35	8.5	2.5	23.5	8	13	8.5001	30.0108	9.76733	66.713	52.2011	20.6375	20.6566	8.75803	2.79311	12.6985	8.36275	9.08663	middle
259	426	oni-miR-183	TATGGCACTGGTAGAATTCACTG	23	NC_035091.1	-	59546428	59546525	tgactcctgttctgtgTATGGCACTGGTAGAATTCACTGtgaaagcacactatcagtgaattaccatagggccataaacagagcagagaaagaaccac	57	oni-mir-183-2,abu-mir-183-2,mze-mir-183-2,nbr-mir-183-2,pny-mir-183-2,gmo-mir-183,dre-mir-183,ssa-mir-183-3,ola-mir-183-2,ccr-mir-183,tni-mir-183,fru-mir-183,ipu-mir-183,bta-mir-183,ssc-mir-183,bta-mir-183,ssc-mir-183,ptr-mir-183,ppa-mir-183,hsa-mir-183,ptr-mir-183,ggo-mir-183,ppy-mir-183,ppy-mir-183,cpo-mir-183,cpo-mir-183,dno-mir-183,tch-mir-183,cfa-mir-183,pal-mir-183,dno-mir-183,ocu-mir-183,m…	oni-mir-183-2	TATGGCACTGGTAGAATTCACTGtgagagctcactatcagtgaattaccatagggccataaa	oni-miR-183	TATGGCACTGGTAGAATTCACTG	5'	Yes	gp1	....(((((((((((.((((((..(((((..((((((((..............)))))))))))))....)))))).))))))))).)).........	85	43.9	-38	10	21	13	109.5	44.5	21.5	35	8.5	2.5	23.5	8	13	8.5001	30.0108	9.76733	66.713	52.2011	20.6375	20.6566	8.75803	2.79311	12.6985	8.36275	9.08663	middle
260	427	gmo-miR-184-5p_L+2	CCTTATCACTTTTCCAGCCCAGC	23	NC_035078.1	+	58142050	58142124	cacatctCCTTATCACTTTTCCAGCCCAGCtatctattctgtatccgtTGGACGGAGAACTGATAAGGGCatgtg	15	oni-mir-184a,mze-mir-184a,gmo-mir-184-1,dre-mir-184-2,abu-mir-184a,nbr-mir-184a,pny-mir-184a,tni-mir-184,fru-mir-184,dno-mir-184,dno-mir-184,tch-mir-184,dno-mir-184,dno-mir-184,ocu-mir-184,	gmo-mir-184-1	ccTTATCACTTTTCCAGCCCAGCtatcgattctgtatccgtTGGACGGAGAACTGATAAGGG	gmo-miR-184-5p	TTATCACTTTTCCAGCCCAGC	5'	Diff	gp1	(((((..((((((((.((((((...(((((................)))))..)))))).))))))))..)))))	75	46.7	-27.7	15	8.5	24	14.5	9	8	52	19	8	29.5	0	20	12.7502	12.1472	18.032	8.83414	10.5575	7.67908	30.6898	19.5768	8.93796	15.9407	0	13.9794	middle
260	428	oni-miR-184b_R+1	TGGACGGAGAACTGATAAGGGC	22	NC_035078.1	+	58142050	58142124	cacatctCCTTATCACTTTTCCAGCCCAGCtatctattctgtatccgtTGGACGGAGAACTGATAAGGGCatgtg	15	oni-mir-184a,mze-mir-184a,gmo-mir-184-1,dre-mir-184-2,abu-mir-184a,nbr-mir-184a,pny-mir-184a,tni-mir-184,fru-mir-184,dno-mir-184,dno-mir-184,tch-mir-184,dno-mir-184,dno-mir-184,ocu-mir-184,	oni-mir-184a	ttatcacttttccagcccagctatagattctgtatccgtTGGACGGAGAACTGATAAGGGc	oni-miR-184b	TGGACGGAGAACTGATAAGGG	3'	Diff	gp1	(((((..((((((((.((((((...(((((................)))))..)))))).))))))))..)))))	75	46.7	-27.7	6645.5	2446.5	10402	4763	3892.5	4337	10993	3947.5	1728	6326	2028.5	4657	5648.74	3496.26	7815.37	2901.86	4566.13	4163.02	6487.95	4067.33	1930.6	3418.33	2120.48	3255.11	high
261	429	gmo-miR-184-5p_L+2	CCTTATCACTTTTCCAGCCCAGC	23	NC_035077.1	+	28628378	28628458	gtcgaccacatctCCTTATCACTTTTCCAGCCCAGCtatccattctgtattcgtTGGACGGAGAACTGATAAGGGCatgtg	8	oni-mir-184b,mze-mir-184b,gmo-mir-184-2,dre-mir-184-1,abu-mir-184b,nbr-mir-184b,pny-mir-184b,ipu-mir-184,	gmo-mir-184-2	gcTTATCACTTTTCCAGCCCAGCtatccatcatgtgtttgtTGGACGGAGAACTGATAAGGG	gmo-miR-184-5p	TTATCACTTTTCCAGCCCAGC	5'	Diff	gp1	......(((((..((((((((.((((((...(((((................)))))..)))))).))))))))..)))))	75	48.1	-28	15	8.5	24	14.5	9	8	52	19	8	29.5	0	20	12.7502	12.1472	18.032	8.83414	10.5575	7.67908	30.6898	19.5768	8.93796	15.9407	0	13.9794	middle
261	430	oni-miR-184b_R+1	TGGACGGAGAACTGATAAGGGC	22	NC_035077.1	+	28628378	28628458	gtcgaccacatctCCTTATCACTTTTCCAGCCCAGCtatccattctgtattcgtTGGACGGAGAACTGATAAGGGCatgtg	8	oni-mir-184b,mze-mir-184b,gmo-mir-184-2,dre-mir-184-1,abu-mir-184b,nbr-mir-184b,pny-mir-184b,ipu-mir-184,	oni-mir-184b	ttatcacttttccagcccagctatctattaaatgtttgtTGGACGGAGAACTGATAAGGG	oni-miR-184b	TGGACGGAGAACTGATAAGGG	3'	Diff	gp1	......(((((..((((((((.((((((...(((((................)))))..)))))).))))))))..)))))	75	48.1	-28	6645.5	2446.5	10402	4763	3892.5	4337	10993	3947.5	1728	6326	2028.5	4657	5648.74	3496.26	7815.37	2901.86	4566.13	4163.02	6487.95	4067.33	1930.6	3418.33	2120.48	3255.11	high
262	431	dre-miR-187_R+3	TCGTGTCTTGTGTTGCAGCCAGT	23	NC_035090.1	+	13515012	13515099	tgacctgtggctgggccaggggctgcaacacaggacatgggagctacctgcccctcctgcTCGTGTCTTGTGTTGCAGCCAGTggaac	4	dre-mir-187,ccr-mir-187,tni-mir-187,ipu-mir-187,	dre-mir-187	tgacctgtggctgggccaggggctgcaacacaggacatgggagctgtctctcactcccgcTCGTGTCTTGTGTTGCAGCCagtggaacg	dre-miR-187	TCGTGTCTTGTGTTGCAGCC	3'	Diff	gp1	...(((......)))(((..(((((((((((((((((((((.((.....)))))........))))))))))))))))))..)))...	70	62.5	-44.8	15	21	12	41	13	21	16	7	12	18	5	24	12.7502	30.0108	9.016	24.9793	15.2498	20.1576	9.44303	7.21249	13.4069	9.72653	5.22672	16.7753	middle
263	432	cpo-miR-190a-5p	TGATATGTTTGATATATTAGGTTG	24	NC_035077.1	+	27996482	27996577	ctgcaggcctctgtcTGATATGTTTGATATATTAGGTTGttattaagtccaactatatatcaaacatattcctacagtgtcccgccctgtctccag	17	cpo-mir-190a,dno-mir-190a,tch-mir-190a,nle-mir-190,oga-mir-190,cpo-mir-190a,dno-mir-190a,ocu-mir-190a,cpo-mir-190a,dno-mir-190a,tch-mir-190a,nle-mir-190,oga-mir-190,cpo-mir-190a,dno-mir-190a,ocu-mir-190a,aca-mir-190a,	cpo-mir-190a	TGATATGTTTGATATATTAGGTTGttatttaatccaACTATATATCAAACATATTCCT	cpo-miR-190a-5p	TGATATGTTTGATATATTAGGTTG	5'	Yes	gp1	..((((((..((((..((((((((((((((((..(((((..........)))))))))))))))))))))...))))......))).)))......	88	40.6	-28	0	0	0	1.66667	0	1.66667	0	0	0	0	0	0	0	0	0	1.01542	0	1.59981	0	0	0	0	0	0	low
264	433	oni-miR-190a	TGATATGTTTGATATATTAGGTTG	24	NC_035078.1	+	57455258	57455372	gtagacctggaagccttctctgcaggcctctgtcTGATATGTTTGATATATTAGGTTGttattcagtccaactatatatcaaacatattcctacagtgtcccgccctgtctccag	17	oni-mir-190a-2,gmo-mir-190a-2,ssa-mir-190a,abu-mir-190a-2,mze-mir-190a-2,nbr-mir-190a-2,pny-mir-190a-2,oni-mir-190a-1,abu-mir-190a-1,mze-mir-190a-1,nbr-mir-190a-1,pny-mir-190a-1,dre-mir-190a,ccr-mir-190,tni-mir-190,fru-mir-190,ipu-mir-190a,	oni-mir-190a-1	TGATATGTTTGATATATTAGGTTGttattcagtcccaactatatatcaaacatattcct	oni-miR-190a	TGATATGTTTGATATATTAGGTTG	5'	Yes	gp1	......(((((..(.......((.((...((((..((((((((((((((((..(((((..........)))))))))))))))))))))...))))...)).))...)..)))))	109	43.5	-33.9	0	0	0	1.66667	0	1.66667	0	0	0	0	0	0	0	0	0	1.01542	0	1.59981	0	0	0	0	0	0	low
265	434	bta-miR-190a_R+2	TGATATGTTTGATATATTAGGTTG	24	NC_035082.1	+	73208976	73209056	tgcaggcctctgtcTGATATGTTTGATATATTAGGTTGttatttaatccaactatatatcaaacatatttctacagtgtcc	39	bta-mir-190a,ptr-mir-190a,ppy-mir-190a,ppa-mir-190,hsa-mir-190a,bta-mir-190a,ptr-mir-190a,ppy-mir-190a,mml-mir-190a,cfa-mir-190a,ggo-mir-190a,rno-mir-190a-2,rno-mir-190a-1,rno-mir-190a-2,rno-mir-190a-1,ssc-mir-190a,ssc-mir-190a,mmu-mir-190a,bta-mir-190a,ptr-mir-190a,ppy-mir-190a,ppa-mir-190,hsa-mir-190a,bta-mir-190a,ptr-mir-190a,ppy-mir-190a,mml-mir-190a,cfa-mir-190a,ggo-mir-190a,gga-mir-190a,eca…	bta-mir-190a	tgcaggcctctgtgTGATATGTTTGATATATTAGGTtgttatttaatccaactatatatcaaacatattcctacagtgtcttgcc	bta-miR-190a	TGATATGTTTGATATATTAGGT	5'	Diff	gp1	....(((..((((..((((((((((((((((..(((((..........)))))))))))))))))))))...)))).))).	76	32.1	-26.5	0	0	0	1.66667	0	1.66667	0	0	0	0	0	0	0	0	0	1.01542	0	1.59981	0	0	0	0	0	0	low
266	435	oni-miR-192_R+1	ATGACCTATGAATTGACAGCCA	22	NC_035105.1	-	28545035	28545096	ATGACCTATGAATTGACAGCCAgtgtctgcaacacaactgCCTGTCAGTTCTGTAGGCCACT	7	oni-mir-192,abu-mir-192,mze-mir-192,nbr-mir-192,pny-mir-192,ssa-mir-192a-2,ipu-mir-192,	oni-mir-192	ATGACCTATGAATTGACAGCCagtgatttccagcctctgcctgtcagttctgtaggccact	oni-miR-192	ATGACCTATGAATTGACAGCC	5'	Diff	gp1	.((.(((((((((((((((.((((............)))).)))))))))).))))).))..	59	48.4	-24.4	25	8	30	22.5	18	21	23.5	95	2.5	25.5	6.5	6	21.2503	11.4327	22.54	13.7081	21.115	20.1576	13.8694	97.8839	2.79311	13.7793	6.79473	4.19383	middle
266	436	ssa-miR-192b-5p	CCTGTCAGTTCTGTAGGCCACT	22	NC_035105.1	-	28545035	28545096	ATGACCTATGAATTGACAGCCAgtgtctgcaacacaactgCCTGTCAGTTCTGTAGGCCACT	7	oni-mir-192,abu-mir-192,mze-mir-192,nbr-mir-192,pny-mir-192,ssa-mir-192a-2,ipu-mir-192,	ssa-mir-192a-2	ATGACCTATGAATTGACAGCCagtgtttgcaacacaactgCCTGTCAGTTCTGTAGGCCACT	ssa-miR-192b-5p	CCTGTCAGTTCTGTAGGCCACT	3'	Yes	gp1	.((.(((((((((((((((.((((............)))).)))))))))).))))).))..	59	48.4	-24.4	0	0	3.5	0	0	0	0	0	0	0	0	0	0	0	2.62967	0	0	0	0	0	0	0	0	0	low
267	437	ssa-miR-192a-5p_R+1	ATGACCTATGAATTGACAGCCA	22	NC_035086.1	-	40048013	40048074	ATGACCTATGAATTGACAGCCAgtgtttgcaacacgactgcctgtcagttatgtaggccact	1	ssa-mir-192a-1,	ssa-mir-192a-1	ATGACCTATGAATTGACAGCCagtgttttgcaacacgactgCCTGTCAGTTATGTAGGCCACT	ssa-miR-192a-5p	ATGACCTATGAATTGACAGCC	5'	Diff	gp1	.((.((((..(((((((((.((((((.......)).)))).)))))))))...)))).))..	59	46.8	-20.4	25	8	30	22.5	18	21	23.5	95	2.5	25.5	6.5	6	21.2503	11.4327	22.54	13.7081	21.115	20.1576	13.8694	97.8839	2.79311	13.7793	6.79473	4.19383	middle
268	438	ssa-miR-192b-5p_R+1	CCTGTCAGTTCTGTAGGCCACTG	23	NC_035105.1	-	28544981	28545056	CCTGTCAGTTCTGTAGGCCACTGctgtgtctatcctactgagcacacacaggggtttagatggagcaaaggaactc	1	ssa-mir-192b,	ssa-mir-192b	CCTGTCAGTTCTGTAGGCCACTgctgtgtctatcctactgagcacacacagGGGTTTATATGGAGCAAAGGAACTC	ssa-miR-192b-5p	CCTGTCAGTTCTGTAGGCCACT	5'	Diff	gp1	(((....((((..(..(((.(((.(((((...((.....))..)))))))).)))....)..))))..))).....	71	51.3	-20.8	0	0	3.5	14	0	5	0	0	0	0	0	9	0	0	2.62967	8.52951	0	4.79942	0	0	0	0	0	6.29074	low
269	439	ssa-miR-193-5p_R+1_1ss11GT	CGGGATCTTGTGGGCGAGATGA	22	NC_035088.1	+	69023731	69023808	tcagtcaCGGGATCTTGTGGGCGAGATGAgtttgatcagaatccAACTGGCCCGCAAAGTCCCGCTtctgggactcac	2	dre-mir-193b,ssa-mir-193,	ssa-mir-193	CGGGATCTTGGGGGCGAGATGagtttgatcagaatccAACTGGCCCGCAAAGTCCCGCT	ssa-miR-193-5p	CGGGATCTTGGGGGCGAGATG	5'	Diff	gp1	((((...(((((..((((((((.((.((..(((.....)))..)).)).))))))))..)))))...)))).......	71	55.1	-34.9	245	209	289	369	154	170	239	184	176	297	192	204	208.253	298.679	217.135	224.814	180.651	163.18	141.055	189.586	196.635	160.488	200.706	142.59	middle
269	440	dre-miR-193b-3p	AACTGGCCCGCAAAGTCCCGCT	22	NC_035088.1	+	69023731	69023808	tcagtcaCGGGATCTTGTGGGCGAGATGAgtttgatcagaatccAACTGGCCCGCAAAGTCCCGCTtctgggactcac	2	dre-mir-193b,ssa-mir-193,	dre-mir-193b	gtgatttcagtgaCGGGACTTTGGGGGCGAGATGagtattgatctctatccAACTGGCCCGCAAAGTCCCGCTtctgggactcac	dre-miR-193b-3p	AACTGGCCCGCAAAGTCCCGCT	3'	Yes	gp1	((((...(((((..((((((((.((.((..(((.....)))..)).)).))))))))..)))))...)))).......	71	55.1	-34.9	1555	2623	1689	5884	1505	1890	5078	5962	6074	7970	6694	7074	1321.77	3748.49	1269	3584.83	1765.45	1814.18	2996.98	6142.98	6786.15	4306.69	6997.53	4944.52	high
270	441	gmo-miR-193a-5p	TGGGTCTTTGCGGGCAAGGTGA	22	NC_035089.1	+	16893826	16893912	tgtgccagaggcTGGGTCTTTGCGGGCAAGGTGAgtcctcattcattcAACTGGCCTACAAAGTCCCAgtttctgactcatgtgacc	8	oni-mir-193,abu-mir-193,mze-mir-193,nbr-mir-193,gmo-mir-193a,ola-mir-193a,tni-mir-193,fru-mir-193,	gmo-mir-193a	TGGGTCTTTGCGGGCAAGGTGAgtcctcattcattcAACTGGCCTACAAAGTCCCA	gmo-miR-193a-5p	TGGGTCTTTGCGGGCAAGGTGA	5'	Yes	gp1	.....((((..(((((.(((((..(((.((.(((((........))))).)).)))..))))).)))))..))))............	70	52.9	-37.3	353	200	350	456	250	194	530	378	344	511	334	404	300.054	285.817	262.967	277.818	293.265	186.218	312.8	389.475	384.332	276.125	349.145	282.384	middle
270	442	oni-miR-193_R-2	AACTGGCCTACAAAGTCCCA	20	NC_035089.1	+	16893826	16893912	tgtgccagaggcTGGGTCTTTGCGGGCAAGGTGAgtcctcattcattcAACTGGCCTACAAAGTCCCAgtttctgactcatgtgacc	8	oni-mir-193,abu-mir-193,mze-mir-193,nbr-mir-193,gmo-mir-193a,ola-mir-193a,tni-mir-193,fru-mir-193,	oni-mir-193	tgggtctttgcgggcaaggtgagtcctcatttcattcAACTGGCCTACAAAGTCCCAGT	oni-miR-193	AACTGGCCTACAAAGTCCCAGT	3'	Diff	gp1	.....((((..(((((.(((((..(((.((.(((((........))))).)).)))..))))).)))))..))))............	70	52.9	-37.3	0	0	0	0	0	0	40	0	0	24	7	7	0	0	0	0	0	0	23.6076	0	0	12.9687	7.3174	4.8928	middle
271	443	ssa-miR-194a-5p	TGTAACAGCAACTCCATGTGGA	22	NC_035105.1	-	28545374	28545431	TGTAACAGCAACTCCATGTGGAaattgtctgtgttCCAGTGGAGATGCTGTTACCTGc	1	ssa-mir-194a-2,	ssa-mir-194a-2	TGTAACAGCAACTCCATGTGGAagttgtctgtgttCCAGTGGAGATGCTGTTACCTGC	ssa-miR-194a-5p	TGTAACAGCAACTCCATGTGGA	5'	Yes	gp1	.(((((((((.((((((.(((((..........))))))))))).)))))))))....	53	46.6	-26.6	59	8.5	53.5	87	51	41	61	133.5	13.5	66	25.5	45.5	50.1506	12.1472	40.1963	53.0048	59.826	39.3553	36.0015	137.553	15.0828	35.6639	26.6563	31.8032	middle
271	444	ssa-miR-194a-3p_R-1	CCAGTGGAGATGCTGTTACCTG	22	NC_035105.1	-	28545374	28545431	TGTAACAGCAACTCCATGTGGAaattgtctgtgttCCAGTGGAGATGCTGTTACCTGc	1	ssa-mir-194a-2,	ssa-mir-194a-2	TGTAACAGCAACTCCATGTGGAagttgtctgtgttCCAGTGGAGATGCTGTTACCTGC	ssa-miR-194a-3p	CCAGTGGAGATGCTGTTACCTGC	3'	Diff	gp1	.(((((((((.((((((.(((((..........))))))))))).)))))))))....	53	46.6	-26.6	0	0	0	2.5	0	0	0	0	0	0	0	0	0	0	0	1.52313	0	0	0	0	0	0	0	0	low
272	445	ssa-miR-194a-5p	TGTAACAGCAACTCCATGTGGA	22	NC_035086.1	-	40048376	40048433	TGTAACAGCAACTCCATGTGGAagttgcctgggttCCAGTGGAGATGCTGTTACCTGc	6	ssa-mir-194a-1,dno-mir-194,dno-mir-194,tch-mir-194,dno-mir-194,dno-mir-194,	ssa-mir-194a-1	TGTAACAGCAACTCCATGTGGAagttgcctgtgttCCAGTGGAGATGCTGTTACCTGC	ssa-miR-194a-5p	TGTAACAGCAACTCCATGTGGA	5'	Yes	gp1	.(((((((((.((((((.((((....((....)))))))))))).)))))))))....	53	51.7	-27.1	59	8.5	53.5	87	51	41	61	133.5	13.5	66	25.5	45.5	50.1506	12.1472	40.1963	53.0048	59.826	39.3553	36.0015	137.553	15.0828	35.6639	26.6563	31.8032	middle
272	446	ssa-miR-194a-3p_R-1	CCAGTGGAGATGCTGTTACCTG	22	NC_035086.1	-	40048376	40048433	TGTAACAGCAACTCCATGTGGAagttgcctgggttCCAGTGGAGATGCTGTTACCTGc	6	ssa-mir-194a-1,dno-mir-194,dno-mir-194,tch-mir-194,dno-mir-194,dno-mir-194,	ssa-mir-194a-1	TGTAACAGCAACTCCATGTGGAagttgcctgtgttCCAGTGGAGATGCTGTTACCTGC	ssa-miR-194a-3p	CCAGTGGAGATGCTGTTACCTGC	3'	Diff	gp1	.(((((((((.((((((.((((....((....)))))))))))).)))))))))....	53	51.7	-27.1	0	0	0	2.5	0	0	0	0	0	0	0	0	0	0	0	1.52313	0	0	0	0	0	0	0	0	low
273	447	ssa-miR-196a-5p	TAGGTAGTTTCATGTTGTTGGG	22	NC_035093.1	-	43055321	43055421	agctgatccgtggttTAGGTAGTTTCATGTTGTTGGGattgacttcctggctcggcaacaaaaaactgccttgattacgtcagttcgccttcatcaagggc	9	ssa-mir-196a-1,bta-mir-196a-2,mmu-mir-196a-2,bta-mir-196a-2,bta-mir-196a-2,mmu-mir-196a-2,bta-mir-196a-2,gga-mir-196-3,aca-mir-196a-2,	ssa-mir-196a-1	TAGGTAGTTTCATGTTGTTGGGattgacttcctggcTCGGCAACAAAAAACTGCCTTGA	ssa-miR-196a-5p	TAGGTAGTTTCATGTTGTTGGG	5'	Yes	gp1	((((((..(((..(..(((((((((..(((((..(((.............)))..)))))..)))))))))..)..))))))))).(((((.....)))))	85	47.5	-36.2	34.9	18.5333	39.0667	43.8	40.95	39.0333	118.167	95.4333	37.35	106.417	46.15	65.3667	29.6654	26.4857	29.3521	26.6852	48.0367	37.4675	69.7407	98.3303	41.7291	57.5036	48.2426	45.6894	middle
274	448	dre-miR-196b	TAGGTAGTTTCAAGTTGTTGGG	22	NC_035088.1	-	64327959	64328043	caagctgttgtgtgattTAGGTAGTTTCAAGTTGTTGGGctggacgtatatcACAGGAACCTGAAACTACCTGAattactccagt	3	dre-mir-196b,ssa-mir-196b-2,ccr-mir-196b,	dre-mir-196b	gtctgtgattTAGGTAGTTTCAAGTTGTTGGGctggacgtttaatttcacaggaacctgaaactgcctgaattgctcca	dre-miR-196b	TAGGTAGTTTCAAGTTGTTGGG	5'	Yes	gp1	...((((....((((((((((((((((((.(((..((((...........)).))..))).))))))))))))))))))..))))	82	42.4	-31.6	165.5	83.3333	260.667	330.5	215	282.833	295.167	145.833	100.5	232.167	106	182.667	140.677	119.091	195.847	201.357	252.208	271.487	174.204	150.26	112.283	125.454	110.806	127.679	middle
274	449	ssa-miR-196b-3p_L+1R-1	ACAGGAACCTGAAACTACCTGA	22	NC_035088.1	-	64327959	64328043	caagctgttgtgtgattTAGGTAGTTTCAAGTTGTTGGGctggacgtatatcACAGGAACCTGAAACTACCTGAattactccagt	3	dre-mir-196b,ssa-mir-196b-2,ccr-mir-196b,	ssa-mir-196b-2	TAGGTAGTTTCAAGTTGTTGGGctggacgtgtatcaCAGGAACCTGAAACTACCTGAA	ssa-miR-196b-3p	CAGGAACCTGAAACTACCTGAA	3'	Diff	gp1	...((((....((((((((((((((((((.(((..((((...........)).))..))).))))))))))))))))))..))))	82	42.4	-31.6	3	0	0	0	0	0	3	4	5	4	0	7	2.55003	0	0	0	0	0	1.77057	4.12143	5.58623	2.16145	0	4.8928	low
275	450	ssa-miR-196a-5p	TAGGTAGTTTCATGTTGTTGGG	22	NC_035085.1	-	57258219	57258324	cgcgcagctgaagcgtggttTAGGTAGTTTCATGTTGTTGGGattcgcttcctggctCCGCAACAAGAAACTGCCTTGAttacgtcagttcgtcttcatcaagggc	4	ssa-mir-196a-3,ola-mir-196a,tni-mir-196a-1,fru-mir-196a-1,	ssa-mir-196a-3	TAGGTAGTTTCATGTTGTTGGGattcgcttcctggctCCGCAACAAGAAACTGCCTTGA	ssa-miR-196a-5p	TAGGTAGTTTCATGTTGTTGGG	5'	Yes	gp1	.(((.(((((..((((..(..((((((((((.((((((..(((...(((....)))))))))))).))))))))))..)..)))))))))))).............	92	50.9	-40.5	34.9	18.5333	39.0667	43.8	40.95	39.0333	118.167	95.4333	37.35	106.417	46.15	65.3667	29.6654	26.4857	29.3521	26.6852	48.0367	37.4675	69.7407	98.3303	41.7291	57.5036	48.2426	45.6894	middle
275	451	ssa-miR-196a-3-3p	CCGCAACAAGAAACTGCCTTGA	22	NC_035085.1	-	57258219	57258324	cgcgcagctgaagcgtggttTAGGTAGTTTCATGTTGTTGGGattcgcttcctggctCCGCAACAAGAAACTGCCTTGAttacgtcagttcgtcttcatcaagggc	4	ssa-mir-196a-3,ola-mir-196a,tni-mir-196a-1,fru-mir-196a-1,	ssa-mir-196a-3	TAGGTAGTTTCATGTTGTTGGGattcgcttcctggctCCGCAACAAGAAACTGCCTTGA	ssa-miR-196a-3-3p	CCGCAACAAGAAACTGCCTTGA	3'	Yes	gp1	.(((.(((((..((((..(..((((((((((.((((((..(((...(((....)))))))))))).))))))))))..)..)))))))))))).............	92	50.9	-40.5	0	0	6	0	0	0	52	16	8	48	12	18	0	0	4.508	0	0	0	30.6898	16.4857	8.93796	25.9374	12.5441	12.5815	middle
276	452	tni-miR-196a	TAGGTAGTTTCATGTTGTTGGG	22	NC_035094.1	-	49368549	49368623	gagtggttTAGGTAGTTTCATGTTGTTGGGatccattttctacctctacaacacgaaactgtcttaattggccca	2	tni-mir-196a-2,fru-mir-196a-2,	tni-mir-196a-2	tcgagtggttTAGGTAGTTTCATGTTGTTGGGgtccatttcaaactctgcaacatgaaactgtcttaattgcccca	tni-miR-196a	TAGGTAGTTTCATGTTGTTGGG	5'	Yes	gp1	....(((((((((((((((.((((((.(((.............))).)))))).))))))).)))))...)))..	69	41.3	-21.1	34.9	18.5333	39.0667	43.8	40.95	39.0333	118.167	95.4333	37.35	106.417	46.15	65.3667	29.6654	26.4857	29.3521	26.6852	48.0367	37.4675	69.7407	98.3303	41.7291	57.5036	48.2426	45.6894	middle
277	453	dre-miR-196a-5p	TAGGTAGTTTCATGTTGTTGGG	22	NC_035090.1	-	10176517	10176591	gagtggttTAGGTAGTTTCATGTTGTTGGGatctattttctacctCTACAACACGAAACTGTCTGAattggccca	2	dre-mir-196a-2,ssa-mir-196a-2,	dre-mir-196a-2	tcgagtggttTAGGTAGTTTCATGTTGTTGGGattacattcaaactCTGCAACGTGAAACTGTCTTAAttgcccca	dre-miR-196a-5p	TAGGTAGTTTCATGTTGTTGGG	5'	Yes	gp1	.....((((((..((((((.((((((.(((.............))).)))))).))))))..)))))).......	63	41.3	-23.6	34.9	18.5333	39.0667	43.8	40.95	39.0333	118.167	95.4333	37.35	106.417	46.15	65.3667	29.6654	26.4857	29.3521	26.6852	48.0367	37.4675	69.7407	98.3303	41.7291	57.5036	48.2426	45.6894	middle
277	454	ssa-miR-196a-2-3p	CTACAACACGAAACTGTCTGA	21	NC_035090.1	-	10176517	10176591	gagtggttTAGGTAGTTTCATGTTGTTGGGatctattttctacctCTACAACACGAAACTGTCTGAattggccca	2	dre-mir-196a-2,ssa-mir-196a-2,	ssa-mir-196a-2	TAGGTAGTTTCATGTTGTTGGGatccattttctacctCTACAACACGAAACTGTCTGA	ssa-miR-196a-2-3p	CTACAACACGAAACTGTCTGA	3'	Yes	gp1	.....((((((..((((((.((((((.(((.............))).)))))).))))))..)))))).......	63	41.3	-23.6	0	0	7	0	6	10	22	7	5	8	0	8	0	0	5.25933	0	7.03835	9.59885	12.9842	7.21249	5.58623	4.3229	0	5.59177	middle
278	455	dre-miR-196a-5p	TAGGTAGTTTCATGTTGTTGGG	22	NC_035083.1	+	54714797	54714896	gctgttgcgtggttTAGGTAGTTTCATGTTGTTGGGattgacttcctggctcggcaacaataaactgccttgattacgtcagttagccttcatcaagggc	24	dre-mir-196a-1,ssa-mir-196a-4,ccr-mir-196a,ipu-mir-196a-1,cpo-mir-196c,dno-mir-196a,tch-mir-196a,dma-mir-196,cfa-mir-196a-2,cpo-mir-196c,pal-mir-196a,dno-mir-196a,ocu-mir-196a-2,oga-mir-196,efu-mir-196,cpo-mir-196c,dno-mir-196a,tch-mir-196a,dma-mir-196,cfa-mir-196a-2,cpo-mir-196c,pal-mir-196a,dno-mir-196a,ocu-mir-196a-2,	dre-mir-196a-1	cgcgcggctggtgcgtggttTAGGTAGTTTCATGTTGTTGGGattggcttcctggctcgacaacaagaaactgccttgattacgtcagttcgtcttcatcaagggc	dre-miR-196a-5p	TAGGTAGTTTCATGTTGTTGGG	5'	Yes	gp1	((((..((((..(..(((((((((..(((((..(((.............)))..)))))..)))))))))..)..))))))))..(((((.....)))))	83	47	-34.9	34.9	18.5333	39.0667	43.8	40.95	39.0333	118.167	95.4333	37.35	106.417	46.15	65.3667	29.6654	26.4857	29.3521	26.6852	48.0367	37.4675	69.7407	98.3303	41.7291	57.5036	48.2426	45.6894	middle
279	456	ssa-miR-196b-5p	TAGGTAGTTTCAAGTTGTTGGG	22	NC_035089.1	-	31541602	31541659	TAGGTAGTTTCAAGTTGTTGGGctggacgcttatcACAGGAACCTGAAACTACCTGAa	1	ssa-mir-196b-1,	ssa-mir-196b-1	TAGGTAGTTTCAAGTTGTTGGGctggacgcgtatcaCAGGAACCTGAAACTACCTGAA	ssa-miR-196b-5p	TAGGTAGTTTCAAGTTGTTGGG	5'	Yes	gp1	((((((((((((.(((..(((((.....))).....))..))).))))))))))))..	56	44.8	-20	165.5	83.3333	260.667	330.5	215	282.833	295.167	145.833	100.5	232.167	106	182.667	140.677	119.091	195.847	201.357	252.208	271.487	174.204	150.26	112.283	125.454	110.806	127.679	middle
279	457	ssa-miR-196b-3p_L+1R-1	ACAGGAACCTGAAACTACCTGA	22	NC_035089.1	-	31541602	31541659	TAGGTAGTTTCAAGTTGTTGGGctggacgcttatcACAGGAACCTGAAACTACCTGAa	1	ssa-mir-196b-1,	ssa-mir-196b-1	TAGGTAGTTTCAAGTTGTTGGGctggacgcgtatcaCAGGAACCTGAAACTACCTGAA	ssa-miR-196b-3p	CAGGAACCTGAAACTACCTGAA	3'	Diff	gp1	((((((((((((.(((..(((((.....))).....))..))).))))))))))))..	56	44.8	-20	3	0	0	0	0	0	3	4	5	4	0	7	2.55003	0	0	0	0	0	1.77057	4.12143	5.58623	2.16145	0	4.8928	low
280	458	gmo-miR-199-5p_R+1	CCCAGTGTTCAGACTACCTGTTC	23	NC_035088.1	-	80697701	80697795	cccccccgcctgCCCAGTGTTCAGACTACCTGTTCatcaggctgaagctgaACAGTAGTCTGCACATTGGTTAggctgggccgggacacacacac	17	oni-mir-199a-4,mze-mir-199-4,pny-mir-199-4,gmo-mir-199-2,dre-mir-199-3,ssa-mir-199a-4,abu-mir-199-4,nbr-mir-199-4,fru-mir-199-3,ipu-mir-199a-3,ssc-mir-199a-2,ssc-mir-199a-2,mmu-mir-199a-1,mml-mir-199a-2,efu-mir-199-2,ssc-mir-199a-2,ssc-mir-199a-2,	gmo-mir-199-2	CCCAGTGTTCAGACTACCTGTTcatcaggctgcgtctgaACAGTAGTCTGCACATTGGTTA	gmo-miR-199-5p	CCCAGTGTTCAGACTACCTGTT	5'	Diff	gp1	((((((.((((..(((((((.((((((((.((((((....((....)))))))))))))))).)))))))..)))).)))..)))..........	85	58.9	-47.9	6563	11181.7	6209	34259.2	11169.3	17238.3	31488.2	13356.5	21202.1	47563.2	21673.9	35048.4	5578.62	15979.7	4665.03	20872.4	13102.2	16546.8	18584	13762	23687.9	25701.4	22656.7	24497.8	high
280	459	oni-miR-199a_R+1	ACAGTAGTCTGCACATTGGTTA	22	NC_035088.1	-	80697701	80697795	cccccccgcctgCCCAGTGTTCAGACTACCTGTTCatcaggctgaagctgaACAGTAGTCTGCACATTGGTTAggctgggccgggacacacacac	17	oni-mir-199a-4,mze-mir-199-4,pny-mir-199-4,gmo-mir-199-2,dre-mir-199-3,ssa-mir-199a-4,abu-mir-199-4,nbr-mir-199-4,fru-mir-199-3,ipu-mir-199a-3,ssc-mir-199a-2,ssc-mir-199a-2,mmu-mir-199a-1,mml-mir-199a-2,efu-mir-199-2,ssc-mir-199a-2,ssc-mir-199a-2,	oni-mir-199a-4	cccagtgttcagactacctgttcatcaggctgcagctgaACAGTAGTCTGCACATTGGTT	oni-miR-199a	ACAGTAGTCTGCACATTGGTT	3'	Diff	gp1	((((((.((((..(((((((.((((((((.((((((....((....)))))))))))))))).)))))))..)))).)))..)))..........	85	58.9	-47.9	3861.2	2154.8	5306	8782.4	3670.2	5300.85	3767.8	2696.57	2641.2	4829.6	1954.4	4001.8	3282.06	3079.4	3986.57	5350.68	4305.36	5088.21	2223.71	2778.42	2950.87	2609.74	2043.02	2797.14	high
281	460	gmo-miR-199-5p_R+1	CCCAGTGTTCAGACTACCTGTTC	23	NC_035105.1	-	22899268	22899358	gcccgccccgcctgCCCAGTGTTCAGACTACCTGTTCaggaagtagtggttgcACAGTAGTCTGCACATTGGTTAggctgggtggggaagc	15	oni-mir-199a-3,mze-mir-199-3,nbr-mir-199-3,pny-mir-199-3,gmo-mir-199-3,abu-mir-199-3,pol-mir-199a-2,dre-mir-199-2,ssa-mir-199a-2,tni-mir-199-2,fru-mir-199-2,hhi-mir-199a,ipu-mir-199a-2,ipu-mir-199a-4,efu-mir-199-1,	gmo-mir-199-3	CCCAGTGTTCAGACTACCTGTTcaggaagtagtggttgtACAGTAGTCTGCACATTGGTTA	gmo-miR-199-5p	CCCAGTGTTCAGACTACCTGTT	5'	Diff	gp1	.(((((((.((((..(((((((.((((((((.(((.(((..........))).))))))))))).)))))))..)))).))))))).....	85	59.3	-49.5	6563	11181.7	6209	34259.2	11169.3	17238.3	31488.2	13356.5	21202.1	47563.2	21673.9	35048.4	5578.62	15979.7	4665.03	20872.4	13102.2	16546.8	18584	13762	23687.9	25701.4	22656.7	24497.8	high
281	461	oni-miR-199a_R+1	ACAGTAGTCTGCACATTGGTTA	22	NC_035105.1	-	22899268	22899358	gcccgccccgcctgCCCAGTGTTCAGACTACCTGTTCaggaagtagtggttgcACAGTAGTCTGCACATTGGTTAggctgggtggggaagc	15	oni-mir-199a-3,mze-mir-199-3,nbr-mir-199-3,pny-mir-199-3,gmo-mir-199-3,abu-mir-199-3,pol-mir-199a-2,dre-mir-199-2,ssa-mir-199a-2,tni-mir-199-2,fru-mir-199-2,hhi-mir-199a,ipu-mir-199a-2,ipu-mir-199a-4,efu-mir-199-1,	oni-mir-199a-3	cccagtgttcagactacctgttcaggaagtagtggttgtACAGTAGTCTGCACATTGGTT	oni-miR-199a	ACAGTAGTCTGCACATTGGTT	3'	Diff	gp1	.(((((((.((((..(((((((.((((((((.(((.(((..........))).))))))))))).)))))))..)))).))))))).....	85	59.3	-49.5	3861.2	2154.8	5306	8782.4	3670.2	5300.85	3767.8	2696.57	2641.2	4829.6	1954.4	4001.8	3282.06	3079.4	3986.57	5350.68	4305.36	5088.21	2223.71	2778.42	2950.87	2609.74	2043.02	2797.14	high
282	462	ssc-miR-199a-5p	CCCAGTGTTCAGACTACCTGTTC	23	NC_035104.1	-	10755500	10755578	gctccgtcctCCCAGTGTTCAGACTACCTGTTCatggtcatactggtgtACAGTAGTCTGCACATTGGTTAgactgggc	23	ssc-mir-199a-1,ssc-mir-199a-1,cpo-mir-199-2,dno-mir-199-1,cpo-mir-199-2,dno-mir-199-1,ocu-mir-199a-2,tch-mir-199a,nle-mir-199a-2,oga-mir-199-1,mmr-mir-199-1,dma-mir-199,pal-mir-199-1,eca-mir-199a,mdo-mir-199b-2,cfa-mir-199-2,ssc-mir-199a-1,ssc-mir-199a-1,cpo-mir-199-2,dno-mir-199-1,cpo-mir-199-2,dno-mir-199-1,ocu-mir-199a-2,	ssc-mir-199a-1	tccgtcgcCCCAGTGTTCAGACTACCTGTTCaggacaatgccgttgtACAGTAGTCTGCACATTGGTTAgactggg	ssc-miR-199a-5p	CCCAGTGTTCAGACTACCTGTTC	5'	Yes	gp1	((((.(((...(((((((.((((((((.(((.(((..........))).))))))))))).)))))))...))).))))	79	51.9	-33	6563	11181.7	6209	34259.2	11169.3	17238.3	31488.2	13356.5	21202.1	47563.2	21673.9	35048.4	5578.62	15979.7	4665.03	20872.4	13102.2	16546.8	18584	13762	23687.9	25701.4	22656.7	24497.8	high
282	463	ssc-miR-199a-3p	ACAGTAGTCTGCACATTGGTTA	22	NC_035104.1	-	10755500	10755578	gctccgtcctCCCAGTGTTCAGACTACCTGTTCatggtcatactggtgtACAGTAGTCTGCACATTGGTTAgactgggc	23	ssc-mir-199a-1,ssc-mir-199a-1,cpo-mir-199-2,dno-mir-199-1,cpo-mir-199-2,dno-mir-199-1,ocu-mir-199a-2,tch-mir-199a,nle-mir-199a-2,oga-mir-199-1,mmr-mir-199-1,dma-mir-199,pal-mir-199-1,eca-mir-199a,mdo-mir-199b-2,cfa-mir-199-2,ssc-mir-199a-1,ssc-mir-199a-1,cpo-mir-199-2,dno-mir-199-1,cpo-mir-199-2,dno-mir-199-1,ocu-mir-199a-2,	ssc-mir-199a-1	tccgtcgcCCCAGTGTTCAGACTACCTGTTCaggacaatgccgttgtACAGTAGTCTGCACATTGGTTAgactggg	ssc-miR-199a-3p	ACAGTAGTCTGCACATTGGTTA	3'	Yes	gp1	((((.(((...(((((((.((((((((.(((.(((..........))).))))))))))).)))))))...))).))))	79	51.9	-33	3861.2	2154.8	5306	8782.4	3670.2	5300.85	3767.8	2696.57	2641.2	4829.6	1954.4	4001.8	3282.06	3079.4	3986.57	5350.68	4305.36	5088.21	2223.71	2778.42	2950.87	2609.74	2043.02	2797.14	high
283	464	gmo-miR-199-5p_R+1	CCCAGTGTTCAGACTACCTGTTC	23	NC_035084.1	+	69113062	69113145	tccggctccgtcctCCCAGTGTTCAGACTACCTGTTCattgtcatactggtgtACAGTAGTCTGCACATTGGTTAgactgggca	10	oni-mir-199a-2,ssa-mir-199a-3,mze-mir-199-2,nbr-mir-199-2,pny-mir-199-2,gmo-mir-199-4,abu-mir-199-2,pol-mir-199a-1,ola-mir-199a-4,tni-mir-199-1,	gmo-mir-199-4	CCCAGTGTTCAGACTACCTGTTcattgttatactggtgtACAGTAGTCTGCACATTGGTTA	gmo-miR-199-5p	CCCAGTGTTCAGACTACCTGTT	5'	Diff	gp1	....((((.(((...(((((((.((((((((.(((.((..(......)..)).))))))))))).)))))))...))).)))).	79	51.2	-35.6	6563	11181.7	6209	34259.2	11169.3	17238.3	31488.2	13356.5	21202.1	47563.2	21673.9	35048.4	5578.62	15979.7	4665.03	20872.4	13102.2	16546.8	18584	13762	23687.9	25701.4	22656.7	24497.8	high
283	465	oni-miR-199a_R+1	ACAGTAGTCTGCACATTGGTTA	22	NC_035084.1	+	69113062	69113145	tccggctccgtcctCCCAGTGTTCAGACTACCTGTTCattgtcatactggtgtACAGTAGTCTGCACATTGGTTAgactgggca	10	oni-mir-199a-2,ssa-mir-199a-3,mze-mir-199-2,nbr-mir-199-2,pny-mir-199-2,gmo-mir-199-4,abu-mir-199-2,pol-mir-199a-1,ola-mir-199a-4,tni-mir-199-1,	oni-mir-199a-2	cccagtgttcagactacctgttcattgtcatactggtgtACAGTAGTCTGCACATTGGTT	oni-miR-199a	ACAGTAGTCTGCACATTGGTT	3'	Diff	gp1	....((((.(((...(((((((.((((((((.(((.((..(......)..)).))))))))))).)))))))...))).)))).	79	51.2	-35.6	3861.2	2154.8	5306	8782.4	3670.2	5300.85	3767.8	2696.57	2641.2	4829.6	1954.4	4001.8	3282.06	3079.4	3986.57	5350.68	4305.36	5088.21	2223.71	2778.42	2950.87	2609.74	2043.02	2797.14	high
284	466	gmo-miR-199-5p_R+1	CCCAGTGTTCAGACTACCTGTTC	23	NC_035080.1	-	23165308	23165396	tcctgttccgtcatCCCAGTGTTCAGACTACCTGTTCagggtcttactggtgtACAGTAGTCTGCACATTGGTTAgactgggcaaggaa	32	oni-mir-199a-1,mze-mir-199-1,nbr-mir-199-1,pny-mir-199-1,gmo-mir-199-1,dre-mir-199-1,ssa-mir-199a-1,abu-mir-199-1,ola-mir-199a-1,ccr-mir-199,fru-mir-199-1,ipu-mir-199a-1,bta-mir-199a-2,bta-mir-199a-2,ptr-mir-199a-1,ptr-mir-199a-1,cpo-mir-199-1,cpo-mir-199-1,nle-mir-199a-1,mmr-mir-199-2,hsa-mir-199a-1,bta-mir-199a-2,bta-mir-199a-2,ptr-mir-199a-1,ptr-mir-199a-1,mdo-mir-199b-3,cfa-mir-199-1,cpo-mir-…	gmo-mir-199-1	CCCAGTGTTCAGACTACCTGTTcaggctcttactggtgtACAGTAGTCTGCACATTGGTTA	gmo-miR-199-5p	CCCAGTGTTCAGACTACCTGTT	5'	Diff	gp1	(((((..(.(((...(((((((.((((((((.(((((((.......))))...))))))))))).)))))))...))).)..)).))).	88	49.4	-38.7	6563	11181.7	6209	34259.2	11169.3	17238.3	31488.2	13356.5	21202.1	47563.2	21673.9	35048.4	5578.62	15979.7	4665.03	20872.4	13102.2	16546.8	18584	13762	23687.9	25701.4	22656.7	24497.8	high
284	467	oni-miR-199a_R+1	ACAGTAGTCTGCACATTGGTTA	22	NC_035080.1	-	23165308	23165396	tcctgttccgtcatCCCAGTGTTCAGACTACCTGTTCagggtcttactggtgtACAGTAGTCTGCACATTGGTTAgactgggcaaggaa	32	oni-mir-199a-1,mze-mir-199-1,nbr-mir-199-1,pny-mir-199-1,gmo-mir-199-1,dre-mir-199-1,ssa-mir-199a-1,abu-mir-199-1,ola-mir-199a-1,ccr-mir-199,fru-mir-199-1,ipu-mir-199a-1,bta-mir-199a-2,bta-mir-199a-2,ptr-mir-199a-1,ptr-mir-199a-1,cpo-mir-199-1,cpo-mir-199-1,nle-mir-199a-1,mmr-mir-199-2,hsa-mir-199a-1,bta-mir-199a-2,bta-mir-199a-2,ptr-mir-199a-1,ptr-mir-199a-1,mdo-mir-199b-3,cfa-mir-199-1,cpo-mir-…	oni-mir-199a-1	cccagtgttcagactacctgttcaggatcttactggtgtACAGTAGTCTGCACATTGGTT	oni-miR-199a	ACAGTAGTCTGCACATTGGTT	3'	Diff	gp1	(((((..(.(((...(((((((.((((((((.(((((((.......))))...))))))))))).)))))))...))).)..)).))).	88	49.4	-38.7	3861.2	2154.8	5306	8782.4	3670.2	5300.85	3767.8	2696.57	2641.2	4829.6	1954.4	4001.8	3282.06	3079.4	3986.57	5350.68	4305.36	5088.21	2223.71	2778.42	2950.87	2609.74	2043.02	2797.14	high
285	468	ssa-miR-200a-3p	TAATACTGCCTGGTAATGATGAT	23	NC_035093.1	-	39200448	39200507	catcttacaaggcagttttggatgtcataactctctcTAATACTGCCTGGTAATGATGAT	1	ssa-mir-200a-1,	ssa-mir-200a-1	CATCTTACAAGGCAGTTTTGGAtgtcataactctctcTAATACTGCCTGGTAATGATGAT	ssa-miR-200a-3p	TAATACTGCCTGGTAATGATGAT	3'	Yes	gp1	((((((((.(((((((.(((((.............))))).))))))).)))).))))..	58	38.3	-21.9	3383.33	1264.33	4107.67	2259.33	1865.33	2263.67	11595.7	1715.67	929.667	4207.33	1220	2994.33	2875.87	1806.84	3086.23	1376.5	2188.14	2172.86	6843.64	1767.75	1038.67	2273.49	1275.32	2092.95	high
286	469	ssa-miR-200b-5p	CATCTTACCTGACAGTGCTGGA	22	NC_035092.1	+	48639650	48639710	CATCTTACCTGACAGTGCTGGAttgtacaaaaaagttcTAACACTGTCTGGTAACGATGTt	3	ssa-mir-200b-1,ipu-mir-141,ipu-mir-200a,	ssa-mir-200b-1	CATCTTACCTGACAGTGCTGGAttgtacaaaaaagttcTAACACTGTCTGGTAACGATGTT	ssa-miR-200b-5p	CATCTTACCTGACAGTGCTGGA	5'	Yes	gp1	(((((((((.(((((((.((((..............)))).))))))).))))).))))..	59	39.3	-23.5	154	46.5	186	69	49.5	50.5	340.5	64	36	162	25.5	83	130.902	66.4525	139.748	42.0383	58.0664	48.4742	200.959	65.9428	40.2208	87.5388	26.6563	58.0146	middle
286	470	ssa-miR-200b-3p_R-1	TAACACTGTCTGGTAACGATGT	22	NC_035092.1	+	48639650	48639710	CATCTTACCTGACAGTGCTGGAttgtacaaaaaagttcTAACACTGTCTGGTAACGATGTt	3	ssa-mir-200b-1,ipu-mir-141,ipu-mir-200a,	ssa-mir-200b-1	CATCTTACCTGACAGTGCTGGAttgtacaaaaaagttcTAACACTGTCTGGTAACGATGTT	ssa-miR-200b-3p	TAACACTGTCTGGTAACGATGTT	3'	Diff	gp1	(((((((((.(((((((.((((..............)))).))))))).))))).))))..	59	39.3	-23.5	2830.5	910	3604	1959.5	1112.5	1785	7162	1221.5	574.5	2095.5	802.5	1636.5	2405.95	1300.47	2707.8	1193.83	1305.03	1713.39	4226.93	1258.58	641.857	1132.33	838.888	1143.87	high
287	471	ssa-miR-200a-3-5p	CATCTTACGAGGTAGTTTTGGA	22	NC_035083.1	+	58293603	58293662	CATCTTACGAGGTAGTTTTGGAtgttataactccctcTAATACTGCCTGGTAATGATGAT	2	ssa-mir-200a-3,ipu-mir-200c,	ssa-mir-200a-3	CATCTTACGAGGTAGTTTTGGAtgttataactccctcTAATACTGCCTGGTAATGATGAT	ssa-miR-200a-3-5p	CATCTTACGAGGTAGTTTTGGA	5'	Yes	gp1	((((((((.(((((((.(((((.............))))).))))))).)))).))))..	58	38.3	-22	0	0	0	0	0	0	6	0	0	5	0	0	0	0	0	0	0	0	3.54113	0	0	2.70181	0	0	low
287	472	ssa-miR-200a-3p	TAATACTGCCTGGTAATGATGAT	23	NC_035083.1	+	58293603	58293662	CATCTTACGAGGTAGTTTTGGAtgttataactccctcTAATACTGCCTGGTAATGATGAT	2	ssa-mir-200a-3,ipu-mir-200c,	ssa-mir-200a-3	CATCTTACGAGGTAGTTTTGGAtgttataactccctcTAATACTGCCTGGTAATGATGAT	ssa-miR-200a-3p	TAATACTGCCTGGTAATGATGAT	3'	Yes	gp1	((((((((.(((((((.(((((.............))))).))))))).)))).))))..	58	38.3	-22	3383.33	1264.33	4107.67	2259.33	1865.33	2263.67	11595.7	1715.67	929.667	4207.33	1220	2994.33	2875.87	1806.84	3086.23	1376.5	2188.14	2172.86	6843.64	1767.75	1038.67	2273.49	1275.32	2092.95	high
288	473	gmo-miR-200b-5p	CATCTTACGAGGCAGCATTGGA	22	NC_035085.1	-	45815146	45815209	cCATCTTACGAGGCAGCATTGGAtataatcactctctcTAATACTGCCTGGTAATGATGATgat	9	oni-mir-200b,abu-mir-200b,mze-mir-200b,nbr-mir-200b,pny-mir-200b,gmo-mir-200b,ssa-mir-200a-2,fru-mir-200b,ipu-mir-200b,	gmo-mir-200b	CATCTTACGAGGCAGCATTGGAtgtcatatccctctcTAATACTGCCTGGTAATGATGAT	gmo-miR-200b-5p	CATCTTACGAGGCAGCATTGGA	5'	Yes	gp1	.((((((((.((((((.((((((.............)))))).)))))).)))).)))).....	58	40.6	-23.7	101	30	110	48	29	28	180	31	14	108	18	51	85.851	42.8726	82.6466	29.244	34.0187	26.8768	106.234	31.941	15.6414	58.3592	18.8162	35.6475	middle
288	474	oni-miR-200b	TAATACTGCCTGGTAATGATGAT	23	NC_035085.1	-	45815146	45815209	cCATCTTACGAGGCAGCATTGGAtataatcactctctcTAATACTGCCTGGTAATGATGATgat	9	oni-mir-200b,abu-mir-200b,mze-mir-200b,nbr-mir-200b,pny-mir-200b,gmo-mir-200b,ssa-mir-200a-2,fru-mir-200b,ipu-mir-200b,	oni-mir-200b	catcttacgaggcagcattggatatcatcactttctcTAATACTGCCTGGTAATGATGAT	oni-miR-200b	TAATACTGCCTGGTAATGATGAT	3'	Yes	gp1	.((((((((.((((((.((((((.............)))))).)))))).)))).)))).....	58	40.6	-23.7	3383.33	1264.33	4107.67	2259.33	1865.33	2263.67	11595.7	1715.67	929.667	4207.33	1220	2994.33	2875.87	1806.84	3086.23	1376.5	2188.14	2172.86	6843.64	1767.75	1038.67	2273.49	1275.32	2092.95	high
289	475	gmo-miR-200a-5p_2ss12GA20TG	CATCTTACCTGACAGTGCTGGA	22	NC_035085.1	-	45814937	45815016	tcaggatcCATCTTACCTGACAGTGCTGGAttgtacaactgtgttcTAACACTGTCTGGTAACGATGTttcctgggtgac	10	oni-mir-200a,gmo-mir-200a,ssa-mir-200b-2,abu-mir-200a,mze-mir-200a,nbr-mir-200a,pny-mir-200a,tni-mir-200a,fru-mir-200a,tch-mir-200a,	gmo-mir-200a	CATCTTACCTGGCAGTGCTTGAttgtatgactggtcttcTAACACTGTCTGGTAACGATGT	gmo-miR-200a-5p	CATCTTACCTGGCAGTGCTTGA	5'	Diff	gp1	((((((..(((((((((.(((((((.((((...(((....))).)))).))))))).))))).))))..)))))).....	75	46.2	-35.9	154	46.5	186	69	49.5	50.5	340.5	64	36	162	25.5	83	130.902	66.4525	139.748	42.0383	58.0664	48.4742	200.959	65.9428	40.2208	87.5388	26.6563	58.0146	middle
289	476	oni-miR-200a_R-1	TAACACTGTCTGGTAACGATGT	22	NC_035085.1	-	45814937	45815016	tcaggatcCATCTTACCTGACAGTGCTGGAttgtacaactgtgttcTAACACTGTCTGGTAACGATGTttcctgggtgac	10	oni-mir-200a,gmo-mir-200a,ssa-mir-200b-2,abu-mir-200a,mze-mir-200a,nbr-mir-200a,pny-mir-200a,tni-mir-200a,fru-mir-200a,tch-mir-200a,	oni-mir-200a	catcttacccgacagtgctggactgtactactgttgttcTAACACTGTCTGGTAACGATGTT	oni-miR-200a	TAACACTGTCTGGTAACGATGTT	3'	Diff	gp1	((((((..(((((((((.(((((((.((((...(((....))).)))).))))))).))))).))))..)))))).....	75	46.2	-35.9	2830.5	910	3604	1959.5	1112.5	1785	7162	1221.5	574.5	2095.5	802.5	1636.5	2405.95	1300.47	2707.8	1193.83	1305.03	1713.39	4226.93	1258.58	641.857	1132.33	838.888	1143.87	high
290	477	gmo-miR-202-3p	TTCCTATGCATATACCTCTTT	21	NC_035077.1	+	59688759	59688832	ctgttcctttTTCCTATGCATATACCTCTTTgagatctagctttaaagaggcatagggcatgggaaaatggggc	3	gmo-mir-202,dre-mir-202,ipu-mir-202,	gmo-mir-202	TTCCTATGCATATACCTCTTTgagacttaactttaaagaggaatagggcatgggaaaat	gmo-miR-202-3p	TTCCTATGCATATACCTCTTT	5'	Yes	gp1	..(..((.(((((((((((.(((.((((((((((.......)))))))))).)))..))))))))))).))..)	72	43.2	-34.1	0	0	0	36	30	14	0	0	0	0	0	6	0	0	0	21.933	35.1917	13.4384	0	0	0	0	0	4.19383	middle
291	478	ssa-miR-203a-3p	GTGAAATGTTTAGGACCACTTG	22	NC_035080.1	-	48662295	48662353	agtggttctaaatagttcaacagtctttaccgaaattGTGAAATGTTTAGGACCACTTG	1	ssa-mir-203a-1,	ssa-mir-203a-1	AGTGGTTCTAAATAGTTCAACAgtctataccgaaattGTGAAATGTTTAGGACCACTTG	ssa-miR-203a-3p	GTGAAATGTTTAGGACCACTTG	3'	Yes	gp1	((((((((((((((.((((.((((.((....)).)))))))).))))))))))))))..	57	35.6	-22.2	1407.83	398.167	1980.83	495.333	407.5	513.333	10546.2	1224.17	454.833	3807.17	904.5	2711.83	1196.67	569.015	1488.27	301.782	478.021	492.741	6224.23	1261.33	508.16	2057.25	945.513	1895.49	high
292	479	gmo-miR-203b-5p_R+1_1ss10TC	AGTGGTTCTCAACAGTTCAACAG	23	NC_035095.1	-	38208772	38208831	AGTGGTTCTTAACAGTTCAACAGttctttgccaaaattGTGAAATGTTTAGGACCACTTG	13	oni-mir-203a-1,abu-mir-203-1,mze-mir-203-1,nbr-mir-203-1,pny-mir-203-1,gmo-mir-203b,ssa-mir-203a-2,pol-mir-203,ipu-mir-203a,cpo-mir-203,cpo-mir-203,cpo-mir-203,cpo-mir-203,	gmo-mir-203b	AGTGGTTCTTAACAGTTCAACAgttcatttccaaaattGTGAAATGTTTAGGACCACTTA	gmo-miR-203b-5p	AGTGGTTCTTAACAGTTCAACA	5'	Diff	gp1	(((((((((.((((.((((.(((((.........))))))))).)))).)))))))))..	58	36.7	-20.7	0	0	0	0	0	0	19	0	0	0	0	0	0	0	0	0	0	0	11.2136	0	0	0	0	0	middle
292	480	oni-miR-203a_L+1	GTGAAATGTTTAGGACCACTTG	22	NC_035095.1	-	38208772	38208831	AGTGGTTCTTAACAGTTCAACAGttctttgccaaaattGTGAAATGTTTAGGACCACTTG	13	oni-mir-203a-1,abu-mir-203-1,mze-mir-203-1,nbr-mir-203-1,pny-mir-203-1,gmo-mir-203b,ssa-mir-203a-2,pol-mir-203,ipu-mir-203a,cpo-mir-203,cpo-mir-203,cpo-mir-203,cpo-mir-203,	oni-mir-203a-1	agtggttctcaacagttcaacagttctttaacaaaattgTGAAATGTTTAGGACCACTTG	oni-miR-203a	TGAAATGTTTAGGACCACTTG	3'	Diff	gp1	(((((((((.((((.((((.(((((.........))))))))).)))).)))))))))..	58	36.7	-20.7	1407.83	398.167	1980.83	495.333	407.5	513.333	10546.2	1224.17	454.833	3807.17	904.5	2711.83	1196.67	569.015	1488.27	301.782	478.021	492.741	6224.23	1261.33	508.16	2057.25	945.513	1895.49	high
293	481	ssa-miR-203b-5p	AGTGGTTCTTGACAGTTCAACA	22	NC_035084.1	-	7275745	7275803	AGTGGTTCTTGACAGTTCAACAgtatttaccgaaattGTGAAATGTTTAGGACCACTCG	1	ssa-mir-203b,	ssa-mir-203b	AGTGGTTCTTGACAGTTCAACAgtctttaccaaaattgTGAAATGTTTAGGACCACTCG	ssa-miR-203b-5p	AGTGGTTCTTGACAGTTCAACA	5'	Yes	gp1	(((((((((..(((.((((.((((.((....)).)))))))).)))..)))))))))..	57	39	-20.1	0	0	6	0	0	0	30	0	0	0	0	0	0	0	4.508	0	0	0	17.7057	0	0	0	0	0	middle
293	482	ssa-miR-203b-3p_L+1	GTGAAATGTTTAGGACCACTCG	22	NC_035084.1	-	7275745	7275803	AGTGGTTCTTGACAGTTCAACAgtatttaccgaaattGTGAAATGTTTAGGACCACTCG	1	ssa-mir-203b,	ssa-mir-203b	AGTGGTTCTTGACAGTTCAACAgtctttaccaaaattgTGAAATGTTTAGGACCACTCG	ssa-miR-203b-3p	TGAAATGTTTAGGACCACTCG	3'	Diff	gp1	(((((((((..(((.((((.((((.((....)).)))))))).)))..)))))))))..	57	39	-20.1	2128.83	628.167	2583.33	959.833	616	680.333	10623.2	1228.17	426.333	3065.17	779	2136.83	1809.53	897.704	1940.94	584.779	722.604	653.042	6269.68	1265.45	476.319	1656.3	814.323	1493.58	high
294	483	gmo-miR-204-5p	TTCCCTTTGTCATCCTATGCCT	22	NC_035082.1	+	16515881	16515968	tcatgtgacctatgggcTTCCCTTTGTCATCCTATGCCTgggctcatataaagggggctggggaggcaaagggacgcccagtcgtcat	3	gmo-mir-204-3,dre-mir-204-1,ssa-mir-204-4,	gmo-mir-204-3	TTCCCTTTGTCATCCTATGCCTgggctcatactaaagaggctggggaggccaaggga	gmo-miR-204-5p	TTCCCTTTGTCATCCTATGCCT	5'	Yes	gp1	....(((((...(((((.((((((((((..((((.(((....(((.......))))))))))..)))))))))).)))))...)))))	84	55.7	-43.7	27166.2	33299	28403.8	126059	32464.3	42875.5	48380	26688.2	36287.3	51172.2	43603.3	50766.5	23091.5	47587.1	21340.7	76801.6	38082.6	41155.5	28553.3	27498.3	40541.9	27651.5	45580.5	35484.3	high
295	484	oni-miR-204a	TTCCCTTTGTCATCCTATGCCT	22	NC_035078.1	+	84812929	84813022	tgtgacctgtgggtTTCCCTTTGTCATCCTATGCCTggagattgtgataagGCAGGGACAGCAAAGGGATGCtcagctttcacctctgacttca	17	oni-mir-204a-2,abu-mir-204-2,mze-mir-204-2,nbr-mir-204-2,pny-mir-204-2,oni-mir-204a-1,gmo-mir-204-1,dre-mir-204-3,ssa-mir-204-2,ssa-mir-204-1,abu-mir-204-1,nbr-mir-204-1,pny-mir-204-1,mze-mir-204-1,tni-mir-204a,fru-mir-204a,ipu-mir-204-3,	oni-mir-204a-1	TTCCCTTTGTCATCCTATGCCTggagcttctgtaaggcagggacagcaaaggggagc	oni-miR-204a	TTCCCTTTGTCATCCTATGCCT	5'	Yes	gp1	.((((....((((..(((((((((..((((.(((((.............)))))))))..)))))))))..))))....))))...........	82	50	-35.3	27166.2	33299	28403.8	126059	32464.3	42875.5	48380	26688.2	36287.3	51172.2	43603.3	50766.5	23091.5	47587.1	21340.7	76801.6	38082.6	41155.5	28553.3	27498.3	40541.9	27651.5	45580.5	35484.3	high
295	485	dre-miR-204-3-3p_2ss10GA19GT	GCAGGGACAACAAAGGGATGC	21	NC_035078.1	+	84812929	84813022	tgtgacctgtgggtTTCCCTTTGTCATCCTATGCCTggagattgtgataagGCAGGGACAGCAAAGGGATGCtcagctttcacctctgacttca	17	oni-mir-204a-2,abu-mir-204-2,mze-mir-204-2,nbr-mir-204-2,pny-mir-204-2,oni-mir-204a-1,gmo-mir-204-1,dre-mir-204-3,ssa-mir-204-2,ssa-mir-204-1,abu-mir-204-1,nbr-mir-204-1,pny-mir-204-1,mze-mir-204-1,tni-mir-204a,fru-mir-204a,ipu-mir-204-3,	dre-mir-204-3	gtgacctgtgggtTTCCCTTTGTCATCCTATGCCTagagtttgtgataagGCAGGGACAGCAAAGGGAGGCtcagccgtcac	dre-miR-204-3-3p	GCAGGGACAGCAAAGGGAGGC	3'	Diff	gp1	.((((....((((..(((((((((..((((.(((((.............)))))))))..)))))))))..))))....))))...........	82	50	-35.3	175	216	146	333	95	170	251	284	450	485	515	475	148.752	308.683	109.695	202.881	111.441	163.18	148.137	292.621	502.76	262.076	538.352	332.011	middle
296	486	ssa-miR-204-5p	TTCCCTTTGTCATCCTATGCCT	22	NC_035087.1	+	45584406	45584465	TTCCCTTTGTCATCCTATGCCTgggctcatataaaaggggctggggaggcaaagggacgc	1	ssa-mir-204-3,	ssa-mir-204-3	TTCCCTTTGTCATCCTATGCCTgggctcatataaaagggGCTGGGGAGGCAAAGGGACGC	ssa-miR-204-5p	TTCCCTTTGTCATCCTATGCCT	5'	Yes	gp1	.((((((((((..((((.((((...............))))))))..))))))))))...	56	55	-26.6	27166.2	33299	28403.8	126059	32464.3	42875.5	48380	26688.2	36287.3	51172.2	43603.3	50766.5	23091.5	47587.1	21340.7	76801.6	38082.6	41155.5	28553.3	27498.3	40541.9	27651.5	45580.5	35484.3	high
297	487	oni-miR-205	TCCTTCATTCCACCGGAGTCTG	22	NC_035085.1	-	53071011	53071092	ctgtgcattctaTCCTTCATTCCACCGGAGTCTGtatctttatctaaacagatttcagtgaagtgaagtgtaagagacatgg	9	oni-mir-205-2,abu-mir-205-2,mze-mir-205-2,nbr-mir-205-2,pny-mir-205-2,ssa-mir-205b-3,ccr-mir-205,tni-mir-205,fru-mir-205,	oni-mir-205-2	TCCTTCATTCCACCGGAGTCTGtatctgtatttgaccagatttcagtggtgtgaagtgtaag	oni-miR-205	TCCTTCATTCCACCGGAGTCTG	5'	Yes	gp1	(..((..(..((..(((((((.(((.(((((((((............))))))))).))).)))))))..))..)..))..)	82	40.2	-26.3	55789.5	42025.4	65051	53948.2	31466.5	29157.5	483390	213838	163236	274167	178645	179371	47421.6	60058	48875	32868	36912.1	27987.9	285292	220330	182375	148149	186746	125375	high
298	488	oni-miR-205	TCCTTCATTCCACCGGAGTCTG	22	NC_035093.1	-	52594862	52594921	TCCTTCATTCCACCGGAGTCTGtgtcatgaaccaatcaGATTTCAGTGGTATGAAGAGTA	7	oni-mir-205-1,ssa-mir-205b-1,abu-mir-205-1,mze-mir-205-1,nbr-mir-205-1,pny-mir-205-1,ipu-mir-205,	oni-mir-205-1	TCCTTCATTCCACCGGAGTCTGtgtaaagtgccaatcagatttcagtggtttgaagagta	oni-miR-205	TCCTTCATTCCACCGGAGTCTG	5'	Yes	gp1	..((((((.((((.((((((((..............)))))))).)))).))))))....	54	43.3	-22.2	55789.5	42025.4	65051	53948.2	31466.5	29157.5	483390	213838	163236	274167	178645	179371	47421.6	60058	48875	32868	36912.1	27987.9	285292	220330	182375	148149	186746	125375	high
298	489	ssa-miR-205b-1-3p_R+1	GATTTCAGTGGTATGAAGAGTA	22	NC_035093.1	-	52594862	52594921	TCCTTCATTCCACCGGAGTCTGtgtcatgaaccaatcaGATTTCAGTGGTATGAAGAGTA	7	oni-mir-205-1,ssa-mir-205b-1,abu-mir-205-1,mze-mir-205-1,nbr-mir-205-1,pny-mir-205-1,ipu-mir-205,	ssa-mir-205b-1	TCCTTCATTCCACCGGAGTCTGtgtcatgaaccaatcaGATTTCAGTGGTATGAAGAGT	ssa-miR-205b-1-3p	GATTTCAGTGGTATGAAGAGT	3'	Diff	gp1	..((((((.((((.((((((((..............)))))))).)))).))))))....	54	43.3	-22.2	0	0	0	0	0	0	4	0	0	0	0	0	0	0	0	0	0	0	2.36076	0	0	0	0	0	low
299	490	ssa-miR-205b-5p	TCCTTCATTCCACCGGAGTCTG	22	NC_035083.1	+	44890779	44890838	TCCTTCATTCCACCGGAGTCTGtgtcatgaaccattcaGATTTCAGTGGTGTGAAGAGTA	1	ssa-mir-205b-2,	ssa-mir-205b-2	TCCTTCATTCCACCGGAGTCTGtgtcatgaaccattcaGATTTCAGTGGTGTGAAGAGTA	ssa-miR-205b-5p	TCCTTCATTCCACCGGAGTCTG	5'	Yes	gp1	..(((((..((((.((((((((..............)))))))).))))..)))))....	54	45	-21.7	55789.5	42025.4	65051	53948.2	31466.5	29157.5	483390	213838	163236	274167	178645	179371	47421.6	60058	48875	32868	36912.1	27987.9	285292	220330	182375	148149	186746	125375	high
299	491	ssa-miR-205b-2-3p	GATTTCAGTGGTGTGAAGAGTA	22	NC_035083.1	+	44890779	44890838	TCCTTCATTCCACCGGAGTCTGtgtcatgaaccattcaGATTTCAGTGGTGTGAAGAGTA	1	ssa-mir-205b-2,	ssa-mir-205b-2	TCCTTCATTCCACCGGAGTCTGtgtcatgaaccattcaGATTTCAGTGGTGTGAAGAGTA	ssa-miR-205b-2-3p	GATTTCAGTGGTGTGAAGAGTA	3'	Yes	gp1	..(((((..((((.((((((((..............)))))))).))))..)))))....	54	45	-21.7	5	0	19	5	0	0	20	9	7	13	0	6	4.25005	0	14.2753	3.04625	0	0	11.8038	9.27321	7.82072	7.02472	0	4.19383	middle
300	492	ssa-miR-205b-5p	TCCTTCATTCCACCGGAGTCTG	22	NC_035092.1	+	41975058	41975117	TCCTTCATTCCACCGGAGTCTGtgtctttattcaaccagatttctgtgaaatgaagtgta	1	ssa-mir-205b-4,	ssa-mir-205b-4	TCCTTCATTCCACCGGAGTCTGtgtctttattcaaccaGATTTCTGTGAAATGAAGTGTA	ssa-miR-205b-5p	TCCTTCATTCCACCGGAGTCTG	5'	Yes	gp1	..(((((((.(((.((((((((.((.........)))))))))).))).)))))))....	54	40	-20.2	55789.5	42025.4	65051	53948.2	31466.5	29157.5	483390	213838	163236	274167	178645	179371	47421.6	60058	48875	32868	36912.1	27987.9	285292	220330	182375	148149	186746	125375	high
301	493	ssa-miR-205a-5p	TCCTTCATTCCACCGGATCCT	21	NC_035093.1	+	45910340	45910397	TCCTTCATTCCACCGGATCCTgtttaccagtctgcagATTCCCAGTGGGATGAAGCTC	2	ssa-mir-205a-1,ssa-mir-205a-2,	ssa-mir-205a-2	TCCTTCATTCCACCGGATCCTgtttcccagtctgcagATTCCCAGTGGGATGAAGCGC	ssa-miR-205a-5p	TCCTTCATTCCACCGGATCCT	5'	Yes	gp1	..(((((((((((.(((..((((..........))))..)))..)))))))))))...	53	51.7	-23.5	687	680.2	770	913.2	378.8	317.8	4008.6	1836.4	1517	3220.4	2162	2286.2	583.957	972.064	578.526	556.368	444.354	305.051	2365.83	1892.15	1694.86	1740.18	2260.03	1597.99	high
301	494	ssa-miR-205a-3p	ATTCCCAGTGGGATGAAGCTC	21	NC_035093.1	+	45910340	45910397	TCCTTCATTCCACCGGATCCTgtttaccagtctgcagATTCCCAGTGGGATGAAGCTC	2	ssa-mir-205a-1,ssa-mir-205a-2,	ssa-mir-205a-1	TCCTTCATTCCACCGGATCCTgtttaccagtctgcagATTCCCAGTGGGATGAAGCTC	ssa-miR-205a-3p	ATTCCCAGTGGGATGAAGCTC	3'	Yes	gp1	..(((((((((((.(((..((((..........))))..)))..)))))))))))...	53	51.7	-23.5	127	68	148	157	35	63	315	92	85	225	124	242	107.951	97.1779	111.197	95.6524	41.057	60.4727	185.91	94.7928	94.9659	121.582	129.623	169.151	middle
302	495	gmo-miR-206-5p_1ss17GC	ACATGCTTCCTTATATCCCCAT	22	NC_035084.1	-	2134268	2134327	ACATGCTTCCTTATATCCCCATatgaatactgccgttaTGGAATGTAAGGAAGTGTGTGG	9	oni-mir-206,abu-mir-206,mze-mir-206,nbr-mir-206,pny-mir-206,gmo-mir-206,ssa-mir-206,pol-mir-206,ipu-mir-206-1,	gmo-mir-206	ACATGCTTCCTTATATGCCCATatgaatacgccagttaTGGAATGTAAGGAAGTGTGTGG	gmo-miR-206-5p	ACATGCTTCCTTATATGCCCAT	5'	Diff	gp1	(((..(((((((((((..(((((((........)).))))).)))))))))))..)))..	58	41.7	-24.7	0	0	0	0	0	0	0	0	0	0	0	0	0	0	0	0	0	0	0	0	0	0	0	0	middle
302	496	oni-miR-206	TGGAATGTAAGGAAGTGTGTGG	22	NC_035084.1	-	2134268	2134327	ACATGCTTCCTTATATCCCCATatgaatactgccgttaTGGAATGTAAGGAAGTGTGTGG	9	oni-mir-206,abu-mir-206,mze-mir-206,nbr-mir-206,pny-mir-206,gmo-mir-206,ssa-mir-206,pol-mir-206,ipu-mir-206-1,	oni-mir-206	acatgcttccttatatccccatattaatacgccacttaTGGAATGTAAGGAAGTGTGTGG	oni-miR-206	TGGAATGTAAGGAAGTGTGTGG	3'	Yes	gp1	(((..(((((((((((..(((((((........)).))))).)))))))))))..)))..	58	41.7	-24.7	221	114	179	198	468	264	11	21	10	51	13	11	187.852	162.916	134.489	120.632	548.991	253.41	6.49208	21.6375	11.1725	27.5585	13.5895	7.68868	high
303	497	gmo-miR-210-5p_1ss16CT	AGCCACTGACTAACGTACATTG	22	NC_035077.1	-	33274685	33274765	caggtaAGCCACTGACTAACGTACATTGcgcctatcccaattccaCTGTGCGTGTGACAGCGGCTAAcctggttttaggga	8	oni-mir-210,gmo-mir-210,dre-mir-210,ssa-mir-210-2,ssa-mir-210-1,abu-mir-210,tni-mir-210,ipu-mir-210,	gmo-mir-210	AGCCACTGACTAACGCACATTGtgccacttgcccattccaCTGTGCGTGTGACAGCGGCTAA	gmo-miR-210-5p	AGCCACTGACTAACGCACATTG	5'	Diff	gp1	(((((.((((.(((....(((((((.((...............)).)))))))....))).)))).)))))..........	71	51.9	-27.4	489.5	305	683	1094	361	506.5	614	299.5	364	389.5	237	283	416.08	435.871	513.16	666.52	423.474	486.182	362.376	308.592	406.677	210.471	247.746	197.809	middle
303	498	oni-miR-210_R+2	CTGTGCGTGTGACAGCGGCTAT	22	NC_035077.1	-	33274685	33274765	caggtaAGCCACTGACTAACGTACATTGcgcctatcccaattccaCTGTGCGTGTGACAGCGGCTAAcctggttttaggga	8	oni-mir-210,gmo-mir-210,dre-mir-210,ssa-mir-210-2,ssa-mir-210-1,abu-mir-210,tni-mir-210,ipu-mir-210,	oni-mir-210	agccactgactaacgcacattgtgccagtttccagttccaCTGTGCGTGTGACAGCGGCT	oni-miR-210	CTGTGCGTGTGACAGCGGCT	3'	Diff	gp1	(((((.((((.(((....(((((((.((...............)).)))))))....))).)))).)))))..........	71	51.9	-27.4	112	65	162	182	75	121	505.5	221	268.5	730	174.5	360.5	95.2011	92.8906	121.716	110.884	87.9794	116.146	298.341	227.709	299.98	394.465	182.412	251.979	middle
304	499	ccr-mir-210-p5_1ss17CT	AAGCCACTGACTAACGTACATT	22	NC_035078.1	-	62835943	62836028	tctgaaatcaggtTAGCCACTGACTAACGTACATTgcgcctatcccaataccaCTGTGCGTGTGACAGCGGCTAAcctggttttgg	1	ccr-mir-210,	ccr-mir-210	gtgatttctgaaagcaggtaagccactgactaacgcacattgcgcctgttcttcactccaCTGTGCGTGTGACAGCGGCTaaccagcttttggat	ccr-mir-210-p5	aagccactgactaacgcacatt	5'	New	gp1	.(..((((((((((((((.(((....(((((((.((...............)).)))))))....))).))))))))))))))..)	85	50	-38.3	5.5	0	10	25	6	11.5	4	4.5	3	11.5	0	4	4.67506	0	7.51333	15.2313	7.03835	11.0387	2.36076	4.6366	3.35174	6.21417	0	2.79588	middle
304	500	ccr-miR-210_R+2	CTGTGCGTGTGACAGCGGCTAT	22	NC_035078.1	-	62835943	62836028	tctgaaatcaggtTAGCCACTGACTAACGTACATTgcgcctatcccaataccaCTGTGCGTGTGACAGCGGCTAAcctggttttgg	1	ccr-mir-210,	ccr-mir-210	gtgatttctgaaagcaggtaagccactgactaacgcacattgcgcctgttcttcactccaCTGTGCGTGTGACAGCGGCTaaccagcttttggat	ccr-miR-210	CTGTGCGTGTGACAGCGGCT	3'	Diff	gp1	.(..((((((((((((((.(((....(((((((.((...............)).)))))))....))).))))))))))))))..)	85	50	-38.3	112	65	162	182	75	121	505.5	221	268.5	730	174.5	360.5	95.2011	92.8906	121.716	110.884	87.9794	116.146	298.341	227.709	299.98	394.465	182.412	251.979	middle
305	501	ssa-miR-212b-5p	ACCTTGGCTCTAGACTGCTTACT	23	NC_035100.1	-	18446505	18446563	ACCTTGGCTCTAGACTGCTTACTgcttaaaactcattgtaacagtctacagtcatggct	1	ssa-mir-212b-2,	ssa-mir-212b-2	ACCTTGGCTCTAGACTGCTTACTgcttaaaactcattgTAACAGTCTACAGTCATGGCT	ssa-miR-212b-5p	ACCTTGGCTCTAGACTGCTTACT	5'	Yes	gp1	.((.(((((.(((((((.((((...............))))))))))).))))).))..	56	42.4	-19.9	14.6667	14.3333	25.6667	23.3333	22.3333	17.6667	25.3333	4.66667	17.6667	6.33333	3	0	12.4668	20.4836	19.2842	14.2159	26.1983	16.958	14.9515	4.80833	19.738	3.4223	3.13603	0	middle
306	502	oni-miR-212a-5p_1ss10TC	ACCTTGGCTCTAGACTGCTTACT	23	NC_035105.1	+	36418454	36418543	gcatcagcACCTTGGCTTTAGACTGCTTACTgcttgaaacagtctcacagttacagtaacagtctacagtcatggctactgacgcctggc	9	oni-mir-212a,abu-mir-212-1,mze-mir-212b,nbr-mir-212a,pny-mir-212-2,ssa-mir-212a-1,ssa-mir-212a-2,tni-mir-212,ipu-mir-212-2,	oni-mir-212a	ACCTTGGCTTTAGACTGCTTACTgcttatacagtatcaaagtacagTAACAGTCTACAGTCATGGCT	oni-miR-212a-5p	ACCTTGGCTTTAGACTGCTTACT	5'	Diff	gp1	((.((((..((.(((((.(((((((.(((((((((((.......))).))...))))))))))))).))))).))...)))).)).....	85	48.9	-30.4	14.6667	14.3333	25.6667	23.3333	22.3333	17.6667	25.3333	4.66667	17.6667	6.33333	3	0	12.4668	20.4836	19.2842	14.2159	26.1983	16.958	14.9515	4.80833	19.738	3.4223	3.13603	0	middle
307	503	dre-miR-212-5p	ACCTTGGCTCTAGACTGCTTACT	23	NC_035103.1	-	21777061	21777155	gtcagtgcatcaatACCTTGGCTCTAGACTGCTTACTgcttaaaactcagtaaaactacagtaacagtctacagtcatggctactgatgtctggc	9	oni-mir-212b,abu-mir-212-2,mze-mir-212a,nbr-mir-212b,pny-mir-212-1,dre-mir-212,ssa-mir-212b-1,fru-mir-212,ipu-mir-212-1,	dre-mir-212	gtcagtgcatcaatACCTTGGCTCTAGACTGCTTACTgctaaatgtgtctgaaagtacagTAACAGTCTACAGTCATGGCTactgacgtctggc	dre-miR-212-5p	ACCTTGGCTCTAGACTGCTTACT	5'	Yes	gp1	(((((.((((((.((((.(((((.(((((((.((((((....................))))))))))))).))))).)).)).)))))))))))	95	43.2	-35.9	14.6667	14.3333	25.6667	23.3333	22.3333	17.6667	25.3333	4.66667	17.6667	6.33333	3	0	12.4668	20.4836	19.2842	14.2159	26.1983	16.958	14.9515	4.80833	19.738	3.4223	3.13603	0	middle
308	504	ssa-miR-214-5p	TGCCTGTCTACACTTGCTGTGC	22	NC_035104.1	-	10752564	10752628	tcTGCCTGTCTACACTTGCTGTGCagaacatcctggaacctgtACAGCAGGCACAGACAGGCAGA	27	oni-mir-214-2,ssa-mir-214-1,abu-mir-214-2,mze-mir-214-2,nbr-mir-214-2,pny-mir-214-2,cpo-mir-214,dno-mir-214,nle-mir-214,oga-mir-214,mmr-mir-214,dma-mir-214,cpo-mir-214,pal-mir-214,dno-mir-214,ocu-mir-214,eca-mir-214,cpo-mir-214,dno-mir-214,nle-mir-214,oga-mir-214,mmr-mir-214,dma-mir-214,cpo-mir-214,pal-mir-214,dno-mir-214,ocu-mir-214,	ssa-mir-214-1	TGCCTGTCTACACTTGCTGTGCagaacatcctggaacctgTACAGCAGGCACAGACAGGCAGA	ssa-miR-214-5p	TGCCTGTCTACACTTGCTGTGC	5'	Yes	gp1	(((((((((((...((((((((((((.............))))))))))))...)))))))))))	65	53.8	-38	31.6667	16	45	76	38.3333	33.3333	67	29	30.6667	85	37.6667	51.6667	26.917	22.8654	33.81	46.3031	44.9672	31.9962	39.5427	29.8803	34.2622	45.9308	39.3746	36.1135	middle
308	505	oni-miR-214_1ss22AT	ACAGCAGGCACAGACAGGCAGT	22	NC_035104.1	-	10752564	10752628	tcTGCCTGTCTACACTTGCTGTGCagaacatcctggaacctgtACAGCAGGCACAGACAGGCAGA	27	oni-mir-214-2,ssa-mir-214-1,abu-mir-214-2,mze-mir-214-2,nbr-mir-214-2,pny-mir-214-2,cpo-mir-214,dno-mir-214,nle-mir-214,oga-mir-214,mmr-mir-214,dma-mir-214,cpo-mir-214,pal-mir-214,dno-mir-214,ocu-mir-214,eca-mir-214,cpo-mir-214,dno-mir-214,nle-mir-214,oga-mir-214,mmr-mir-214,dma-mir-214,cpo-mir-214,pal-mir-214,dno-mir-214,ocu-mir-214,	oni-mir-214-2	ctatctacacttgctgtgcagaatatcctccaacctgtACAGCAGGCACAGACAGGCAGA	oni-miR-214	ACAGCAGGCACAGACAGGCAGA	3'	Diff	gp1	(((((((((((...((((((((((((.............))))))))))))...)))))))))))	65	53.8	-38	19126	17203.3	17862	28292.7	14873.7	13174	21519.3	40307.7	40945.3	19039.3	30079	15160.3	16257.3	24585	13420.3	17237.3	17447.7	12645.5	12700.5	41531.3	45746	10288.1	31442.9	10596.6	high
309	506	gmo-miR-214-2-5p_1ss10TA	TGCCTGTCTACACTTGCTGTGC	22	NC_035084.1	+	69116311	69116380	tgtcTGCCTGTCTACACTTGCTGTGCagaacttcctggaacctgtACAGCAGGCACAGACAGGCAGacag	4	gmo-mir-214-2,ssa-mir-214-3,ccr-mir-214,ipu-mir-214,	gmo-mir-214-2	TGCCTGTCTTCACTTGCTGTGCagtaattggttcagcctgtACAGCAGGCACAGACAGGCAGa	gmo-miR-214-2-5p	TGCCTGTCTTCACTTGCTGTGC	5'	Diff	gp1	(((((((((((((...((((((((((((..((....))...))))))))))))...))))))))))))).	69	54.3	-43.4	31.6667	16	45	76	38.3333	33.3333	67	29	30.6667	85	37.6667	51.6667	26.917	22.8654	33.81	46.3031	44.9672	31.9962	39.5427	29.8803	34.2622	45.9308	39.3746	36.1135	middle
309	507	gmo-miR-214-3p	ACAGCAGGCACAGACAGGCAG	21	NC_035084.1	+	69116311	69116380	tgtcTGCCTGTCTACACTTGCTGTGCagaacttcctggaacctgtACAGCAGGCACAGACAGGCAGacag	4	gmo-mir-214-2,ssa-mir-214-3,ccr-mir-214,ipu-mir-214,	gmo-mir-214-2	TGCCTGTCTTCACTTGCTGTGCagtaattggttcagcctgtACAGCAGGCACAGACAGGCAGa	gmo-miR-214-3p	ACAGCAGGCACAGACAGGCAG	3'	Yes	gp1	(((((((((((((...((((((((((((..((....))...))))))))))))...))))))))))))).	69	54.3	-43.4	6057	4821.33	5738	7631.17	4155.67	3371	8124.33	13141.2	13750.3	7181.33	11018.5	5593.83	5148.51	6890.1	4311.15	4649.29	4874.84	3235.77	4794.89	13540.1	15362.5	3880.53	11518.1	3909.93	high
310	508	gmo-miR-214-5p_L+1	TGCCTGTCTACACTTGCTGTGC	22	NC_035081.1	-	68463649	68463737	tgttgtggtgtgtcTGCCTGTCTACACTTGCTGTGCagaccttcctatcctgtACAGCAGGCACAGACAGGCAGacagatggcagcccc	9	oni-mir-214-1,abu-mir-214-1,mze-mir-214-1,nbr-mir-214-1,pny-mir-214-1,gmo-mir-214-1,ssa-mir-214-2,tni-mir-214,fru-mir-214,	gmo-mir-214-1	tGCCTGTCTACACTTGCTGTGCagacattctgctcctgtACAGCAGGCACAGACAGGCAG	gmo-miR-214-5p	GCCTGTCTACACTTGCTGTGC	5'	Diff	gp1	.((((..((.(((((((((((((...((((((((((((...........))))))))))))...))))))))))))).))..))))...	85	56.2	-51.5	31.6667	16	45	76	38.3333	33.3333	67	29	30.6667	85	37.6667	51.6667	26.917	22.8654	33.81	46.3031	44.9672	31.9962	39.5427	29.8803	34.2622	45.9308	39.3746	36.1135	middle
310	509	oni-miR-214_R-1	ACAGCAGGCACAGACAGGCAG	21	NC_035081.1	-	68463649	68463737	tgttgtggtgtgtcTGCCTGTCTACACTTGCTGTGCagaccttcctatcctgtACAGCAGGCACAGACAGGCAGacagatggcagcccc	9	oni-mir-214-1,abu-mir-214-1,mze-mir-214-1,nbr-mir-214-1,pny-mir-214-1,gmo-mir-214-1,ssa-mir-214-2,tni-mir-214,fru-mir-214,	oni-mir-214-1	tgcctgtctacacttgctgtgcagaccttctgctcctgtACAGCAGGCACAGACAGGCAGA	oni-miR-214	ACAGCAGGCACAGACAGGCAGA	3'	Diff	gp1	.((((..((.(((((((((((((...((((((((((((...........))))))))))))...))))))))))))).))..))))...	85	56.2	-51.5	6057	4821.33	5738	7631.17	4155.67	3371	8124.33	13141.2	13750.3	7181.33	11018.5	5593.83	5148.51	6890.1	4311.15	4649.29	4874.84	3235.77	4794.89	13540.1	15362.5	3880.53	11518.1	3909.93	high
311	510	dre-miR-216b	TAATCTCTGCAGGCAACTGTGA	22	NC_035089.1	-	27535175	27535249	gactgggTAATCTCTGCAGGCAACTGTGAtgttttatggtttctcacattgacctggagaggttctgcagtctgt	1	dre-mir-216b,	dre-mir-216b	actgactgggTAATCTCTGCAGGCAACTGTGAtgtgattacagtctcacattgacctgaagaggttgagcagtctgt	dre-miR-216b	TAATCTCTGCAGGCAACTGTGA	5'	Yes	gp1	(((((((.(((((((.(((((((.(((((..............)))))))).)))).))))))))).)))))...	72	46.7	-29.4	0	0	3	6.5	3.5	4	7.5	4	0	8.5	3.5	4.5	0	0	2.254	3.96013	4.1057	3.83954	4.42642	4.12143	0	4.59308	3.6587	3.14537	middle
312	511	ssa-miR-216b-5p_R+1	TAATCTCAGCTGGCAACTGTGAG	23	NC_035093.1	-	20438805	20438867	TAATCTCAGCTGGCAACTGTGAGcagttcagtgtttcctcTCACAGTGGCTACTGGGGTTCTg	1	ssa-mir-216b,	ssa-mir-216b	TAATCTCAGCTGGCAACTGTGAgcagttcagtgttccctctCACAGTGGCTACTGGGGTTCTG	ssa-miR-216b-5p	TAATCTCAGCTGGCAACTGTGA	5'	Diff	gp1	.((((((((.((((.((((((((.((...........)))))))))).))))))))))))...	59	50.8	-25.7	0	0	0	0	0	0	0	0	0	0	0	0	0	0	0	0	0	0	0	0	0	0	0	0	middle
312	512	ssa-miR-216b-3p_L+1R-1	TCACAGTGGCTACTGGGGTTCT	22	NC_035093.1	-	20438805	20438867	TAATCTCAGCTGGCAACTGTGAGcagttcagtgtttcctcTCACAGTGGCTACTGGGGTTCTg	1	ssa-mir-216b,	ssa-mir-216b	TAATCTCAGCTGGCAACTGTGAgcagttcagtgttccctctCACAGTGGCTACTGGGGTTCTG	ssa-miR-216b-3p	CACAGTGGCTACTGGGGTTCTG	3'	Diff	gp1	.((((((((.((((.((((((((.((...........)))))))))).))))))))))))...	59	50.8	-25.7	0	0	0	0	0	0	0	0	0	0	0	0	0	0	0	0	0	0	0	0	0	0	0	0	low
313	513	oni-miR-216b	TAATCTCTGCAGGCAACTGTGA	22	NC_035093.1	-	20439781	20439840	TAATCTCTGCAGGCAACTGTGAtgtcttatggtttctcacattgacctggagaggttctg	7	oni-mir-216b,abu-mir-216b,mze-mir-216b,nbr-mir-216b,pny-mir-216b,ssa-mir-216a,ipu-mir-216b,	oni-mir-216b	TAATCTCTGCAGGCAACTGTGAtggtgctttattttctcacaatcacctggagagattctg	oni-miR-216b	TAATCTCTGCAGGCAACTGTGA	5'	Yes	gp1	.(((((((.(((((((.(((((..((....))....)))))))).)))).)))))))...	56	45	-21.1	0	0	3	6.5	3.5	4	7.5	4	0	8.5	3.5	4.5	0	0	2.254	3.96013	4.1057	3.83954	4.42642	4.12143	0	4.59308	3.6587	3.14537	middle
314	514	dre-miR-217_R+1	TACTGCATCAGGAACTGATTGGA	23	NC_035089.1	-	27529834	27529924	ctttctgatgttgatgaTACTGCATCAGGAACTGATTGGAtgatgtcgatgggccatcagttcttgatgcattgccttcagcattgaaaga	3	dre-mir-217,ccr-mir-217,ipu-mir-217,	dre-mir-217	atgagaactttctgatgttggtgaTACTGCATCAGGAACTGATTGGatgatattcaggagccatcagttcctgatgcactcccatcagcatcgaaaga	dre-miR-217	TACTGCATCAGGAACTGATTGG	5'	Diff	gp1	(((((.((((((((...((.((((((((((((((((.((...((....))...)))))))))))))))))).))...))))))))))))).	90	42.9	-39	42	11	37	57	14	54	40	16	0	26	20	41	35.7004	15.7199	27.7993	34.7273	16.4228	51.8338	23.6076	16.4857	0	14.0494	20.9069	28.6578	middle
315	515	ssa-miR-218-5p	TTGTGCTTGATCTAACCATGTG	22	NC_035090.1	-	46361632	46361712	gctgtctcTTGTGCTTGATCTAACCATGTGcccccgcctacactcgcctcaCATGGTTCCGTCAAGCACCAGGgaccgctg	3	ssa-mir-218-2,tni-mir-218a-1,fru-mir-218a-1,	ssa-mir-218-2	TTGTGCTTGATCTAACCATGTGcccccgcctacactcgcctcACATGGTTCCGTCAAGCACCAGG	ssa-miR-218-5p	TTGTGCTTGATCTAACCATGTG	5'	Yes	gp1	((.((((((.(((((((((..(((((((((.....((........))..)))))))))..))))))))).)))))).))..	79	59.3	-38.5	104	43.5	122	152	55	95	112.5	78	43	102	51.5	93.5	88.4011	62.1653	91.6626	92.6061	64.5182	91.1891	66.3963	80.3678	48.0415	55.117	53.8352	65.3538	middle
315	516	ssa-miR-218-3p_L-1	CATGGTTCCGTCAAGCACCAGG	22	NC_035090.1	-	46361632	46361712	gctgtctcTTGTGCTTGATCTAACCATGTGcccccgcctacactcgcctcaCATGGTTCCGTCAAGCACCAGGgaccgctg	3	ssa-mir-218-2,tni-mir-218a-1,fru-mir-218a-1,	ssa-mir-218-2	TTGTGCTTGATCTAACCATGTGcccccgcctacactcgcctcACATGGTTCCGTCAAGCACCAGG	ssa-miR-218-3p	ACATGGTTCCGTCAAGCACCAGG	3'	Diff	gp1	((.((((((.(((((((((..(((((((((.....((........))..)))))))))..))))))))).)))))).))..	79	59.3	-38.5	0	0	0	3	0	0	5	0	3	0	0	8	0	0	0	1.82775	0	0	2.95095	0	3.35174	0	0	5.59177	low
316	517	dre-miR-218a	TTGTGCTTGATCTAACCATGTG	22	NC_035101.1	-	18495356	18495445	ggtgcagctgtctcTTGTGCTTGATCTAACCATGTGccgccgcctacactcgcctcaCATGGTTCCGTCAAGCACCAGGgaccgctggac	4	dre-mir-218a-1,ssa-mir-218-1,ccr-mir-218a,ipu-mir-218a-1,	dre-mir-218a-1	cagctgtctcTTGTGCTTGATCTAACCATGTGccgccgcctacacaagcctcacatggttccgtcaagcaccagggaccgctg	dre-miR-218a	TTGTGCTTGATCTAACCATGTG	5'	Yes	gp1	.((.((((.((((((.(((((((((..(((((((((..((...........))..)))))))))..))))))))).)))))).)))).))	89	60	-46	104	43.5	122	152	55	95	112.5	78	43	102	51.5	93.5	88.4011	62.1653	91.6626	92.6061	64.5182	91.1891	66.3963	80.3678	48.0415	55.117	53.8352	65.3538	middle
316	518	ssa-miR-218-3p_L-1	CATGGTTCCGTCAAGCACCAGG	22	NC_035101.1	-	18495356	18495445	ggtgcagctgtctcTTGTGCTTGATCTAACCATGTGccgccgcctacactcgcctcaCATGGTTCCGTCAAGCACCAGGgaccgctggac	4	dre-mir-218a-1,ssa-mir-218-1,ccr-mir-218a,ipu-mir-218a-1,	ssa-mir-218-1	TTGTGCTTGATCTAACCATGTGccgccgcctacactcgcctcACATGGTTCCGTCAAGCACCAGG	ssa-miR-218-3p	ACATGGTTCCGTCAAGCACCAGG	3'	Diff	gp1	.((.((((.((((((.(((((((((..(((((((((..((...........))..)))))))))..))))))))).)))))).)))).))	89	60	-46	0	0	0	3	0	0	5	0	3	0	0	8	0	0	0	1.82775	0	0	2.95095	0	3.35174	0	0	5.59177	low
317	519	oni-miR-221_R-1	AGCTACATTGTCTGCTGGGTTT	22	NC_035083.1	+	1661236	1661297	acctggcatacagtgtagaattctgtgtgggtgattctacAGCTACATTGTCTGCTGGGTTT	6	oni-mir-221-2,abu-mir-221-2,mze-mir-221-2,nbr-mir-221-2,pny-mir-221-2,gmo-mir-221-1,	oni-mir-221-2	acctggcatacagtgtaggaatctgtgtgtgtcagtctacAGCTACATTGTCTGCTGGGTTTC	oni-miR-221	AGCTACATTGTCTGCTGGGTTTC	3'	Diff	gp1	(((..(((.(((((((((.......((((((....)))))).))))))))).)))..)))..	60	45.2	-27.7	736.5	317.5	1060.5	957.5	407	613.5	1070.5	568.5	357	1051.5	446.5	740.5	626.033	453.735	796.789	583.358	477.435	588.889	631.797	585.758	398.857	568.191	466.746	517.588	middle
318	520	ssa-miR-221-3p_R+3	ACCTAGCATACAATGTAGATTTCTGT	26	NC_035098.1	-	9612655	9612728	cctggACCTAGCATACAATGTAGATTTCTGTgtggtttaagctacAGCTACATTGTCTGCTGGGTTTCaggctg	29	oni-mir-221-1,ssa-mir-221,abu-mir-221-1,mze-mir-221-1,nbr-mir-221-1,pny-mir-221-1,tni-mir-221,fru-mir-221,pol-mir-221,ipu-mir-221-1,ssc-mir-221,ssc-mir-221,cpo-mir-221,cpo-mir-221,dno-mir-221,dno-mir-221,nle-mir-221,oga-mir-221,mmr-mir-221,dma-mir-221,mdo-mir-221,ssc-mir-221,ssc-mir-221,cpo-mir-221,cpo-mir-221,dno-mir-221,dno-mir-221,ocu-mir-221,aca-mir-221,	ssa-mir-221	ACCTAGCATACAATGTAGATTTCtgtgtggtttaaactacAGCTACATTGTCTGCTGGGTTT	ssa-miR-221-3p	ACCTAGCATACAATGTAGATTTC	5'	Diff	gp1	(((((((((((((.(((((((((.......((((((....)))))).))))))))).))))))))).))))...	71	45.9	-34.3	0	0	0	0	5	5	0	0	0	0	0	0	0	0	0	0	5.86529	4.79942	0	0	0	0	0	0	low
318	521	oni-miR-221	AGCTACATTGTCTGCTGGGTTTC	23	NC_035098.1	-	9612655	9612728	cctggACCTAGCATACAATGTAGATTTCTGTgtggtttaagctacAGCTACATTGTCTGCTGGGTTTCaggctg	29	oni-mir-221-1,ssa-mir-221,abu-mir-221-1,mze-mir-221-1,nbr-mir-221-1,pny-mir-221-1,tni-mir-221,fru-mir-221,pol-mir-221,ipu-mir-221-1,ssc-mir-221,ssc-mir-221,cpo-mir-221,cpo-mir-221,dno-mir-221,dno-mir-221,nle-mir-221,oga-mir-221,mmr-mir-221,dma-mir-221,mdo-mir-221,ssc-mir-221,ssc-mir-221,cpo-mir-221,cpo-mir-221,dno-mir-221,dno-mir-221,ocu-mir-221,aca-mir-221,	oni-mir-221-1	acctggcatacaatgtagatttctgtgtggttctattctacAGCTACATTGTCTGCTGGGTTTC	oni-miR-221	AGCTACATTGTCTGCTGGGTTTC	3'	Yes	gp1	(((((((((((((.(((((((((.......((((((....)))))).))))))))).))))))))).))))...	71	45.9	-34.3	3617.5	1637.5	5285.5	4303.5	2651	3151.5	3324.5	1848.5	1297	4739.5	1341.5	2824.5	3074.91	2340.13	3971.17	2621.91	3109.78	3025.08	1962.08	1904.61	1449.07	2561.05	1402.33	1974.24	high
319	522	ssa-miR-222a-5p_R-1	TGCTCAGTAGGCAGTGTAGATCC	23	NW_018596924.1	+	311	379	tcagtTGCTCAGTAGGCAGTGTAGATCCtgtataatgatcagcAGCTACATCTGGCTACTGGGTCTCtg	3	ssa-mir-222a-1,tni-mir-222,fru-mir-222,	ssa-mir-222a-1	TGCTCAGTAGGCAGTGTAGATCCTgtataatgatcagcAGCTACATCTGGCTACTGGGTCTC	ssa-miR-222a-5p	TGCTCAGTAGGCAGTGTAGATCCT	5'	Diff	gp1	.(((..(((((((((.((((((((...(((.........)))...))))).))).)))))))))..)))	68	47.8	-30.2	204	82	287	288.5	137	153	131.5	58.5	40.5	164.5	41.5	123.167	173.402	117.185	215.633	175.769	160.709	146.862	77.6099	60.2758	45.2484	88.8897	43.3818	86.0899	middle
319	523	ssa-miR-222a-3p	AGCTACATCTGGCTACTGGGTCTC	24	NW_018596924.1	+	311	379	tcagtTGCTCAGTAGGCAGTGTAGATCCtgtataatgatcagcAGCTACATCTGGCTACTGGGTCTCtg	3	ssa-mir-222a-1,tni-mir-222,fru-mir-222,	ssa-mir-222a-1	TGCTCAGTAGGCAGTGTAGATCCTgtataatgatcagcAGCTACATCTGGCTACTGGGTCTC	ssa-miR-222a-3p	AGCTACATCTGGCTACTGGGTCTC	3'	Yes	gp1	.(((..(((((((((.((((((((...(((.........)))...))))).))).)))))))))..)))	68	47.8	-30.2	2333	1381.17	3232.67	2634.5	1615.5	1873.17	2626	1845.17	1435.33	4145.67	1686.17	2813.5	1983.07	1973.81	2428.81	1605.07	1895.08	1798.02	1549.84	1901.18	1603.62	2240.16	1762.62	1966.56	high
320	524	gmo-miR-222-2-5p_R+2	TGCTCAGTAGGCAGTGTAGATCC	23	NC_035098.1	-	9613294	9613355	TGCTCAGTAGGCAGTGTAGATCCtgtgtaattatcagcAGCTACATCTGGCTACTGGGTCTC	21	oni-mir-222-2,abu-mir-222-2,mze-mir-222-2,nbr-mir-222-2,pny-mir-222-2,gmo-mir-222-2,ssa-mir-222a-2,ipu-mir-222a,cpo-mir-222,dno-mir-222,cpo-mir-222,dno-mir-222,tch-mir-222,ppa-mir-222,nle-mir-222,mmr-mir-222,dma-mir-222,cpo-mir-222,dno-mir-222,cpo-mir-222,dno-mir-222,	gmo-mir-222-2	TGCTCAGTAGGCAGTGTAGATcctgtttagcaatcagcAGCTACATCTGGCTACTGGGTCT	gmo-miR-222-2-5p	TGCTCAGTAGGCAGTGTAGAT	5'	Diff	gp1	.(((((((((.((((((((...(((.........)))...))))).))).)))))))))...	58	48.4	-26.7	204	82	287	288.5	137	153	131.5	58.5	40.5	164.5	41.5	123.167	173.402	117.185	215.633	175.769	160.709	146.862	77.6099	60.2758	45.2484	88.8897	43.3818	86.0899	middle
320	525	oni-miR-222	AGCTACATCTGGCTACTGGGTCTC	24	NC_035098.1	-	9613294	9613355	TGCTCAGTAGGCAGTGTAGATCCtgtgtaattatcagcAGCTACATCTGGCTACTGGGTCTC	21	oni-mir-222-2,abu-mir-222-2,mze-mir-222-2,nbr-mir-222-2,pny-mir-222-2,gmo-mir-222-2,ssa-mir-222a-2,ipu-mir-222a,cpo-mir-222,dno-mir-222,cpo-mir-222,dno-mir-222,tch-mir-222,ppa-mir-222,nle-mir-222,mmr-mir-222,dma-mir-222,cpo-mir-222,dno-mir-222,cpo-mir-222,dno-mir-222,	oni-mir-222-2	tgctcagtaggcagtgtagatcctgtgtagcaatcagcAGCTACATCTGGCTACTGGGTCTC	oni-miR-222	AGCTACATCTGGCTACTGGGTCTC	3'	Yes	gp1	.(((((((((.((((((((...(((.........)))...))))).))).)))))))))...	58	48.4	-26.7	2333	1381.17	3232.67	2634.5	1615.5	1873.17	2626	1845.17	1435.33	4145.67	1686.17	2813.5	1983.07	1973.81	2428.81	1605.07	1895.08	1798.02	1549.84	1901.18	1603.62	2240.16	1762.62	1966.56	high
321	526	gmo-miR-222-5p_R+1_1ss10CG	TGCTCAGTAGTCAGTGTAGATCC	23	NC_035083.1	+	1661065	1661124	TGCTCAGTAGTCAGTGTAGATCCtgtggggcagtcagcAGCTACATCTGGCTACTGGGTC	7	oni-mir-222-1,abu-mir-222-1,mze-mir-222-1,nbr-mir-222-1,pny-mir-222-1,gmo-mir-222-1,ssa-mir-222b,	gmo-mir-222-1	TGCTCAGTACTCAGTGTAGATCctgtggggcaggcagcAGCTACATCTGGCTACTGGGTCT	gmo-miR-222-5p	TGCTCAGTACTCAGTGTAGATC	5'	Diff	gp1	.((((((((((((((((((...(((..((....))..)))))))).))))))))))))).	58	55	-30.4	29	9	41	36.5	17.5	32.5	3	4	6	19	0	10.1667	24.6503	12.8618	30.8047	22.2377	20.5285	31.1963	1.77057	4.12143	6.70347	10.2669	0	7.10621	middle
321	527	oni-miR-222_R-2	AGCTACATCTGGCTACTGGGTC	22	NC_035083.1	+	1661065	1661124	TGCTCAGTAGTCAGTGTAGATCCtgtggggcagtcagcAGCTACATCTGGCTACTGGGTC	7	oni-mir-222-1,abu-mir-222-1,mze-mir-222-1,nbr-mir-222-1,pny-mir-222-1,gmo-mir-222-1,ssa-mir-222b,	oni-mir-222-1	tgctcagtagtcagtgtagatcctgtggggctggcagcAGCTACATCTGGCTACTGGGTCTC	oni-miR-222	AGCTACATCTGGCTACTGGGTCTC	3'	Diff	gp1	.((((((((((((((((((...(((..((....))..)))))))).))))))))))))).	58	55	-30.4	163	84.6667	248.667	155	69	100.667	289	171.667	108.333	386.667	176.667	223	138.552	120.996	186.831	94.4339	80.941	96.6284	170.565	176.878	121.035	208.94	184.677	155.871	middle
322	528	cpo-miR-223-5p_R-2_1ss1CA	AGTGTATTTGACAAGCTGAGT	21	NC_035086.1	+	34014763	34014859	aggccccccacttAGTGTATTTGACAAGCTGAGTtggacactcagtatgacagggTGTCAGTTTGTCAAATACCCCAagtgaggggtcacttgtctg	11	ola-mir-223,fru-mir-223,cpo-mir-223,cpo-mir-223,dno-mir-223,dno-mir-223,cpo-mir-223,cpo-mir-223,dno-mir-223,dno-mir-223,ocu-mir-223,	cpo-mir-223	CGTGTATTTGACAAGCTGAGTTGgacactccatgtggtagagTGTCAGTTTGTCAAATACCCCAA	cpo-miR-223-5p	CGTGTATTTGACAAGCTGAGTTG	5'	Diff	gp1	.((((((.(((((...((((((((((((((......(((((((.(.....).)))))))))))))))))))))...))))).)))))).........	87	49.5	-44	0	0	0	5	0	0	13	7	0	0	0	0	0	0	0	3.04625	0	0	7.67246	7.21249	0	0	0	0	middle
322	529	ola-miR-223_R+2	TGTCAGTTTGTCAAATACCCCA	22	NC_035086.1	+	34014763	34014859	aggccccccacttAGTGTATTTGACAAGCTGAGTtggacactcagtatgacagggTGTCAGTTTGTCAAATACCCCAagtgaggggtcacttgtctg	11	ola-mir-223,fru-mir-223,cpo-mir-223,cpo-mir-223,dno-mir-223,dno-mir-223,cpo-mir-223,cpo-mir-223,dno-mir-223,dno-mir-223,ocu-mir-223,	ola-mir-223	gaccaggccccccacttagtgtatttgacaagctgagttggacactctatctctgtgagTGTCAGTTTGTCAAATACCCcaagtgaggtgtcacttgtc	ola-miR-223	TGTCAGTTTGTCAAATACCC	3'	Diff	gp1	.((((((.(((((...((((((((((((((......(((((((.(.....).)))))))))))))))))))))...))))).)))))).........	87	49.5	-44	192	70.5	257	208.5	144.5	128	422.5	168	106	232.5	120	204.5	163.202	100.751	193.093	127.029	169.507	122.865	249.355	173.1	118.428	125.634	125.441	142.94	middle
323	530	tni-miR-223_R+1	TGTCAGTTTGTCAAATACCCCA	22	NC_035088.1	-	23212986	23213070	caggccccccacttagtgtatttgccaagctgagttggacactcagtatgacagggTGTCAGTTTGTCAAATACCCCAagtgagg	1	tni-mir-223,	tni-mir-223	caggcccttcacttagtgtatttgacaagctgtgtttgacactctgtatctgcgagTGTCAGTTTGTCAAATACCCCaagtgagg	tni-miR-223	TGTCAGTTTGTCAAATACCCC	3'	Diff	gp1	......((.(((((...(((((((.((((((......(((((((.(.....).))))))))))))).)))))))...))))).))	79	50.6	-27	192	70.5	257	208.5	144.5	128	422.5	168	106	232.5	120	204.5	163.202	100.751	193.093	127.029	169.507	122.865	249.355	173.1	118.428	125.634	125.441	142.94	middle
324	531	ola-miR-301a-5p_R+1	GCTCTGACTTCATTGCACTACT	22	NC_035086.1	+	23366550	23366641	agctgtttgcaggtGCTCTGACTTCATTGCACTACTgtattggacagctagcagtgcaatagtattgtcaaagcgtctgaaaacagcaaaga	4	oni-mir-301a,mze-mir-301a,pny-mir-301a,ola-mir-301a,	ola-mir-301a	gcccgagctgttggcaggtGCTCTGACTTCATTGCACTACtgtatcagacatctagtaGTGCAATAGTATTGTCAAAGCAtttgaaaactgcaaagagc	ola-miR-301a-5p	GCTCTGACTTCATTGCACTAC	5'	Diff	gp1	.(((((((.(((..(((.((((...((((((((.((((........)).)).))))))))......)))).)))..))).))))))).....	86	43.5	-36	0	0	0	0	0	0	3	0	0	5.5	0	0	0	0	0	0	0	0	1.77057	0	0	2.972	0	0	low
325	532	dre-mir-301a-p5	GCTCTGACTTCATTGCACTACT	22	NC_035088.1	-	33959725	33959802	caggtGCTCTGACTTCATTGCACTACTgtattggacagctagcagtgcaatagtattgtcaaagcatctgaaagcagc	2	dre-mir-301a,ccr-mir-301a,	dre-mir-301a	gctgttaacaggtgctctgacttcattgcactactgtattggacagctagCAGTGCAATAGTATTGTCAAAGcgtctgagagcagc	dre-mir-301a-p5	gctctgacttcattgcactact	5'	New	gp1	((((((((.((((...((((((((.((((........)).)).))))))))......)))).))))))))........	70	44.9	-27.5	0	0	0	0	0	0	3	0	0	5.5	0	0	0	0	0	0	0	0	1.77057	0	0	2.972	0	0	low
326	533	dre-miR-301c-5p_R+1_2ss4CT9GA	GCTTTGACAATGTTGCACTACT	22	NC_035081.1	+	32648540	32648635	ctgacacatgctgaggtcagctGCTTTGACAATGTTGCACTACTgtaccattcattctagCAGTGCAATAGTATTGTCATAGCatttggcctcagc	11	oni-mir-301b-1,mze-mir-301b-1,pny-mir-301b-1,dre-mir-301c,ssa-mir-301a-1,abu-mir-301b-1,nbr-mir-301b-2,ola-mir-301b,tni-mir-301,fru-mir-301,ipu-mir-301c,	dre-mir-301c	tgaggtcagctGCTCTGACGATGTTGCACTACtgtaccatccattctagCAGTGCAATAGTATTGTCATAGcatttagcctct	dre-miR-301c-5p	GCTCTGACGATGTTGCACTAC	5'	Diff	gp1	.........((((((((((..((((.(((((((((((((((.(((............))).))))))))...))))))).))))..))))))))))	87	44.8	-42	0	6	23	8	0	0	22	0	0	7	0	5	0	8.57452	17.2807	4.87401	0	0	12.9842	0	0	3.78254	0	3.49486	middle
326	534	oni-miR-301b	CAGTGCAATAGTATTGTCATAGC	23	NC_035081.1	+	32648540	32648635	ctgacacatgctgaggtcagctGCTTTGACAATGTTGCACTACTgtaccattcattctagCAGTGCAATAGTATTGTCATAGCatttggcctcagc	11	oni-mir-301b-1,mze-mir-301b-1,pny-mir-301b-1,dre-mir-301c,ssa-mir-301a-1,abu-mir-301b-1,nbr-mir-301b-2,ola-mir-301b,tni-mir-301,fru-mir-301,ipu-mir-301c,	oni-mir-301b-1	ctttgacaatgttgcactactgtaccatccattctagCAGTGCAATAGTATTGTCATAGC	oni-miR-301b	CAGTGCAATAGTATTGTCATAGC	3'	Yes	gp1	.........((((((((((..((((.(((((((((((((((.(((............))).))))))))...))))))).))))..))))))))))	87	44.8	-42	0	0	2.5	0	0	2.5	0	0	0	0	0	0	0	0	1.87833	0	0	2.39971	0	0	0	0	0	0	low
327	535	ssa-miR-301c-5p	GCTTTGATGACGTTGCACTACT	22	NC_035087.1	-	74661789	74661849	GCTTTGATGACGTTGCACTACTgttccatcggctgaagCAGTGCAATAGTATTGTCATGGC	7	oni-mir-301b-2,ssa-mir-301c,ssa-mir-301b,abu-mir-301b-2,mze-mir-301b-2,nbr-mir-301b-1,pny-mir-301b-2,	ssa-mir-301c	GCTTTGATGACGTTGCACTACTgttccatcggctgaagCAGTGCAATAGTATTGTCATGGC	ssa-miR-301c-5p	GCTTTGATGACGTTGCACTACT	5'	Yes	gp1	((..(((..(.((((((((.((...((...))....)).))))))))....)..)))..))	61	47.5	-16.2	0	0	0	6	0	0	0	0	0	5	0	0	0	0	0	3.65551	0	0	0	0	0	2.70181	0	0	low
327	536	oni-miR-301b	CAGTGCAATAGTATTGTCATAGC	23	NC_035087.1	-	74661789	74661849	GCTTTGATGACGTTGCACTACTgttccatcggctgaagCAGTGCAATAGTATTGTCATGGC	7	oni-mir-301b-2,ssa-mir-301c,ssa-mir-301b,abu-mir-301b-2,mze-mir-301b-2,nbr-mir-301b-1,pny-mir-301b-2,	oni-mir-301b-2	gctttgacgatgttgcactactgtaccatcgctgaagCAGTGCAATAGTATTGTCATAGC	oni-miR-301b	CAGTGCAATAGTATTGTCATAGC	3'	Yes	gp1	((..(((..(.((((((((.((...((...))....)).))))))))....)..)))..))	61	47.5	-16.2	0	0	2.5	0	0	2.5	0	0	0	0	0	0	0	0	1.87833	0	0	2.39971	0	0	0	0	0	0	low
328	537	ssa-miR-338a-4-5p	AACAACATCCTGGTGCTGCCTGAGT	25	NC_035089.1	-	64846155	64846214	AACAACATCCTGGTGCTGCCTGAGTgactctcaccaacTCCAGCATCAGTGATTTTGTTg	3	ssa-mir-338a-4,eca-mir-338,pal-mir-338,	ssa-mir-338a-4	AACAACATCCTGGTGCTGCCTGAGTgactctcaccaacTCCAGCATCAGTGATTTTGTTG	ssa-miR-338a-4-5p	AACAACATCCTGGTGCTGCCTGAGT	5'	Yes	gp1	(((((.((((((((((((..((.(((.....)))))....))))))))).))).))))).	59	48.3	-23.1	21	26	33	70	43	37	42	45	63	79	68	51	17.8502	37.1562	24.794	42.6476	50.4415	35.5157	24.7879	46.366	70.3865	42.6887	71.0834	35.6475	middle
328	538	ssa-miR-338a-3p_R-1	TCCAGCATCAGTGATTTTGTT	21	NC_035089.1	-	64846155	64846214	AACAACATCCTGGTGCTGCCTGAGTgactctcaccaacTCCAGCATCAGTGATTTTGTTg	3	ssa-mir-338a-4,eca-mir-338,pal-mir-338,	ssa-mir-338a-4	AACAACATCCTGGTGCTGCCTGAGTgactctcaccaacTCCAGCATCAGTGATTTTGTTG	ssa-miR-338a-3p	TCCAGCATCAGTGATTTTGTTG	3'	Diff	gp1	(((((.((((((((((((..((.(((.....)))))....))))))))).))).))))).	59	48.3	-23.1	4.75	3.75	13.25	17	2.5	8.5	15.25	7.25	6.25	10.75	3.25	7.5	4.03755	5.35907	9.95516	10.3573	2.93265	8.15902	9.00038	7.47008	6.98278	5.8089	3.39737	5.24228	middle
329	539	ssa-miR-338a-5p	AACAATATCCTGATGCTGCATGAGT	25	NC_035096.1	-	20776948	20777008	AACAATATCCTGATGCTGCATGAGTgtatcaagtggaacTCCAGCATCAGTGATTTTGTTg	1	ssa-mir-338a-1,	ssa-mir-338a-1	AACAATATCCTGATGCTGCATGAGTgtgtcaagtggaacTCCAGCATCAGTGATTTTGTTG	ssa-miR-338a-5p	AACAATATCCTGATGCTGCATGAGT	5'	Yes	gp1	(((((.((((((((((((...((((............))))))))))))).))).))))).	60	41	-23.4	0	0	3	2.5	0	0	0	0	2.5	0	0	0	0	0	2.254	1.52313	0	0	0	0	2.79311	0	0	0	low
329	540	ssa-miR-338a-3p_R-1	TCCAGCATCAGTGATTTTGTT	21	NC_035096.1	-	20776948	20777008	AACAATATCCTGATGCTGCATGAGTgtatcaagtggaacTCCAGCATCAGTGATTTTGTTg	1	ssa-mir-338a-1,	ssa-mir-338a-1	AACAATATCCTGATGCTGCATGAGTgtgtcaagtggaacTCCAGCATCAGTGATTTTGTTG	ssa-miR-338a-3p	TCCAGCATCAGTGATTTTGTTG	3'	Diff	gp1	(((((.((((((((((((...((((............))))))))))))).))).))))).	60	41	-23.4	4.75	3.75	13.25	17	2.5	8.5	15.25	7.25	6.25	10.75	3.25	7.5	4.03755	5.35907	9.95516	10.3573	2.93265	8.15902	9.00038	7.47008	6.98278	5.8089	3.39737	5.24228	middle
330	541	ssa-miR-338a-3-5p	AACAATATCCTGGTGCTGCCTGAGT	25	NC_035099.1	-	32120987	32121047	AACAATATCCTGGTGCTGCCTGAGTgcctcttcatagacTCCAGCATCAGTGATTTTGTTg	7	oni-mir-338-3,ssa-mir-338a-3,abu-mir-338-3,mze-mir-338-3,nbr-mir-338-3,pny-mir-338-3,ipu-mir-338-3,	ssa-mir-338a-3	AACAATATCCTGGTGCTGCCTGAGTgcctcttcatagacTCCAGCATCAGTGATTTTGTTG	ssa-miR-338a-3-5p	AACAATATCCTGGTGCTGCCTGAGT	5'	Yes	gp1	(((((.((((((((((((...((((............))))))))))))).))).))))).	60	45.9	-22.1	35	26	27	39	21	33	37	23	40	48	31	38	29.7504	37.1562	20.286	23.7608	24.6342	31.6762	21.837	23.6982	44.6898	25.9374	32.4056	26.5609	middle
330	542	oni-miR-338_R-1	TCCAGCATCAGTGATTTTGTT	21	NC_035099.1	-	32120987	32121047	AACAATATCCTGGTGCTGCCTGAGTgcctcttcatagacTCCAGCATCAGTGATTTTGTTg	7	oni-mir-338-3,ssa-mir-338a-3,abu-mir-338-3,mze-mir-338-3,nbr-mir-338-3,pny-mir-338-3,ipu-mir-338-3,	oni-mir-338-3	aacaatatcctggtgctgcctgagtgctccttaaagacTCCAGCATCAGTGATTTTGTTG	oni-miR-338	TCCAGCATCAGTGATTTTGTTG	3'	Diff	gp1	(((((.((((((((((((...((((............))))))))))))).))).))))).	60	45.9	-22.1	4.75	3.75	13.25	17	2.5	8.5	15.25	7.25	6.25	10.75	3.25	7.5	4.03755	5.35907	9.95516	10.3573	2.93265	8.15902	9.00038	7.47008	6.98278	5.8089	3.39737	5.24228	middle
331	543	ssa-miR-338a-5p	AACAATATCCTGATGCTGCATGAGT	25	NC_035099.1	-	38727265	38727332	tgggAACAATATCCTGATGCTGCATGAGTgtgtcaagtagaacTCCAGCATCAGTGATTTTGTTgcca	9	oni-mir-338-2,gmo-mir-338-2,ssa-mir-338a-2,abu-mir-338-2,mze-mir-338-2,nbr-mir-338-2,pny-mir-338-2,ccr-mir-338,ipu-mir-338-2,	ssa-mir-338a-2	AACAATATCCTGATGCTGCATGAGTgtgtcaagtagaacTCCAGCATCAGTGATTTTGTTG	ssa-miR-338a-5p	AACAATATCCTGATGCTGCATGAGT	5'	Yes	gp1	.((.(((((.((((((((((((...((((............))))))))))))).))).))))).)).	66	44.1	-29.2	0	0	3	2.5	0	0	0	0	2.5	0	0	0	0	0	2.254	1.52313	0	0	0	0	2.79311	0	0	0	low
331	544	oni-miR-338_R-1	TCCAGCATCAGTGATTTTGTT	21	NC_035099.1	-	38727265	38727332	tgggAACAATATCCTGATGCTGCATGAGTgtgtcaagtagaacTCCAGCATCAGTGATTTTGTTgcca	9	oni-mir-338-2,gmo-mir-338-2,ssa-mir-338a-2,abu-mir-338-2,mze-mir-338-2,nbr-mir-338-2,pny-mir-338-2,ccr-mir-338,ipu-mir-338-2,	oni-mir-338-2	aacaacatcctgatgctgtttgggtgtgtaaagcagaacTCCAGCATCAGTGATTTTGTTG	oni-miR-338	TCCAGCATCAGTGATTTTGTTG	3'	Diff	gp1	.((.(((((.((((((((((((...((((............))))))))))))).))).))))).)).	66	44.1	-29.2	4.75	3.75	13.25	17	2.5	8.5	15.25	7.25	6.25	10.75	3.25	7.5	4.03755	5.35907	9.95516	10.3573	2.93265	8.15902	9.00038	7.47008	6.98278	5.8089	3.39737	5.24228	middle
[truncated: 1,025 more rows]

## Sheet: Summary of Known and Predicted
		Total		CG_1		CG_2		CG_3		7D_1		7D_2		7D_3		14D_1		14D_2		14D_3		21D_1		21D_2		21D_3
Groups:	Criteria	Pre-miRNA	Unique miRNA	Pre-miRNA	Unique miRNA	Pre-miRNA	Unique miRNA	Pre-miRNA	Unique miRNA	Pre-miRNA	Unique miRNA	Pre-miRNA	Unique miRNA	Pre-miRNA	Unique miRNA	Pre-miRNA	Unique miRNA	Pre-miRNA	Unique miRNA	Pre-miRNA	Unique miRNA	Pre-miRNA	Unique miRNA	Pre-miRNA	Unique miRNA	Pre-miRNA	Unique miRNA
gp1	Reads map to specific miRNAs/pre-miRNAs in miRbase and the pre-miRNAs further map to the genome & EST.	385	519	345	417	336	388	354	442	359	436	345	406	342	405	353	457	347	421	327	402	356	449	322	387	353	425
[truncated: 4 more rows]
