# Supplementary material for: Effects of salinity acclimation on histological characteristics and miRNA expression profiles of scales in juvenile rainbow trout (Oncorhynchus mykiss)
Source: BMC Genomics. 2022 Apr 12;23:300. doi: 10.1186/s12864-022-08531-7 (PMC9006599; doi:10.1186/s12864-022-08531-7)
Supplement: Supplementary file 5 — Additional file 5: Table S5. Detailed information for differentially expressed (DE) miRNA-targeted genes (mRNAs) (|log2FC| > 1 and p < 0.05). [file 12864_2022_8531_MOESM5_ESM.xlsx]

## Sheet: Cluster 16
Gene Table for Profile 16 (0.0,0.0,1.0,0.0)
Num. Genes Expected	Num. Genes Assigned	P-Value	Significant
393	140.208	2.18522e-72	(significant)
-------
Selected	Weight	FPKM.CG	Transcript.ID	FPKM.SW_1d	FPKM.SW_7d	FPKM.SW_14d	FPKM.SW_21d
	1	312.068	NM_001124232.1	0	8.36	115.11	31.81
	1	280.523	NM_001124234.1	0	37.11	162.56	-13.26
	1	4.30062	NM_001124270.1	0	-1.76	6.95	-1.14
	1	2.24478	NM_001124285.1	0	0.85	3.9	0.24
	1	2.29581	NM_001124336.1	0	0.63	1.55	0.16
	1	11.0823	NM_001124443.1	0	2.47	7.68	-0.23
	1	2.79692	NM_001124565.1	0	0.15	3.88	0.97
	1	2.41035	NM_001124578.1	0	-0.03	1.02	-0.21
	1	4.82959	NM_001124662.1	0	-1.05	4.84	0.49
	1	3.89818	NM_001124692.1	0	0.53	1.37	0.42
	1	0.0793577	NM_001124742.1	0	-0.19	1.17	0.13
	1	9.23683	NM_001160686.1	0	-0.18	1.51	-0.3
	1	1.92638	NM_001165070.1	0	0.03	0.98	-0.26
	1	2.76399	NM_001165083.1	0	0.28	1.64	0.14
	1	11.4719	NM_001171861.2	0	1.28	3.56	0.36
	1	1.61167	NM_001195412.1	0	0.31	1.65	0.39
	1	0.659118	NM_001195792.1;XM_021576745.1;XM_021576746.1;XM_021576747.1;XM_021576748.1;XM_021576749.1;XM_021576750.1	0	-0.03	1.6	0.38
	1	0.72564	NM_001281392.1	0	0.22	1.79	0.23
	1	38.9576	XM_021556412.1	0	-2.56	57.21	11.51
	1	0.765442	XM_021557018.1	0	0.15	1.32	0.22
	1	1.28724	XM_021557192.1;XM_021557193.1;XM_021557194.1;XM_021557195.1;XM_021557196.1;XM_021557197.1	0	0.25	1.16	0.36
	1	1.52892	XM_021557211.1	0	-0.18	1.12	0.19
	1	4.39032	XM_021557233.1;XM_021557234.1	0	-0.06	1.13	-0.37
	1	9.27136	XM_021557647.1	0	1.04	3.43	0.12
	1	1.20483	XM_021557757.1	0	-0.28	1.81	-0.23
	1	5.01965	XM_021558128.1;XM_021558129.1	0	-1	2.77	-0.07
	1	4.59143	XM_021558378.1;XM_021558379.1;XM_021558380.1;XM_021558381.1;XM_021558383.1	0	1.22	4.13	0.32
	1	0.818626	XM_021558835.1;XM_021558836.1;XM_021558837.1	0	0.13	1.56	0.26
	1	1.54783	XM_021558975.1;XM_021558976.1;XM_021558977.1;XM_021558978.1;XM_021558979.1;XM_021558989.1	0	-0.12	1.74	0.34
	1	3.24336	XM_021559115.1	0	0.34	2.22	0.1
	1	0.874726	XM_021559171.1	0	0.29	1.02	0.09
	1	2.28836	XM_021559426.1	0	-0.17	1.35	-0.21
	1	2.58269	XM_021559745.1	0	0.01	1.07	0.12
	1	1.7423	XM_021559900.1	0	-0.45	1.56	-0.26
	1	0.624696	XM_021559964.1	0	0.32	1.21	0.26
	1	1.90591	XM_021560126.1	0	0.19	1.42	0.38
	1	8.27954	XM_021560271.1	0	0.87	4.85	0.51
	1	0.801329	XM_021560415.1;XM_021560416.1;XM_021560417.1;XM_021560418.1;XM_021560419.1;XM_021560420.1	0	0.05	1.04	0.28
	1	1.13972	XM_021560449.1;XM_021560450.1	0	-0.03	1.37	0.28
	1	1.24027	XM_021560602.1;XM_021560603.1	0	0.13	1.2	0.27
	1	0.666803	XM_021561005.1	0	0.06	1.49	0.4
	1	4.07027	XM_021561093.1;XM_021561094.1;XM_021561095.1	0	0.72	2.28	0.46
	1	1.91451	XM_021561204.1	0	-0.22	1.46	0.11
	1	3.54553	XM_021561340.1;XM_021561343.1	0	0.09	1.29	0.21
	1	3.07068	XM_021561641.1	0	0.77	2.3	0.07
	1	2.66637	XM_021561670.1	0	0.28	2.22	0.33
	1	8.27464	XM_021561850.1	0	0	7.41	1.62
	1	0.436851	XM_021562259.1	0	-0.14	0.98	-0.08
	1	0.677258	XM_021562583.1	0	-0.14	1.07	0.09
	1	0.512305	XM_021563133.1;XM_021563134.1	0	-0.3	1.05	0.04
	1	30.7399	XM_021563179.1	0	0.66	6.15	-1.32
	1	5.99932	XM_021563320.1	0	0.37	9.3	0.89
	1	2.50659	XM_021563365.1	0	0.59	2.54	-0.42
	1	0.528566	XM_021563935.1	0	1.19	2.62	0.21
	1	4.74511	XM_021564011.1;XM_021564013.1;XM_021564014.1	0	0.53	2.18	0.21
	1	2.45009	XM_021564108.1	0	0.86	1.79	0.41
	1	0.477939	XM_021564181.1	0	0.17	1.28	0.27
	1	0.801177	XM_021564193.1	0	-0.09	2.17	0.09
	1	3.55356	XM_021564576.1	0	0.53	1.3	0.35
	1	2.11834	XM_021565317.1	0	0.26	1	0.13
	1	8.69093	XM_021565424.1	0	0.92	4.57	1.28
	1	1.1336	XM_021565439.1	0	-0.14	0.86	0.11
	1	8.15156	XM_021565777.1;XM_021565778.1;XM_021565779.1	0	0.4	8.26	0.75
	1	3.01057	XM_021565831.1	0	0.53	1.99	0.53
	1	0.531182	XM_021565917.1;XM_021565918.1	0	0.33	1.46	0.37
	1	4.46696	XM_021565969.1	0	-0.12	0.83	-0.27
	1	0.559491	XM_021566095.1	0	0.59	1.7	0.63
	1	0.588811	XM_021566187.1	0	-0.18	0.85	0.11
	1	11.6812	XM_021566220.1	0	0.34	1.51	-0.17
	1	2.19257	XM_021566506.1;XM_021566507.1;XM_021566508.1;XM_021566509.1	0	1.05	3.14	0.99
	1	2.67279	XM_021566798.1;XM_021566800.1;XM_021566802.1;XM_021566803.1	0	0.62	1.41	0.31
	1	1.43203	XM_021566874.1	0	0.39	1.23	0.43
	1	4.65564	XM_021566958.1	0	0.39	5.31	-0.27
	1	1.08061	XM_021566968.1	0	0.71	2.36	0.45
	1	2.80446	XM_021567007.1	0	0.51	1.25	0.05
	1	3.45368	XM_021567075.1	0	0.03	1.4	-0.48
	1	0.658926	XM_021567384.1	0	0.44	1.27	0.36
	1	1.53758	XM_021567437.1	0	-0.32	0.98	-0.15
	1	1.71763	XM_021567442.1;XM_021567443.1;XM_021567444.1;XM_021567445.1	0	1.01	3.71	0.4
	1	2.19929	XM_021567785.1	0	0.67	2.73	0.92
	1	0.518952	XM_021567879.1	0	0.22	1	0.3
	1	0.631106	XM_021567929.1;XM_021567930.1;XM_021567931.1	0	0.16	1.19	0.09
	1	0.70295	XM_021568032.1	0	-0.16	0.91	-0.1
	1	0.976107	XM_021568228.1;XM_021568229.1	0	0.64	1.63	0.43
	1	3.14955	XM_021568292.1	0	-0.27	4.25	0.76
	1	4.02424	XM_021568423.1	0	0.2	2.31	-0.58
	1	1.76376	XM_021568425.1	0	0.13	1.06	0.03
	1	1.15867	XM_021568500.1;XM_021568509.1	0	-0.17	1.1	0.17
	1	2.74412	XM_021568641.1;XM_021568642.1;XM_021568643.1;XM_021568644.1;XM_021568645.1	0	0.79	3.01	0.72
	1	23.6476	XM_021568732.1	0	2.86	38.01	1.14
	1	2.16995	XM_021568802.1;XM_021568803.1;XM_021568805.1;XM_021568806.1	0	0.79	2.09	0.39
	1	1.61564	XM_021569024.1;XM_021569025.1;XM_021569026.1;XM_021569027.1;XM_021569028.1	0	0	1.03	-0.21
	1	1.34293	XM_021569059.1	0	-0.18	1.17	-0.01
	1	2.21622	XM_021569149.1;XM_021569150.1;XM_021569151.1;XM_021569152.1;XM_021569153.1;XM_021569154.1;XM_021569155.1	0	0	1.6	0.07
	1	1.92527	XM_021569175.1	0	1.57	3.83	1.11
	1	5.7361	XM_021569225.1	0	1.45	3.06	0.5
	1	11.1423	XM_021569240.1	0	-0.78	5.7	-1.35
	1	1.37303	XM_021569390.1;XM_021569391.1;XM_021569392.1	0	0.41	1.03	0.26
	1	0.705699	XM_021569533.1;XM_021569534.1	0	-0.3	0.76	-0.07
	1	1.63163	XM_021569560.1;XM_021569561.1	0	0.83	3.03	0.7
	1	1.71178	XM_021569803.1;XM_021569811.1	0	0.35	1.84	0.55
	1	1.63115	XM_021569875.1;XM_021569876.1;XM_021569877.1	0	0.78	1.59	0.19
	1	16.6986	XM_021569994.1	0	-3.01	21	-3.88
	1	4.45802	XM_021570016.1	0	0.84	3.33	0.4
	1	1.10742	XM_021570419.1;XM_021570427.1	0	-0.1	1.6	0.28
	1	3.15234	XM_021570594.1	0	0.6	2.81	0.03
	1	1.23051	XM_021570908.1;XM_021570917.1;XM_021570925.1;XM_021570929.1	0	0.46	1.22	0.28
	1	1.84622	XM_021570910.1	0	0.09	1.01	-0.06
	1	3.0981	XM_021571181.1	0	-0.54	2.07	-0.52
	1	8.34361	XM_021571265.1	0	1.4	5.06	0.58
	1	1.70182	XM_021571353.1	0	0.33	1.87	0.41
	1	4.54689	XM_021571368.1	0	0.54	1.44	0.44
	1	4.64433	XM_021571642.1	0	0.94	2.15	0.41
	1	0.448836	XM_021571829.1;XM_021571830.1	0	-0.09	1.03	0
	1	2.65605	XM_021571924.1;XM_021571926.1	0	0.49	1.97	0.63
	1	7.27984	XM_021572209.1;XM_021572211.1	0	-0.37	1.97	-0.02
	1	1.59981	XM_021572337.1	0	-0.32	1.06	-0.15
	1	0.988341	XM_021572455.1	0	0.36	1.16	0.36
	1	1.97277	XM_021572478.1;XM_021572479.1	0	0.24	3.09	0.83
	1	1.32585	XM_021573169.1	0	-0.33	1.06	-0.2
	1	2.35888	XM_021573535.1	0	0.57	1.39	0.23
	1	0.565157	XM_021573554.1	0	0.47	1.23	0.18
	1	2.31712	XM_021573590.1;XM_021573598.1;XM_021573605.1	0	0.23	1.18	0.32
	1	2.74603	XM_021573624.1;XM_021573626.1;XM_021573627.1	0	0.45	2.04	0.52
	1	0.672468	XM_021573700.1	0	0.13	1.28	0.19
	1	1.41625	XM_021573871.1;XM_021573872.1	0	0.2	1.58	0.18
	1	0.996336	XM_021574068.1	0	0.36	1.22	0.35
	1	2.92449	XM_021574154.1	0	0.41	1.23	0.3
	1	2.43524	XM_021574171.1	0	0.52	2.76	0.86
	1	3.0069	XM_021574269.1	0	0.98	2.07	0.32
	1	5.41811	XM_021574542.1	0	0.6	3.06	0.16
	1	0.614783	XM_021574562.1	0	-0.17	1.37	0.13
	1	2.21531	XM_021574651.1	0	0.05	1.05	0.07
	1	2.33056	XM_021574806.1	0	0.49	1.17	0.23
	1	0.209713	XM_021575226.1	0	-0.14	1.37	0.22
	1	15.0748	XM_021575386.1	0	1.85	40.84	8.3
	1	2.46905	XM_021575748.1;XM_021575749.1;XM_021575750.1	0	0.58	1.63	0.44
	1	0.865124	XM_021575859.1;XM_021575867.1	0	0.29	1.08	0.31
	1	5.04046	XM_021575962.1;XM_021575972.1;XM_021575980.1;XM_021575988.1;XM_021575995.1;XM_021576004.1	0	-0.16	3.64	0.59
	1	2.7048	XM_021576010.1;XM_021576011.1;XM_021576012.1;XM_021576013.1;XM_021576014.1	0	1.28	4.27	1.17
	1	1.25366	XM_021576073.1;XM_021576074.1	0	0.47	1.21	0.22
	1	0.532533	XM_021576192.1;XM_021576193.1;XM_021576194.1;XM_021576195.1	0	0.17	1.22	0.37
	1	2.10438	XM_021576468.1;XM_021576469.1;XM_021576471.1	0	1.1	3.6	0.73
	1	0.154915	XM_021576582.1	0	0.11	1.77	0.05
	1	1.7317	XM_021576707.1	0	-0.44	0.96	-0.14
	1	0.296843	XM_021576751.1	0	-0.11	1.09	0.2
	1	4.2904	XM_021576771.1	0	-0.98	4.65	-0.99
	1	23.3789	XM_021576948.1;XM_021576949.1	0	-5.98	15.02	-3.95
	1	0.722755	XM_021576998.1	0	0.18	1.29	0.34
	1	24.2406	XM_021577544.1;XM_021577545.1	0	3.78	11.13	4.15
	1	2.44151	XM_021577584.1;XM_021577585.1	0	0.53	1.33	0.39
	1	0.864317	XM_021577586.1	0	0.62	1.57	0.41
	1	3.59786	XM_021578092.1;XM_021578093.1	0	0.64	1.51	0.28
	1	1.43141	XM_021578185.1	0	0.54	1.99	0.48
	1	1.31554	XM_021578200.1	0	0.45	1.55	0.38
	1	1.51235	XM_021578210.1	0	0.66	1.8	0.48
	1	3.92117	XM_021578734.1	0	-0.02	3.54	0.89
	1	6.92696	XM_021579366.1;XM_021579367.1	0	0.44	1.72	0.13
	1	5.58851	XM_021579492.1	0	-1.84	7.55	1.04
	1	2.51527	XM_021580730.1;XM_021580731.1;XM_021580732.1	0	0.22	2.36	-0.7
	1	1.99777	XM_021581154.1;XM_021581155.1;XM_021581156.1;XM_021581157.1;XM_021581158.1;XM_021581159.1	0	0.61	1.65	0.52
	1	0.466509	XM_021581184.1	0	-0.3	0.97	0.09
	1	3.8169	XM_021581292.1;XM_021581293.1;XM_021581294.1;XM_021581295.1;XM_021581296.1	0	2.43	6.23	2.01
	1	2.16374	XM_021581863.1;XM_021581864.1;XM_021581865.1	0	0.15	1.94	0.38
	1	42.9881	XM_021581976.1	0	0.83	39.11	-3.64
	1	4.35999	XM_021582059.1	0	-1.33	10.09	0.55
	1	0.899856	XM_021582118.1;XM_021582119.1;XM_021582120.1;XM_021582121.1;XM_021582122.1;XM_021582123.1;XM_021582124.1;XM_021582125.1;XM_021582126.1;XM_021582127.1	0	0.41	2	0.62
	1	2.76939	XM_021582160.1;XM_021582161.1;XM_021582162.1	0	0.96	2.39	0.6
	1	11.5393	XM_021582383.1	0	4.57	13.53	2.68
	1	2.38436	XM_021582505.1	0	0.57	2.77	0.11
	1	0.663335	XM_021582907.1	0	-0.17	2.01	0.41
	1	3.21669	XM_021582966.1	0	-0.22	1.32	-0.12
	1	1.66494	XM_021582967.1;XM_021582968.1;XM_021582969.1	0	0.3	1.06	0.29
	1	2.36792	XM_021583392.1	0	-0.08	1.28	-0.22
	1	10.5251	XM_021583525.1;XM_021583526.1	0	1.09	3.72	0.8
	1	0.624538	XM_021583562.1	0	-0.14	1.13	0.02
	1	1.74184	XM_021584066.1;XM_021584067.1;XM_021584069.1;XM_021584070.1	0	0.47	1.8	0.55
	1	2.92464	XM_021584218.1	0	0.63	1.45	0.15
	1	1.32694	XM_021584303.1	0	0.24	1.64	0.23
	1	9.05805	XM_021584322.1;XM_021584323.1	0	1.74	7.62	-0.01
	1	4.26351	XM_021584324.1	0	0.7	1.72	0.12
	1	0.918243	XM_021585239.1;XM_021585240.1;XM_021585242.1;XM_021585243.1;XM_021585244.1	0	0.05	1.56	0.39
	1	1.84257	XM_021585462.1	0	0.34	1.3	0.35
	1	1.22052	XM_021585843.1;XM_021585844.1	0	0.27	1.44	0.36
	1	3.64084	XM_021586090.1	0	0.22	1.59	-0.17
	1	5.24581	XM_021586531.1	0	-0.32	0.82	-0.17
	1	0.584174	XM_021586541.1;XM_021586542.1	0	0.51	1.9	0.56
	1	1.98372	XM_021586628.1;XM_021586629.1	0	0.47	1.03	0.26
	1	4.20713	XM_021586874.1	0	-0.66	12.28	-3.06
	1	3.37673	XM_021586940.1	0	0.54	4.34	0.55
	1	1.75548	XM_021586978.1	0	-0.07	1.32	0.25
	1	2.06291	XM_021586981.1	0	-0.35	3.98	0.78
	1	6.50674	XM_021586995.1;XM_021598169.1	0	1.01	2.13	0.23
	1	0.854032	XM_021587397.1;XM_021587398.1	0	0.47	1.46	0.27
	1	3.03381	XM_021587421.1	0	0.62	3.76	-0.31
	1	13.8461	XM_021587455.1	0	3.69	25.1	1.39
	1	1.61723	XM_021587490.1	0	0.34	1.07	0.27
	1	5.269	XM_021587537.1	0	-1.55	7.19	0.65
	1	0.801561	XM_021587574.1	0	0.07	1.05	0.23
	1	2.91065	XM_021587911.1	0	0.56	2.41	0.8
	1	2.08873	XM_021587980.1	0	1.32	5.76	1.43
	1	0.749922	XM_021588260.1;XM_021588261.1	0	-0.13	0.94	0.15
	1	1.18643	XM_021588276.1;XM_021588277.1;XM_021588278.1;XM_021588279.1;XM_021588280.1;XM_021588281.1;XM_021588282.1	0	0.78	1.79	-0.03
	1	3.19773	XM_021588448.1	0	0.05	1.46	0.1
	1	0.990537	XM_021588826.1	0	0.38	1.24	0.37
	1	2.98776	XM_021588983.1;XM_021588991.1;XM_021589000.1	0	0.23	1.67	0
	1	1.27594	XM_021588999.1	0	-0.34	0.87	-0.02
	1	3.08772	XM_021589089.1	0	1.1	2.38	0.02
	1	0.955377	XM_021589203.1	0	0.37	1.21	0.32
	1	1.21164	XM_021589266.1	0	0.71	2.48	0.82
	1	2.49518	XM_021589487.1;XM_021589496.1	0	-0.12	1.19	0.19
	1	0.858488	XM_021589499.1;XM_021589500.1;XM_021589501.1	0	0.45	1.32	0.41
	1	2.44555	XM_021589718.1	0	0.54	1.68	0.23
	1	28.3918	XM_021589865.1	0	-0.38	18.55	2
	1	1.5395	XM_021590168.1	0	0.06	2.01	0.14
	1	1.08672	XM_021590263.1	0	-0.16	0.86	0
	1	2.7241	XM_021590328.1;XM_021590334.1;XM_021590337.1;XM_021590343.1;XM_021590350.1;XM_021590357.1;XM_021590365.1;XM_021590371.1;XM_021590382.1;XM_021590389.1	0	-0.01	1.22	-0.03
	1	1.31987	XM_021590589.1;XM_021590591.1	0	0.19	1.2	0.14
	1	1.90905	XM_021590703.1	0	0.3	1.39	-0.11
	1	1.67014	XM_021590806.1	0	-0.09	0.9	-0.17
	1	1.30036	XM_021590878.1	0	0.26	1.24	0.08
	1	3.33454	XM_021590971.1	0	0.38	1.27	0.09
	1	5.345	XM_021591051.1	0	-0.34	1.85	-0.66
	1	2.5388	XM_021591140.1	0	-2.48	5.59	-0.99
	1	12.2341	XM_021591194.1	0	-0.18	3.07	0.1
	1	13.3601	XM_021591228.1	0	-0.25	4.2	-0.41
	1	1.72763	XM_021591307.1	0	-0.22	1	0.14
	1	1.89582	XM_021591342.1;XM_021591343.1;XM_021591344.1	0	0.56	1.22	0.32
	1	2.23415	XM_021591449.1	0	0.47	1.11	0.15
	1	3.49324	XM_021591720.1	0	1.3	3.87	0.24
	1	1.63362	XM_021592615.1	0	-0.24	0.93	-0.25
	1	1.3755	XM_021592683.1;XM_021592720.1	0	0.34	1.08	0.17
	1	0.76901	XM_021593341.1;XM_021593347.1;XM_021593354.1	0	-0.32	1.06	0.12
	1	0.986864	XM_021593569.1;XM_021593573.1	0	-0.33	2.43	0.47
	1	4.16456	XM_021594242.1	0	0.33	1.98	0.2
	1	1.77831	XM_021595483.1	0	-0.08	1.59	0.29
	1	1.5921	XM_021597240.1;XM_021597241.1;XM_021597242.1;XM_021597243.1	0	0.29	1.63	0.06
	1	1.56188	XM_021597829.1	0	0.45	1.91	0.57
	1	4.17836	XM_021597946.1	0	1.22	2.87	-0.05
	1	2.85645	XM_021598020.1	0	0.05	1.43	0.11
	1	1.25319	XM_021598035.1	0	0.26	1.61	0.24
	1	1.45894	XM_021598304.1	0	0.68	1.85	0.51
	1	1.3713	XM_021598465.1	0	0.17	1.09	0.3
	1	1.19422	XM_021598628.1	0	-0.09	14.18	-0.04
	1	2.01083	XM_021598648.1	0	0.59	1.71	0.18
	1	0.480338	XM_021598925.1	0	-0.24	0.86	0.11
	1	2.94915	XM_021599036.1;XM_021599037.1	0	0.12	1.26	-0.1
	1	1.11851	XM_021599097.1	0	0.71	1.55	0.13
	1	3.04804	XM_021599123.1	0	-0.33	2.05	0.16
	1	2.09567	XM_021599333.1;XM_021599336.1	0	1.24	3.17	0.73
	1	0.808683	XM_021599356.1;XM_021599357.1;XM_021599358.1;XM_021599361.1	0	0.4	1.17	0.44
	1	1.82534	XM_021599388.1;XM_021599389.1;XM_021599390.1;XM_021599391.1;XM_021599393.1	0	0.17	3.19	0.68
	1	0.79004	XM_021599739.1	0	0.86	3.47	0.93
	1	1.76595	XM_021600131.1	0	0.78	1.74	0.36
	1	2.26533	XM_021600247.1;XM_021600248.1;XM_021600249.1;XM_021600250.1;XM_021600251.1;XM_021600253.1;XM_021600254.1;XM_021600255.1;XM_021600256.1	0	0.8	3.5	0.88
	1	2.15315	XM_021600357.1	0	0.23	1.41	0.17
	1	3.27896	XM_021600686.1	0	1.01	2.37	0.52
	1	1.08396	XM_021601542.1	0	-0.14	1.49	0.15
	1	3.33054	XM_021602039.1	0	0.74	1.81	0.42
	1	0.555383	XM_021602045.1	0	-0.17	1.5	0.17
	1	1.24426	XM_021602283.1;XM_021602284.1;XM_021602286.1;XM_021602287.1;XM_021602288.1;XM_021602289.1;XM_021602290.1	0	0.29	1.39	0.4
	1	2.15696	XM_021602357.1	0	0.45	1.94	0.1
	1	4.76248	XM_021602390.1	0	-0.51	2.95	0.17
	1	1.58311	XM_021602400.1;XM_021602401.1	0	0.47	1.14	0.01
	1	1.82639	XM_021602448.1;XM_021602449.1;XM_021602450.1;XM_021602451.1;XM_021602452.1;XM_021602453.1	0	0.54	1.18	0.28
	1	1.38976	XM_021602463.1	0	-0.49	1.51	-0.36
	1	1.52858	XM_021602497.1	0	0.69	1.39	0.25
	1	8.55579	XM_021602499.1	0	-4.04	11.24	-3.62
	1	1.17008	XM_021602540.1;XM_021602541.1	0	0.84	1.76	0.31
	1	1.66005	XM_021602726.1;XM_021602727.1	0	-0.18	0.8	-0.28
	1	2.87723	XM_021603074.1;XM_021603083.1	0	0.28	1.5	0.22
	1	0.96162	XM_021603355.1	0	-0.07	2.39	0.04
	1	3.69656	XM_021603699.1;XM_021603700.1;XM_021603701.1	0	0.6	1.59	0.1
	1	1.6785	XM_021603748.1;XM_021603749.1	0	1.1	4.89	0.27
	1	4.11678	XM_021603966.1	0	0.91	2.55	0.05
	1	6.68441	XM_021604003.1	0	1.65	4.43	0.24
	1	0.581537	XM_021604902.1	0	-0.01	1.08	0.24
	1	2.81641	XM_021605182.1	0	0.15	0.97	-0.06
	1	4.69155	XM_021605445.1	0	0.76	2	0.2
	1	1.18538	XM_021606043.1	0	0.37	1.07	0.39
	1	1.59766	XM_021606101.1;XM_021606110.1;XM_021606120.1;XM_021606128.1	0	0.94	3.98	0.8
	1	2.02052	XM_021606344.1;XM_021606347.1	0	0.3	1.14	0.4
	1	2.13674	XM_021606373.1;XM_021606374.1	0	0.15	1.33	-0.04
	1	2.57021	XM_021606755.1	0	0.63	1.42	0.16
	1	1.89687	XM_021606988.1;XM_021606989.1	0	-0.03	1.13	-0.44
	1	0.285298	XM_021607035.1;XM_021607036.1;XM_021607037.1	0	0.26	1.12	0.23
	1	0.333639	XM_021607067.1	0	-0.14	1.95	0.31
	1	2.17304	XM_021607071.1;XM_021607072.1;XM_021607073.1	0	0.72	2.36	0.56
	1	2.56007	XM_021607118.1	0	-0.37	3.84	-0.31
	1	2.7005	XM_021607358.1;XM_021607361.1	0	0.46	1.23	0.13
	1	3.73497	XM_021608384.1	0	-0.77	2.99	0.07
	1	1.60934	XM_021608966.1	0	0.43	5.91	0.69
	1	1.48857	XM_021609134.1	0	0.47	1.27	0.04
	1	4.75228	XM_021609166.1	0	0.15	1.15	-0.16
	1	6.15637	XM_021609272.1	0	-0.26	2.07	-0.09
	1	1.41464	XM_021609348.1	0	0.45	1.11	0.32
	1	1.59844	XM_021609458.1	0	-0.06	1.37	0.04
	1	2.78614	XM_021609470.1	0	1.03	3.35	0.72
	1	4.95186	XM_021609799.1	0	0.68	1.82	0.06
	1	1.27421	XM_021609801.1	0	0.38	1.75	-0.3
	1	8.17444	XM_021609900.1	0	0.78	3.19	0.24
	1	0.766763	XM_021609986.1	0	-0.83	7.77	-0.21
	1	1.25235	XM_021610069.1;XM_021610070.1;XM_021610072.1;XM_021610073.1	0	0.32	3.59	0.7
	1	0.707768	XM_021610074.1	0	0.35	1.08	0.39
	1	2.1187	XM_021610099.1	0	0.22	1.11	0.27
	1	1.40084	XM_021610177.1;XM_021610178.1	0	0.72	1.79	0.35
	1	9.80126	XM_021610395.1	0	4.26	14.02	1.72
	1	1.02689	XM_021610667.1	0	0.34	1.09	0.15
	1	4.28684	XM_021610726.1	0	0.12	3.97	-0.74
	1	3.43454	XM_021611654.1	0	0.59	1.96	0.43
	1	2.32899	XM_021611953.1	0	0.49	1.14	0.15
	1	1.74257	XM_021611974.1;XM_021611975.1;XM_021611977.1	0	0.29	2.43	0.24
	1	3.48474	XM_021612141.1	0	0.14	1.38	0.1
	1	1.39941	XM_021612156.1;XM_021612157.1	0	0.01	1.23	0.16
	1	1.806	XM_021612313.1	0	0.96	2.66	0.34
	1	2.44814	XM_021612340.1;XM_021612341.1	0	0.92	1.89	0.33
	1	1.51035	XM_021612481.1;XM_021612482.1;XM_021612483.1;XM_021612484.1	0	0.57	1.5	0.46
	1	3.46725	XM_021612564.1;XM_021612565.1	0	1.42	5.29	1.45
	1	2.43561	XM_021612588.1;XM_021612589.1	0	0.07	1.13	0.26
	1	1.87552	XM_021612618.1	0	0.33	1.19	0.19
	1	1.87506	XM_021612636.1;XM_021612637.1	0	0.05	1.05	-0.04
	1	1.46127	XM_021612662.1	0	0.24	1.26	0.27
	1	2.27525	XM_021612831.1	0	0.07	1.7	0.26
	1	1.80887	XM_021613051.1;XM_021613052.1;XM_021613053.1;XM_021613054.1	0	0.35	1.5	0.44
	1	4.06223	XM_021613149.1	0	0.62	2.74	0.65
	1	1.07344	XM_021613170.1	0	0.37	1.1	-0.02
	1	1.76388	XM_021613194.1	0	0.09	1.08	0.14
	1	0.864944	XM_021613432.1	0	0.38	1.52	0.16
	1	2.20014	XM_021613656.1	0	0.46	1	0.05
	1	1.71872	XM_021614125.1	0	0.57	2.2	0.46
	1	1.17221	XM_021614466.1	0	-0.5	3.7	-0.47
	1	1.49138	XM_021614675.1	0	0.4	1.16	0.25
	1	4.51072	XM_021614759.1	0	-0.25	1.86	-0.09
	1	1.02235	XM_021615012.1	0	-0.18	1.01	0.07
	1	1.77462	XM_021615272.1	0	-0.13	1.16	-0.45
	1	0.619889	XM_021615541.1	0	-0.32	2.84	0.2
	1	4.33236	XM_021615572.1	0	0.19	1.64	-0.38
	1	1.49223	XM_021616231.1;XM_021616232.1;XM_021616233.1	0	-0.11	0.95	0.11
	1	3.22811	XM_021616598.1	0	1.4	4.03	1.34
	1	3.08354	XM_021616599.1	0	0.49	1	0.24
	1	1.01122	XM_021616847.1	0	0.35	1.03	-0.12
	1	2.95303	XM_021617384.1	0	0.49	2.01	0.64
	1	3.046	XM_021617623.1	0	0.31	1.18	0.41
	1	2.26227	XM_021617624.1	0	0.18	0.99	-0.07
	1	4.19773	XM_021617766.1	0	0.24	2.78	0.22
	1	1.26345	XM_021617801.1	0	-0.02	1.4	-0.04
	1	5.89316	XM_021617900.1;XM_021617901.1	0	3.45	10.12	1.55
	1	1.78045	XM_021618197.1;XM_021618198.1;XM_021618199.1;XM_021618200.1;XM_021618201.1;XM_021618202.1;XM_021618203.1;XM_021618204.1;XM_021618205.1	0	0.39	1.8	0.43
	1	4.71957	XM_021618567.1	0	1.42	4.84	0.98
	1	0.399723	XM_021618924.1	0	0.48	1.07	0.25
	1	0.934825	XM_021619000.1;XM_021619001.1;XM_021619003.1;XM_021619004.1	0	0.02	1.52	0.36
	1	63.4988	XM_021619082.1	0	-87.2	453.9	19.46
	1	3.88751	XM_021619132.1	0	0.52	1.9	0.36
	1	3.68572	XM_021619166.1	0	0.28	1.23	-0.05
	1	3.15711	XM_021619452.1;XM_021619453.1;XM_021619454.1	0	0.21	1.3	0.08
	1	1.03328	XM_021619467.1	0	0.4	1.01	0.33
	1	1.35401	XM_021619796.1	0	-0.01	1.53	-0.18
	1	6.33163	XM_021620025.1	0	-0.11	1.25	-0.24
	1	2.2009	XM_021620057.1	0	0.59	1.65	0.29
	1	17.303	XM_021620341.1	0	3.62	7.68	1.67
	1	4.74861	XM_021620379.1;XM_021620380.1	0	0.87	2.89	0.99
	1	6.57748	XM_021620520.1;XM_021620521.1	0	0.08	1.12	0.24
	1	0.167338	XM_021620627.1	0	-0.28	1.04	-0.1
	1	2.71136	XM_021620929.1;XM_021620930.1;XM_021620931.1;XM_021620932.1;XM_021620933.1;XM_021620934.1;XM_021620935.1;XM_021620936.1	0	0.76	1.61	0.35
	1	1.51409	XM_021621202.1	0	0.14	1.43	0.11
	1	3.82871	XM_021621414.1	0	-0.16	2.17	-0.19
	1	2.70178	XM_021621846.1	0	0.11	2.66	-0.3
	1	1.33491	XM_021621870.1;XM_021621871.1	0	0.4	1.16	0.32
	1	0.529397	XM_021622473.1	0	-0.33	1.15	0.07
	1	1.5828	XM_021622479.1	0	0.57	2.06	0.5
	1	0.869569	XM_021622486.1	0	-0.06	1.08	-0.18
	1	2.36241	XM_021622568.1	0	-0.38	2.48	0.23
	1	1.9332	XM_021622664.1	0	0.54	2.52	0.49
	1	1.84584	XM_021622777.1	0	0.34	1.34	0.22
	1	2.21842	XM_021622778.1;XM_021622780.1;XM_021622781.1	0	-0.15	1.07	-0.39
	1	5.42322	XM_021622864.1;XM_021622865.1	0	0.79	3.8	1.13
	1	2.78025	XM_021623344.1;XM_021623345.1;XM_021623346.1;XM_021623347.1	0	0.17	3.34	0.83
	1	4.42828	XM_021623455.1	0	-0.12	1.21	0.17
	1	1.09646	XM_021624281.1	0	0.23	1.05	0.35
	1	6.75306	XM_021624348.1	0	0.49	2.6	-0.04
	1	1.43565	XM_021624535.1	0	0.34	1.29	-0.02
	1	1.9166	XM_021624832.1	0	0.43	5.14	0.61
	1	1.08371	XM_021624892.1	0	-0.24	1.47	0.06
	1	1.25297	XM_021624901.1;XM_021624911.1	0	-0.33	0.92	-0.1
	1	5.47423	XM_021624913.1;XM_021624914.1;XM_021624915.1;XM_021624916.1;XM_021624917.1	0	-3.55	10.06	-0.84
	1	6.69368	XM_021625020.1;XM_021625021.1	0	0.15	4.31	0.66
	1	10.7887	XM_021625079.1;XM_021625080.1	0	0.89	6.67	1.13
	1	2.62861	XM_021625137.1	0	0.03	1.02	0.01
	1	4.94268	XM_021625287.1;XM_021625295.1	0	0.94	8.55	-0.81
	1	0.981074	XM_021625349.1	0	-0.02	1.1	0.2
	1	3.46508	XM_021625607.1	0	0.41	1.36	0.45
	1	2.57142	XM_021626010.1	0	0.09	1.3	-0.04
	1	0.930689	XM_021626046.1;XM_021626047.1	0	0.21	2.08	0.06

## Sheet: Cluster 17
Gene Table for Profile 17 (0.0,0.0,2.0,1.0)
Num. Genes Expected	Num. Genes Assigned	P-Value	Significant
517	121.25	4.60883e-166	(significant)
-------
Selected	Weight	FPKM.CG	Transcript.ID	FPKM.SW_1d	FPKM.SW_7d	FPKM.SW_14d	FPKM.SW_21d
	1	22.5826	NM_001124346.1	0	-9.63	34.32	13.8
	1	1.90758	NM_001124478.1;XM_021578349.1;XM_021600208.1	0	0.33	1.44	0.54
	1	0.723665	NM_001130994.1	0	-0.09	2.22	0.89
	1	0.727457	NM_001135695.1	0	0.16	1.08	0.51
	1	2.02371	NM_001165129.1	0	0.46	2.31	1
	1	2.19736	NM_001165131.1	0	-0.34	0.77	0.38
	1	1.05654	XM_021556257.1	0	0.18	1.34	0.89
	1	0.692031	XM_021556696.1	0	0.34	1.36	0.52
	1	3.17857	XM_021556888.1	0	0.28	2.08	1.1
	1	1.19333	XM_021556961.1;XM_021556963.1;XM_021556964.1;XM_021556965.1;XM_021556966.1;XM_021556967.1;XM_021556968.1	0	0.51	1.69	1.01
	1	0.59769	XM_021557240.1;XM_021557242.1	0	-0.46	2.1	1.06
	1	1.37	XM_021557244.1;XM_021557245.1	0	0.13	1.27	0.38
	1	1.15361	XM_021557324.1;XM_021557325.1;XM_021557326.1	0	0.35	1.05	0.69
	1	2.93381	XM_021557350.1	0	0.56	1.71	1
	1	1.59937	XM_021557516.1	0	-0.09	1.54	1.26
	1	1.11974	XM_021557604.1;XM_021557605.1	0	-0.35	1.56	0.67
	1	0.738926	XM_021557620.1;XM_021557621.1	0	-0.17	0.95	0.57
	1	1.06461	XM_021557664.1;XM_021557665.1	0	0.24	1.58	0.84
	1	2.99021	XM_021557675.1	0	-0.16	1.37	1.21
	1	2.00384	XM_021557887.1	0	0.86	3.24	1.57
	1	1.96778	XM_021557953.1;XM_021557954.1;XM_021557955.1	0	-0.04	1.45	0.58
	1	2.25687	XM_021558038.1	0	1.19	3.88	1.84
	1	1.7732	XM_021558087.1	0	-0.11	1.81	0.53
	1	1.25111	XM_021558462.1;XM_021558463.1;XM_021558464.1;XM_021558466.1;XM_021558467.1;XM_021558468.1	0	0.41	1.23	0.75
	1	1.64552	XM_021558547.1;XM_021558548.1;XM_021558549.1;XM_021558550.1;XM_021558552.1;XM_021558553.1;XM_021558554.1	0	-0.24	0.77	0.3
	1	1.36098	XM_021558649.1;XM_021558650.1	0	0.18	1.66	1.05
	1	1.47139	XM_021558686.1;XM_021558687.1	0	0.33	1.26	1
	1	1.08098	XM_021558988.1	0	-0.04	1.27	0.94
	1	2.12442	XM_021559209.1	0	0.39	1.36	1.05
	1	2.42274	XM_021559334.1;XM_021559336.1;XM_021559337.1;XM_021559338.1;XM_021559349.1;XM_021559350.1;XM_021559351.1;XM_021559352.1;XM_021559353.1;XM_021559354.1	0	-0.67	3.01	1.01
	1	0.463217	XM_021559869.1;XM_021559870.1;XM_021559871.1;XM_021559872.1;XM_021559874.1;XM_021559877.1;XM_021559879.1	0	0.06	1.16	0.45
	1	5.16484	XM_021559993.1	0	-0.5	2.89	1.26
	1	1.61476	XM_021560253.1;XM_021560254.1	0	-0.15	0.85	0.19
	1	0.90353	XM_021560274.1;XM_021560275.1;XM_021560277.1;XM_021560278.1;XM_021560279.1;XM_021560280.1;XM_021560281.1	0	-0.26	1.24	0.42
	1	0.628035	XM_021560289.1;XM_021560290.1	0	-0.2	0.95	0.46
	1	1.74514	XM_021560421.1;XM_021560429.1;XM_021560437.1	0	0.23	1.5	0.95
	1	2.40569	XM_021560611.1	0	0.17	1.09	0.85
	1	0.589458	XM_021560613.1	0	-0.12	0.96	0.63
	1	1.83766	XM_021560697.1	0	0.3	2.03	1
	1	1.36179	XM_021560707.1	0	0.13	1.03	0.64
	1	1.04448	XM_021560752.1;XM_021560760.1	0	-0.59	1.61	0.91
	1	2.66257	XM_021560885.1	0	0.55	2.1	1.43
	1	1.26946	XM_021561030.1;XM_021561031.1	0	0.13	1.08	0.86
	1	1.37325	XM_021561116.1;XM_021561205.1;XM_021561284.1;XM_021561364.1;XM_021561448.1;XM_021561531.1;XM_021561608.1	0	0.52	1.67	0.79
	1	1.82833	XM_021561489.1;XM_021561490.1;XM_021561491.1;XM_021561492.1	0	0.24	1.4	0.76
	1	1.53979	XM_021561563.1	0	0.08	1.49	0.86
	1	1.29415	XM_021561638.1;XM_021561639.1	0	0.32	1.85	1.17
	1	2.08926	XM_021561660.1	0	1.13	3.41	1.64
	1	0.852962	XM_021561731.1	0	-0.03	1.14	0.77
	1	0.866656	XM_021561755.1	0	-0.15	1.76	0.73
	1	0.717784	XM_021561865.1;XM_021561866.1;XM_021561867.1;XM_021561868.1;XM_021561869.1;XM_021561870.1	0	-0.09	1.38	1.24
	1	0.74105	XM_021562323.1	0	0.4	1.72	0.79
	1	1.55996	XM_021562350.1	0	0.12	2.38	1.51
	1	0.857013	XM_021562426.1	0	0.11	2.69	1.21
	1	1.33325	XM_021562814.1;XM_021562815.1;XM_021562816.1;XM_021562817.1	0	0.06	1.68	0.75
	1	2.12121	XM_021562836.1	0	0.51	2.52	1.01
	1	1.61016	XM_021563072.1;XM_021563080.1	0	0.35	1.13	0.51
	1	0.621558	XM_021563079.1	0	0.12	1.28	0.63
	1	1.58151	XM_021563194.1;XM_021563195.1;XM_021563196.1;XM_021563197.1;XM_021563198.1;XM_021563199.1	0	-0.04	3.7	2.55
	1	1.59458	XM_021563618.1	0	0.62	2.06	0.79
	1	2.32155	XM_021563775.1	0	0.54	1.97	1.16
	1	0.874978	XM_021563871.1;XM_021563873.1	0	0.38	1.11	0.85
	1	2.61192	XM_021563924.1	0	0.2	1.5	0.65
	1	0.821181	XM_021563979.1	0	-0.23	0.88	0.58
	1	1.87933	XM_021563994.1	0	-0.4	1.61	0.86
	1	1.67353	XM_021564368.1;XM_021564370.1	0	-0.36	1.7	0.71
	1	1.64071	XM_021564439.1	0	0.19	1.05	0.44
	1	0.762021	XM_021564821.1;XM_021564823.1;XM_021564824.1;XM_021564825.1;XM_021564826.1;XM_021564828.1	0	-0.19	1.69	1.11
	1	2.45174	XM_021564872.1;XM_021564878.1	0	0.65	3.17	1.19
	1	1.4921	XM_021564906.1;XM_021564907.1	0	-0.07	1.01	0.75
	1	2.9385	XM_021564936.1;XM_021564937.1	0	0.7	2.6	0.97
	1	1.87519	XM_021564986.1;XM_021564987.1;XM_021564988.1	0	-0.36	1.22	0.51
	1	1.43881	XM_021565065.1	0	0.45	1.32	0.62
	1	1.69373	XM_021565134.1;XM_021565136.1;XM_021565137.1;XM_021565138.1	0	-0.03	1.05	0.52
	1	1.94817	XM_021565224.1;XM_021565225.1	0	-0.08	1.31	0.62
	1	1.24325	XM_021565305.1	0	0.2	1.16	0.73
	1	1.52563	XM_021565404.1;XM_021565405.1	0	-0.05	2.11	0.7
	1	1.85968	XM_021565444.1	0	-0.13	1.9	0.75
	1	4.33299	XM_021565733.1;XM_021565734.1	0	-0.26	4.62	1.91
	1	1.46493	XM_021565865.1;XM_021565866.1;XM_021565867.1;XM_021565868.1;XM_021565869.1	0	0.08	1.9	1.52
	1	1.12349	XM_021565876.1;XM_021565877.1	0	0.04	1.24	0.76
	1	0.456927	XM_021565887.1	0	-0.14	1.8	0.66
	1	3.62372	XM_021565903.1;XM_021565904.1;XM_021565905.1;XM_021565906.1;XM_021565908.1;XM_021565909.1;XM_021565910.1;XM_021565911.1;XM_021565912.1;XM_021565913.1	0	1.37	4.72	2.44
	1	0.333327	XM_021565915.1	0	-0.12	0.9	0.19
	1	1.35123	XM_021566025.1;XM_021566026.1;XM_021566027.1;XM_021566028.1;XM_021566029.1;XM_021566030.1	0	0.03	1.19	0.76
	1	0.774036	XM_021566043.1;XM_021566044.1	0	-0.06	1.22	0.61
	1	0.782055	XM_021566111.1	0	-0.54	1.67	0.62
	1	0.909024	XM_021566164.1	0	-0.06	1.2	0.7
	1	1.05634	XM_021566217.1	0	0.25	1.01	0.38
	1	0.993383	XM_021566357.1;XM_021566358.1;XM_021566359.1;XM_021566360.1	0	0.61	2	1.2
	1	2.30155	XM_021566460.1;XM_021566461.1;XM_021566462.1;XM_021566463.1	0	0.49	2.55	1.62
	1	1.46729	XM_021566490.1	0	0.11	2.24	1.38
	1	5.65792	XM_021566783.1	0	1.2	3.6	1.92
	1	1.4222	XM_021566926.1;XM_021566927.1;XM_021566928.1	0	0.25	1.42	1.21
	1	0.406396	XM_021566954.1	0	0.05	1.06	0.29
	1	2.41645	XM_021566980.1	0	0.36	1.13	0.44
	1	1.70891	XM_021567081.1;XM_021567089.1;XM_021567098.1;XM_021567107.1;XM_021567113.1;XM_021567123.1;XM_021567129.1	0	0.18	2.08	1.01
	1	1.1005	XM_021567274.1	0	0.35	1.75	1.56
	1	2.62029	XM_021567501.1	0	0.76	3.5	2.28
	1	1.06903	XM_021567672.1	0	-0.3	1.26	0.75
	1	3.49056	XM_021567712.1	0	-1.02	6.45	1.77
	1	0.984373	XM_021567714.1;XM_021567715.1	0	0.24	1.21	0.43
	1	1.24731	XM_021567799.1	0	0.14	1.3	0.71
	1	0.998589	XM_021567973.1;XM_021567974.1;XM_021567975.1;XM_021567976.1	0	0.24	1.03	0.39
	1	0.821493	XM_021568071.1;XM_021568072.1	0	0.2	1.34	0.74
	1	0.943845	XM_021568480.1;XM_021568481.1;XM_021568482.1;XM_021568483.1;XM_021568484.1	0	-0.15	1.45	0.51
	1	0.758608	XM_021568526.1;XM_021568527.1;XM_021568529.1;XM_021568530.1;XM_021568531.1;XM_021568532.1;XM_021568533.1;XM_021568534.1;XM_021568535.1	0	-0.12	1.07	0.71
	1	1.17498	XM_021568596.1	0	0.26	1.02	0.58
	1	1.92635	XM_021568607.1;XM_021568608.1	0	0.29	1.41	1.09
	1	5.90304	XM_021568639.1;XM_021568640.1	0	0.67	2.78	1.57
	1	1.51505	XM_021568683.1;XM_021568684.1	0	0.11	1.67	0.59
	1	1.11722	XM_021568689.1;XM_021568690.1	0	-0.02	1.25	0.76
	1	3.78168	XM_021568977.1	0	0.51	9.88	4.09
	1	2.82118	XM_021569058.1	0	0.28	3.39	1.5
	1	2.50048	XM_021569061.1;XM_021569062.1;XM_021569063.1;XM_021569064.1;XM_021569065.1;XM_021569066.1;XM_021569067.1	0	-0.63	4.4	1.48
	1	1.59905	XM_021569186.1;XM_021569187.1	0	-0.21	0.88	0.37
	1	2.31454	XM_021569271.1	0	-0.31	5.88	1.77
	1	2.88654	XM_021569302.1	0	-0.63	2.39	1.41
	1	2.44754	XM_021569441.1;XM_021569450.1;XM_021569456.1	0	0.7	2.16	1
	1	1.27123	XM_021569457.1;XM_021569458.1	0	0.41	1.27	0.55
	1	2.58386	XM_021569476.1	0	0.99	4.04	2.91
	1	2.1959	XM_021569602.1;XM_021569603.1	0	0.51	4.3	1.64
	1	1.72274	XM_021569669.1;XM_021569676.1	0	0.25	3.11	1.26
	1	2.15138	XM_021569746.1;XM_021569747.1	0	0.51	1.61	1.36
	1	2.41631	XM_021570134.1;XM_021570135.1	0	0.19	1.44	0.62
	1	1.29529	XM_021570173.1	0	0.25	1.02	0.67
	1	4.50038	XM_021570318.1;XM_021570319.1;XM_021570320.1	0	-0.06	1.78	0.83
	1	1.67281	XM_021570344.1	0	0.46	2.15	1.16
	1	2.01058	XM_021570676.1	0	0.38	1.73	0.67
	1	1.65703	XM_021570893.1;XM_021570898.1	0	-0.35	1.9	0.73
	1	0.619669	XM_021571170.1;XM_021571178.1;XM_021571186.1;XM_021571194.1;XM_021571203.1	0	0.2	1	0.35
	1	1.36906	XM_021571296.1;XM_021571297.1;XM_021571298.1	0	0.06	1.79	1.23
	1	0.823512	XM_021571461.1	0	0.18	1.11	0.49
	1	2.86038	XM_021571578.1	0	0.51	2.75	0.94
	1	1.10787	XM_021571854.1;XM_021571855.1;XM_021571856.1	0	-0.24	0.99	0.59
	1	1.43906	XM_021571890.1	0	0.18	1.59	0.5
	1	3.07466	XM_021572038.1;XM_021572039.1;XM_021572040.1;XM_021572041.1	0	0.87	5.33	2.51
	1	1.25035	XM_021572150.1;XM_021572152.1	0	0.3	2.52	2.02
	1	1.04447	XM_021572228.1	0	-0.04	1.41	0.78
	1	1.80928	XM_021572448.1;XM_021572449.1;XM_021572450.1;XM_021572451.1;XM_021572452.1;XM_021572454.1	0	0.54	3.17	1.48
	1	1.53099	XM_021572481.1	0	0.5	2.5	1
	1	2.04379	XM_021572855.1	0	0.3	1.37	0.77
	1	1.79423	XM_021573465.1;XM_021573466.1	0	0.19	1.8	0.64
	1	1.89165	XM_021573658.1	0	-0.04	2.63	0.7
	1	1.47047	XM_021573682.1;XM_021573683.1;XM_021573684.1	0	0.21	1.58	1.12
	1	5.37675	XM_021573858.1	0	0.01	9.81	2.59
	1	1.21173	XM_021573930.1;XM_021573931.1;XM_021573932.1	0	0.29	1.15	0.45
	1	3.1199	XM_021573980.1	0	0.71	2.64	1.22
	1	0.684555	XM_021574143.1;XM_021574144.1	0	0.23	1.1	0.58
	1	1.50546	XM_021574170.1	0	0.47	3.03	2.07
	1	1.6525	XM_021574295.1;XM_021574296.1	0	0.14	1.21	0.44
	1	0.923284	XM_021574394.1	0	-0.04	1.22	0.6
	1	1.84744	XM_021574440.1	0	0.82	2.59	1.32
	1	1.09103	XM_021574459.1	0	0.41	2.09	1.5
	1	0.93119	XM_021574534.1	0	0.11	1.43	0.54
	1	1.59748	XM_021574565.1;XM_021574566.1	0	-0.02	1.08	0.53
	1	1.03603	XM_021574688.1;XM_021574689.1;XM_021574690.1;XM_021574691.1;XM_021574692.1	0	-0.73	3.31	1.52
	1	1.43871	XM_021575007.1	0	0.25	1.5	0.87
	1	0.902925	XM_021575289.1	0	-0.05	1.06	0.28
	1	0.789553	XM_021575443.1;XM_021575444.1;XM_021575445.1	0	0.34	1.09	0.49
	1	2.33039	XM_021575469.1	0	0.22	1.44	1
	1	1.17458	XM_021575549.1;XM_021575550.1;XM_021575552.1;XM_021575553.1	0	0.21	1.01	0.69
	1	2.42906	XM_021575657.1	0	0.2	3.3	2.2
	1	1.1097	XM_021575809.1;XM_021575810.1;XM_021575811.1;XM_021575813.1;XM_021575814.1	0	0.23	2.24	2
	1	0.643357	XM_021575941.1	0	-0.28	1.68	0.56
	1	1.62755	XM_021576061.1;XM_021576062.1;XM_021576063.1	0	-0.04	1.12	0.39
	1	0.913972	XM_021576072.1	0	-0.08	1.32	0.78
	1	0.858455	XM_021576171.1;XM_021576172.1;XM_021576173.1	0	0.41	1.4	0.6
	1	1.68415	XM_021576178.1	0	0.48	1.45	1.09
	1	2.06477	XM_021576252.1	0	0.54	1.51	1.17
	1	2.69309	XM_021576279.1	0	0.29	1.39	0.48
	1	5.06354	XM_021576347.1;XM_021576358.1;XM_021576368.1;XM_021576376.1;XM_021576383.1;XM_021576392.1;XM_021576401.1	0	0.58	1.96	1.23
	1	3.38376	XM_021576487.1;XM_021576489.1	0	-0.34	2.4	0.58
	1	6.20545	XM_021576567.1	0	-0.39	5.03	4.23
	1	7.89529	XM_021576628.1	0	-0.1	4.06	2.87
	1	9.35536	XM_021576947.1	0	-0.07	4.47	1.67
	1	1.2561	XM_021577134.1	0	-0.11	0.99	0.57
	1	0.944612	XM_021577151.1	0	-0.25	1.37	0.93
	1	1.42406	XM_021577367.1;XM_021577368.1;XM_021577369.1;XM_021577370.1;XM_021577371.1;XM_021577372.1;XM_021577373.1	0	0.11	2.11	1.62
	1	4.08478	XM_021577720.1;XM_021577721.1;XM_021577722.1;XM_021577723.1;XM_021577724.1;XM_021577725.1	0	-0.4	1.59	0.49
	1	4.30593	XM_021577747.1	0	0.03	1.19	0.79
	1	1.37474	XM_021577828.1	0	0.29	1.39	0.9
	1	0.342902	XM_021577856.1;XM_021577857.1	0	0.09	1.35	0.8
	1	0.920189	XM_021577882.1;XM_021577883.1;XM_021577884.1;XM_021577885.1	0	0.4	2.32	1.18
	1	1.82183	XM_021577935.1	0	0.13	2.09	1.1
	1	1.04133	XM_021577973.1	0	0.34	2.92	1.58
	1	0.43976	XM_021577975.1	0	0.11	1.01	0.32
	1	1.03068	XM_021578158.1;XM_021578159.1	0	-0.19	2.8	0.65
	1	0.897236	XM_021578267.1	0	0.62	2.02	1.49
	1	0.864689	XM_021578299.1	0	0.29	1.05	0.58
	1	1.73087	XM_021578560.1	0	0.62	1.99	1.62
	1	1.89316	XM_021578612.1	0	0.19	1.84	1.21
	1	1.90648	XM_021578614.1;XM_021578615.1;XM_021578616.1;XM_021578617.1	0	0.01	2.49	0.95
	1	1.7731	XM_021578885.1	0	-0.23	2.48	1.29
	1	1.05131	XM_021579181.1	0	0.32	1.86	0.66
	1	1.31785	XM_021579209.1	0	0.98	3.16	1.45
	1	2.01698	XM_021579325.1;XM_021579327.1	0	-0.35	1.19	0.36
	1	1.054	XM_021579461.1;XM_021579462.1;XM_021579463.1	0	-0.51	2.55	0.48
	1	2.03625	XM_021579490.1;XM_021579491.1	0	-0.37	1.64	0.87
	1	1.25234	XM_021579532.1;XM_021579533.1	0	-0.31	0.95	0.42
	1	4.04218	XM_021579683.1;XM_021579684.1	0	2.09	6.55	4.95
	1	0.73344	XM_021579702.1;XM_021579703.1;XM_021579704.1	0	0.36	1.41	0.77
	1	2.89244	XM_021579741.1	0	0.33	2.27	1.56
	1	1.21801	XM_021579742.1	0	0.5	1.67	1.17
	1	1.25576	XM_021579903.1;XM_021579904.1;XM_021579905.1;XM_021579906.1;XM_021579907.1	0	0.36	4.26	1.31
	1	1.26587	XM_021579988.1	0	0.54	1.59	1.09
	1	1.60123	XM_021580242.1	0	0.44	1.79	1.16
	1	1.07105	XM_021580449.1	0	-0.12	1.02	0.38
	1	2.33227	XM_021580762.1;XM_021580764.1;XM_021580765.1	0	0.4	1.35	0.57
	1	2.74298	XM_021581058.1;XM_021581059.1	0	0.46	2.2	1.03
	1	2.57444	XM_021581207.1;XM_021581208.1	0	0.36	1.14	0.91
	1	1.69958	XM_021581275.1	0	0.47	4.46	1.35
	1	2.12809	XM_021581290.1	0	0.38	2.52	2.02
	1	3.15484	XM_021581312.1;XM_021581313.1	0	0.21	3.2	1.46
	1	0.334018	XM_021581406.1	0	0.13	1.2	0.37
	1	1.12055	XM_021581506.1	0	0.32	1.23	0.82
	1	2.91305	XM_021581519.1;XM_021581520.1	0	0.55	1.77	0.92
	1	0.612141	XM_021581675.1	0	0.07	1.92	0.57
	1	2.09406	XM_021581693.1	0	0.75	2.35	1.19
	1	0.923796	XM_021581714.1	0	0.23	1.6	0.59
	1	1.95893	XM_021581760.1	0	0.51	2.09	1.12
	1	1.59551	XM_021581846.1;XM_021581847.1;XM_021581848.1	0	0.29	1.93	1.59
	1	1.60033	XM_021581913.1	0	0.34	1.06	0.51
	1	1.08059	XM_021581922.1	0	0.34	1.31	0.88
	1	1.61622	XM_021581924.1;XM_021581925.1;XM_021581926.1;XM_021581927.1;XM_021581928.1	0	-0.13	2.54	1.18
	1	1.37568	XM_021581930.1;XM_021581931.1;XM_021581932.1	0	0.11	1.21	0.36
	1	0.738659	XM_021581935.1;XM_021581936.1	0	0.19	1.04	0.5
	1	0.940263	XM_021581954.1	0	0.15	1.3	0.95
	1	1.81632	XM_021582069.1	0	-0.19	1.34	0.52
	1	1.23302	XM_021582084.1	0	-0.2	0.88	0.38
	1	1.10382	XM_021582088.1;XM_021582089.1	0	0.13	2.04	0.9
	1	2.65643	XM_021582340.1	0	0.19	1.52	0.7
	1	1.22506	XM_021582400.1;XM_021582401.1;XM_021582402.1;XM_021582403.1	0	0.47	1.57	1.05
	1	51.9148	XM_021582897.1;XM_021582898.1	0	13.91	60.35	47.54
	1	1.36417	XM_021583013.1	0	0.2	1.34	1.03
	1	4.16384	XM_021583263.1	0	-0.22	1.68	1.42
	1	6.00615	XM_021583293.1	0	-1.3	11.73	7.44
	1	5.50974	XM_021583529.1;XM_021583530.1;XM_021583531.1	0	0.43	3.34	2.25
	1	0.528125	XM_021583764.1	0	-0.11	0.99	0.25
	1	4.79687	XM_021583933.1;XM_021583934.1	0	0.72	2.85	1.02
	1	1.60461	XM_021584162.1;XM_021584163.1;XM_021584164.1;XM_021584165.1;XM_021584166.1;XM_021584167.1;XM_021584168.1;XM_021584169.1;XM_021584170.1;XM_021584171.1;XM_021584172.1;XM_021584173.1;XM_021584174.1;XM_021584175.1;XM_021584176.1	0	0.39	1.78	1.23
	1	2.22077	XM_021584305.1;XM_021584307.1;XM_021584308.1	0	-0.08	1.73	0.8
	1	1.1413	XM_021584333.1;XM_021584334.1;XM_021584335.1;XM_021584336.1;XM_021584337.1	0	-0.03	1.32	0.57
	1	0.690439	XM_021584598.1;XM_021584599.1;XM_021584600.1	0	0.14	1.06	0.79
	1	1.14064	XM_021584924.1;XM_021584925.1	0	0.52	2.25	1.81
	1	1.22208	XM_021584951.1;XM_021584952.1	0	0.24	1.93	1.09
	1	1.77997	XM_021585036.1;XM_021585037.1	0	0.56	3.19	1.8
	1	1.59768	XM_021585136.1	0	0.71	2.09	1.19
	1	1.59449	XM_021585185.1;XM_021585186.1	0	0.65	2.04	1.11
	1	0.711242	XM_021585198.1	0	0.14	1.2	0.45
	1	1.32244	XM_021585697.1;XM_021585698.1;XM_021585699.1	0	-0.21	1.59	0.81
	1	1.50132	XM_021586146.1;XM_021586148.1;XM_021586151.1	0	-0.06	2.7	1.7
	1	0.327217	XM_021586286.1;XM_021586287.1	0	0.41	1.35	0.57
	1	0.849065	XM_021586373.1	0	0.13	2.05	0.76
	1	0.595886	XM_021586383.1;XM_021586384.1;XM_021586385.1	0	0.27	1.3	0.7
	1	0.179019	XM_021586449.1;XM_021586450.1;XM_021586451.1	0	0.4	1.34	1.14
	1	0.816921	XM_021586515.1	0	0.2	1.37	0.62
	1	1.76523	XM_021586528.1	0	0.36	1.45	0.84
	1	1.83863	XM_021586956.1	0	0.22	1.71	0.59
	1	1.10237	XM_021587254.1	0	0.88	3.03	1.44
	1	2.52997	XM_021587392.1;XM_021587393.1	0	0.98	2.95	1.83
	1	1.76676	XM_021587428.1	0	0.47	1.64	0.64
	1	1.13579	XM_021587890.1;XM_021598189.1	0	0.21	1.51	0.5
	1	1.599	XM_021588018.1;XM_021588019.1	0	0.43	1.19	0.8
	1	1.86429	XM_021588190.1	0	0.05	1.07	0.69
	1	2.22378	XM_021588213.1	0	-0.07	3.71	1.11
	1	0.541507	XM_021588356.1;XM_021588357.1;XM_021588358.1	0	0.44	1.3	0.57
	1	0.611218	XM_021588392.1	0	0.39	1.63	0.78
	1	2.87726	XM_021588396.1;XM_021588397.1	0	0.77	3.14	1.43
	1	0.850047	XM_021588423.1	0	-0.18	1.04	0.35
	1	1.77187	XM_021588459.1;XM_021588460.1	0	0.34	1.88	0.97
	1	1.19476	XM_021588647.1	0	0.24	1.05	0.4
	1	1.52823	XM_021588723.1;XM_021588724.1;XM_021588725.1;XM_021588726.1;XM_021588727.1;XM_021588728.1;XM_021588729.1;XM_021588731.1	0	0.13	1.63	0.71
	1	1.0231	XM_021588777.1;XM_021588778.1;XM_021588779.1;XM_021588781.1;XM_021588782.1;XM_021588783.1;XM_021588784.1	0	0.27	1.47	0.69
	1	3.44523	XM_021589278.1;XM_021589279.1;XM_021589280.1;XM_021589281.1	0	0.76	2.48	1.1
	1	1.19083	XM_021589340.1;XM_021589341.1;XM_021589342.1;XM_021589343.1	0	0.5	1.57	0.91
	1	1.87157	XM_021589369.1;XM_021589370.1	0	0.33	1.17	0.55
	1	1.48278	XM_021589492.1	0	0.66	2.45	1.07
	1	4.24731	XM_021589730.1	0	0.1	2.27	1.75
	1	2.80014	XM_021589899.1	0	0.58	1.63	1.26
	1	2.01549	XM_021590255.1	0	0.53	1.87	0.93
	1	2.14596	XM_021590530.1;XM_021590532.1;XM_021590533.1;XM_021590534.1;XM_021590535.1;XM_021590538.1;XM_021590539.1;XM_021590540.1	0	-0.19	1.12	0.73
	1	9.9582	XM_021590664.1	0	1.32	5.67	2.11
	1	0.968494	XM_021590807.1;XM_021590808.1;XM_021590809.1;XM_021590810.1;XM_021590811.1;XM_021590812.1	0	0.11	1.29	0.67
	1	2.05269	XM_021590896.1;XM_021590897.1	0	0.87	2.7	1.54
	1	1.8451	XM_021591098.1	0	0.13	1.02	0.34
	1	1.76665	XM_021591272.1;XM_021591273.1	0	0.09	1.87	0.79
	1	1.50805	XM_021591476.1	0	-0.13	1.48	0.86
	1	1.28766	XM_021591722.1;XM_021591730.1;XM_021591736.1;XM_021591744.1	0	0.14	1.16	0.84
	1	0.681805	XM_021591764.1	0	0.26	1.01	0.69
	1	1.24624	XM_021593400.1	0	0.16	1.5	0.78
	1	1.94019	XM_021593660.1;XM_021593667.1	0	-0.13	1.07	0.8
	1	2.34133	XM_021594161.1	0	0.4	1.31	0.49
	1	1.03637	XM_021594875.1;XM_021594880.1	0	0.06	1.25	0.72
	1	1.19169	XM_021595429.1;XM_021595434.1	0	0	1.86	0.87
	1	2.04591	XM_021596667.1;XM_021596669.1	0	1.1	3.62	1.78
	1	1.32873	XM_021597002.1	0	0.33	1.12	0.54
	1	1.0157	XM_021597033.1;XM_021597042.1	0	0.14	1.19	0.97
	1	0.507379	XM_021597043.1;XM_021597044.1;XM_021597045.1;XM_021597046.1;XM_021597047.1;XM_021597049.1	0	0.15	1.21	0.76
	1	1.43107	XM_021597545.1	0	0.44	1.23	0.82
	1	1.24344	XM_021597672.1;XM_021597673.1	0	-0.19	1.14	0.7
	1	0.380749	XM_021597870.1	0	-0.08	1.13	0.28
	1	0.0754953	XM_021597939.1	0	0.43	2.12	1.46
	1	0.783691	XM_021597954.1	0	-0.35	1.1	0.57
	1	0.436313	XM_021598072.1	0	0.02	1.03	0.61
	1	1.71618	XM_021598154.1	0	0.03	1.14	0.89
	1	2.68705	XM_021598260.1	0	0.52	1.77	1
	1	1.08123	XM_021598451.1	0	0.25	1.04	0.57
	1	1.01669	XM_021598531.1	0	-0.02	1.11	0.86
	1	1.41227	XM_021598812.1;XM_021598821.1	0	0.3	1.08	0.53
	1	2.56018	XM_021598918.1;XM_021598919.1	0	-0.23	2.17	1.17
	1	2.2224	XM_021599020.1;XM_021599021.1	0	0.07	1.25	0.63
	1	2.51613	XM_021599049.1	0	-1.37	4.43	1.47
	1	2.60817	XM_021599205.1;XM_021599206.1;XM_021599207.1	0	-0.57	2.87	2.08
	1	3.88239	XM_021599312.1	0	0.2	1.45	0.61
	1	3.67046	XM_021599362.1;XM_021599363.1;XM_021599364.1;XM_021599365.1;XM_021599366.1;XM_021599367.1;XM_021599368.1;XM_021599369.1;XM_021599370.1;XM_021599372.1;XM_021599373.1;XM_021599374.1;XM_021599375.1;XM_021599376.1;XM_021599377.1;XM_021599378.1;XM_021599379.1;XM_021599380.1;XM_021599381.1;XM_021599383.1;XM_021599384.1;XM_021599385.1;XM_021599386.1	0	0.57	2.38	1.54
	1	1.1681	XM_021599417.1;XM_021599418.1	0	0.29	1.05	0.38
	1	1.78481	XM_021599467.1	0	0.49	1.7	0.92
	1	1.54656	XM_021599515.1;XM_021599516.1;XM_021599517.1;XM_021599519.1;XM_021599520.1;XM_021599521.1	0	0.47	2.37	0.84
	1	6.20274	XM_021600070.1	0	0.1	4.55	3.2
	1	1.34287	XM_021600120.1;XM_021600121.1;XM_021600123.1;XM_021600124.1;XM_021600125.1	0	0.26	1.09	0.61
	1	1.63396	XM_021600142.1;XM_021600143.1;XM_021600144.1;XM_021600145.1;XM_021600146.1;XM_021600148.1;XM_021600149.1;XM_021600150.1;XM_021600151.1	0	0.14	1.4	1.17
	1	3.2794	XM_021600196.1	0	0.01	2.24	0.86
	1	1.97224	XM_021600471.1;XM_021600479.1;XM_021600486.1	0	0.27	1.67	0.89
	1	1.77756	XM_021600643.1;XM_021600644.1;XM_021600645.1	0	0.11	1.06	0.45
	1	3.28073	XM_021600702.1;XM_021600703.1;XM_021600704.1	0	-0.02	1.74	0.84
	1	2.26324	XM_021601206.1	0	-0.14	3.46	2.93
	1	1.72794	XM_021601403.1	0	0.3	1.74	0.99
	1	1.57791	XM_021601557.1	0	0.35	1.03	0.42
	1	1.92743	XM_021601623.1	0	0.03	3.55	1.91
	1	1.33269	XM_021601809.1	0	-0.34	1.25	0.68
	1	4.88007	XM_021601864.1	0	0.98	2.96	1.31
	1	1.50783	XM_021601949.1	0	0.26	1.19	0.6
	1	1.8702	XM_021601953.1	0	0.42	1.86	0.98
	1	2.91893	XM_021602258.1	0	-0.42	4.49	1.26
	1	0.686241	XM_021602768.1;XM_021602769.1;XM_021602770.1	0	0.03	1.26	0.41
	1	1.94896	XM_021602792.1	0	0.65	2.34	1.74
	1	0.826574	XM_021603384.1;XM_021603385.1;XM_021603386.1	0	0.18	1.19	0.48
	1	1.81804	XM_021603401.1;XM_021603410.1	0	-0.79	2.62	1.75
	1	1.27084	XM_021603662.1	0	-0.13	1.1	0.78
	1	1.23985	XM_021603691.1;XM_021603692.1	0	0.13	1.04	0.65
	1	2.46067	XM_021603702.1;XM_021603703.1;XM_021603704.1;XM_021603705.1;XM_021603706.1;XM_021603708.1;XM_021603709.1	0	-0.41	2.68	1.28
	1	1.06894	XM_021603716.1	0	-0.02	1.24	0.41
	1	1.84608	XM_021603770.1	0	0.38	1.78	0.65
	1	3.1898	XM_021603870.1;XM_021603871.1;XM_021603873.1	0	0.78	2.75	1.22
	1	0.525903	XM_021604021.1;XM_021604022.1;XM_021604023.1	0	0.08	1.2	0.41
	1	1.36867	XM_021604203.1;XM_021604204.1;XM_021604205.1	0	0.42	2.09	0.97
	1	1.07745	XM_021604233.1	0	0.44	2.42	1.55
	1	1.71891	XM_021604283.1;XM_021604284.1;XM_021604285.1	0	0.39	1.15	0.78
	1	2.34561	XM_021604299.1;XM_021604301.1;XM_021604302.1;XM_021604303.1;XM_021604304.1;XM_021604305.1;XM_021604306.1;XM_021604307.1;XM_021604308.1;XM_021604309.1;XM_021604310.1;XM_021604311.1;XM_021604312.1;XM_021604313.1;XM_021604314.1;XM_021604315.1;XM_021604317.1	0	0.77	3.74	2.65
	1	1.69044	XM_021604336.1	0	-0.26	1.26	0.42
	1	2.13951	XM_021604337.1	0	-0.13	1.04	0.39
	1	1.48982	XM_021604465.1	0	0.19	2.11	0.98
	1	2.30216	XM_021604507.1;XM_021604508.1;XM_021604509.1	0	0.38	1.26	0.6
	1	7.27469	XM_021604554.1	0	0.73	4.45	2.24
	1	0.975998	XM_021604671.1	0	0.44	2.13	1.14
	1	1.87413	XM_021604863.1	0	0.29	1.4	1.03
	1	1.82764	XM_021605245.1	0	0.38	1.77	1.05
	1	2.28015	XM_021605396.1;XM_021605403.1;XM_021605410.1	0	0.68	3.37	2.77
	1	4.30875	XM_021605464.1	0	0.69	6.06	1.9
	1	2.72922	XM_021605549.1;XM_021605550.1	0	-0.19	1.46	0.72
	1	0.750461	XM_021605599.1	0	-0.06	1.84	0.55
	1	1.19199	XM_021605643.1;XM_021605645.1;XM_021605646.1;XM_021605647.1;XM_021605648.1;XM_021605649.1;XM_021605650.1	0	0.26	1.97	0.73
	1	2.07156	XM_021605696.1;XM_021605697.1;XM_021605698.1;XM_021605699.1;XM_021605700.1;XM_021605701.1	0	-0.23	2.35	0.94
	1	2.2406	XM_021605731.1;XM_021605732.1;XM_021605733.1;XM_021605734.1;XM_021605736.1;XM_021605737.1	0	0.36	1.41	0.96
	1	3.14676	XM_021605799.1	0	-1.69	7	4.85
	1	0.388363	XM_021605895.1;XM_021605897.1	0	0.12	1.03	0.44
	1	1.78315	XM_021606019.1	0	0.73	3.32	1.15
	1	2.09855	XM_021606191.1;XM_021606192.1;XM_021606194.1;XM_021606195.1	0	0.05	2.6	0.93
	1	0.820578	XM_021606318.1	0	0.31	1.36	0.79
	1	0.775139	XM_021606329.1	0	0.4	1.74	1.33
	1	1.96682	XM_021606603.1;XM_021606611.1	0	0.51	1.66	0.76
	1	2.13606	XM_021607019.1	0	0.38	1.63	0.83
	1	4.08963	XM_021607248.1;XM_021607249.1;XM_021607250.1	0	-0.25	1.31	0.49
	1	5.64881	XM_021607338.1	0	2.14	6.15	2.97
	1	6.289	XM_021607587.1	0	1.58	4.97	2.37
	1	2.66622	XM_021607589.1;XM_021607590.1;XM_021607591.1	0	0.11	1.16	0.73
	1	1.73082	XM_021607650.1;XM_021607651.1	0	0.23	1.17	0.82
	1	1.66654	XM_021607738.1	0	0.22	1.05	0.41
	1	1.33379	XM_021607936.1;XM_021607941.1;XM_021607942.1	0	0.31	1.16	1.02
	1	0.861552	XM_021608285.1	0	0.13	1.22	0.58
	1	1.55291	XM_021608514.1;XM_021608516.1	0	0.15	1.53	0.96
	1	1.05035	XM_021608620.1	0	0.32	1.35	0.92
	1	3.11134	XM_021608765.1;XM_021608776.1;XM_021608783.1;XM_021608792.1	0	0.86	3.33	1.67
	1	0.940078	XM_021609564.1;XM_021609565.1	0	-0.16	1.09	0.62
	1	2.57045	XM_021609617.1	0	0.62	2.01	0.88
	1	1.93292	XM_021609660.1;XM_021609662.1;XM_021609664.1;XM_021609665.1;XM_021609666.1;XM_021609668.1;XM_021609669.1;XM_021609670.1;XM_021609671.1;XM_021609672.1	0	-0.31	1.19	0.23
	1	2.11452	XM_021609792.1;XM_021609793.1;XM_021609794.1;XM_021609795.1	0	-0.22	2	0.74
	1	1.55928	XM_021610021.1	0	0.15	1.65	0.67
	1	2.21806	XM_021610054.1;XM_021610055.1	0	0.06	3.35	2.28
	1	2.21485	XM_021610141.1;XM_021610142.1	0	0.86	3.9	1.97
	1	1.62161	XM_021610509.1;XM_021610510.1	0	0.39	1.25	0.69
	1	3.13879	XM_021610523.1;XM_021610524.1;XM_021610525.1;XM_021610526.1	0	0.75	2.87	1.67
	1	7.5982	XM_021610592.1;XM_021610593.1	0	-1.22	6.42	2.45
	1	1.67679	XM_021610671.1;XM_021610672.1;XM_021610673.1	0	-0.47	3.02	0.86
	1	0.862437	XM_021610682.1	0	-0.07	1.01	0.49
	1	1.46739	XM_021610750.1	0	-0.03	1.31	1.09
	1	1.56147	XM_021610813.1	0	0.31	1.52	0.53
	1	1.17753	XM_021610962.1;XM_021610963.1	0	0.42	1.61	0.91
	1	1.53902	XM_021611119.1;XM_021611124.1	0	-0.15	1.15	0.37
	1	1.35851	XM_021611225.1	0	0.03	1.01	0.53
	1	35.5264	XM_021611391.1;XM_021611392.1	0	-11.43	97.93	26.46
	1	0.741534	XM_021611469.1;XM_021611470.1;XM_021611471.1	0	0.06	1.41	0.9
	1	1.10156	XM_021611490.1	0	0.38	1.37	0.87
	1	1.4982	XM_021611752.1	0	0.38	1.15	0.51
	1	0.595121	XM_021612112.1;XM_021612113.1	0	0.18	1.04	0.54
	1	1.46955	XM_021612137.1;XM_021612138.1	0	-0.26	1.2	0.57
	1	1.11748	XM_021612229.1;XM_021612230.1	0	0.38	1.77	1.18
	1	2.75049	XM_021612600.1;XM_021612601.1;XM_021612602.1	0	0.83	3.37	1.88
	1	0.971244	XM_021612955.1;XM_021612958.1;XM_021612959.1	0	0.08	1.54	0.55
	1	0.497299	XM_021613036.1;XM_021613037.1	0	0.24	1.35	1.09
	1	1.86902	XM_021613177.1	0	-0.26	1.06	0.35
	1	0.533209	XM_021613334.1	0	0.08	1.32	0.89
	1	3.69707	XM_021613381.1;XM_021613382.1	0	0.23	1.4	0.47
	1	1.07859	XM_021613750.1	0	-0.28	1.13	0.37
	1	1.40525	XM_021613925.1	0	-0.13	1.06	0.69
	1	6.81168	XM_021614063.1	0	-1.32	4.56	1.86
	1	0.781698	XM_021614185.1;XM_021614186.1	0	-0.02	1.12	0.65
	1	0.514208	XM_021614334.1	0	0.06	1.22	0.68
	1	0.52773	XM_021614453.1	0	-0.19	1.24	0.84
	1	1.90918	XM_021614505.1	0	0.3	1.43	0.54
	1	1.04744	XM_021614620.1	0	-0.26	0.91	0.62
	1	1.92802	XM_021614639.1	0	-0.2	1.51	0.35
	1	1.546	XM_021614680.1	0	-0.69	2.77	0.87
	1	0.897519	XM_021614798.1	0	-0.06	1.05	0.73
	1	0.852748	XM_021615164.1	0	-0.19	2.01	0.69
	1	1.6274	XM_021615186.1;XM_021615187.1;XM_021615188.1;XM_021615189.1;XM_021615190.1;XM_021615191.1;XM_021615192.1	0	0.04	1.12	0.62
	1	1.04708	XM_021615211.1	0	0.38	1.43	0.73
	1	1.43134	XM_021615212.1	0	0.01	1.34	0.6
	1	4.85746	XM_021615275.1	0	0.14	2.96	1.44
	1	0.925422	XM_021615532.1	0	0.33	1.18	0.66
	1	2.54177	XM_021615617.1	0	-0.2	1.07	0.46
	1	1.35353	XM_021615682.1	0	0.46	1.78	0.7
	1	1.76524	XM_021615715.1	0	0.29	2.4	0.84
	1	1.20837	XM_021615823.1;XM_021615824.1;XM_021615825.1;XM_021615826.1;XM_021615827.1;XM_021615828.1	0	-0.24	1.56	0.77
	1	2.07509	XM_021615837.1;XM_021615838.1	0	0.08	1.03	0.64
	1	2.73103	XM_021615843.1;XM_021615845.1	0	0.59	2.28	1.97
	1	2.97792	XM_021615848.1	0	0.93	2.79	2.05
	1	1.062	XM_021615867.1	0	0.28	1.11	0.73
	1	2.62004	XM_021615924.1	0	-0.4	2.66	1.59
	1	0.916645	XM_021616008.1;XM_021616010.1;XM_021616011.1;XM_021616012.1;XM_021616013.1;XM_021616014.1;XM_021616015.1;XM_021616016.1;XM_021616017.1;XM_021616018.1;XM_021616019.1;XM_021616020.1	0	0.21	1.14	0.61
	1	0.849003	XM_021616105.1;XM_021616106.1;XM_021616107.1;XM_021616108.1;XM_021616109.1;XM_021616110.1;XM_021616111.1	0	0.42	1.29	0.75
	1	2.73232	XM_021616203.1	0	0.46	1.78	1.46
	1	0.693418	XM_021616228.1;XM_021616229.1	0	0.31	2.29	0.75
	1	1.58832	XM_021616248.1	0	0.21	1	0.76
	1	1.74794	XM_021616470.1	0	-0.53	1.96	1.22
	1	4.10958	XM_021616512.1	0	0.53	2.34	0.87
	1	1.95937	XM_021616543.1	0	0.49	1.34	1.01
	1	1.52642	XM_021616636.1;XM_021616637.1;XM_021616638.1;XM_021616639.1	0	0.3	1.63	0.99
	1	1.65828	XM_021616927.1	0	0.21	1.02	0.59
	1	1.48487	XM_021617160.1	0	0.37	1.66	0.99
	1	0.802433	XM_021617240.1;XM_021619151.1;XM_021619152.1	0	-0.1	0.93	0.2
	1	1.56887	XM_021617301.1;XM_021617365.1	0	0.31	1.03	0.81
	1	1.01259	XM_021617343.1;XM_021617344.1	0	-0.02	1.13	0.57
	1	1.68924	XM_021617362.1	0	0.38	1.52	0.56
	1	1.37502	XM_021617427.1	0	-0.43	1.78	0.63
	1	0.483221	XM_021617593.1	0	-0.38	0.92	0.47
	1	1.14831	XM_021617691.1	0	-0.14	1.29	0.73
	1	1.30711	XM_021617959.1;XM_021617960.1;XM_021617961.1;XM_021617962.1;XM_021617963.1	0	0.47	1.37	0.79
	1	1.35346	XM_021618041.1	0	-0.16	0.9	0.26
	1	1.25007	XM_021618149.1;XM_021618150.1;XM_021618151.1;XM_021618152.1	0	-0.72	2.43	0.77
	1	1.34503	XM_021618214.1	0	-0.3	1.55	0.6
	1	0.655956	XM_021618406.1	0	0.18	1.06	0.51
	1	1.55204	XM_021618451.1	0	-0.3	1.59	0.55
	1	1.11638	XM_021618804.1	0	0.44	1.93	1.52
	1	1.15462	XM_021619002.1	0	0.34	1.38	1.02
	1	0.865359	XM_021619012.1	0	-0.24	2.75	0.83
	1	1.22746	XM_021619223.1;XM_021619224.1	0	0.55	2.98	2.26
	1	2.98645	XM_021619281.1	0	-0.13	3.42	1.32
	1	0.894077	XM_021619387.1;XM_021619388.1;XM_021619389.1;XM_021619390.1;XM_021619391.1;XM_021619392.1	0	0.47	1.96	0.86
	1	1.81579	XM_021619398.1	0	-0.09	0.93	0.65
	1	1.03145	XM_021619426.1	0	0.18	1.37	0.46
	1	1.69796	XM_021619768.1	0	-0.07	2.23	1.76
	1	1.52959	XM_021619890.1;XM_021619891.1	0	0.19	1.04	0.48
	1	1.28138	XM_021620086.1;XM_021620087.1;XM_021620088.1;XM_021620089.1;XM_021620090.1	0	0.37	1.3	0.71
	1	3.44102	XM_021620183.1	0	-0.87	3.29	1.22
	1	1.80263	XM_021620405.1	0	0.48	1.34	0.83
	1	2.30382	XM_021620585.1;XM_021620588.1;XM_021620589.1;XM_021620590.1;XM_021620591.1	0	0.17	1.57	0.82
	1	1.33123	XM_021620758.1;XM_021620767.1;XM_021620777.1	0	0.61	2.01	1.47
	1	1.20211	XM_021621386.1;XM_021621387.1	0	0.14	1.07	0.61
	1	0.83729	XM_021621563.1	0	0.42	1.34	1.17
	1	0.762254	XM_021621657.1;XM_021621658.1;XM_021621659.1;XM_021621660.1	0	-0.24	1.46	0.5
	1	0.958038	XM_021621662.1	0	0.07	1.5	0.58
	1	1.44167	XM_021621763.1;XM_021621764.1;XM_021621765.1	0	0.1	1.02	0.43
	1	0.596398	XM_021621924.1	0	0.42	2.01	1.27
	1	1.04002	XM_021621947.1;XM_021621948.1;XM_021621949.1;XM_021621950.1	0	0.28	1	0.44
	1	0.919351	XM_021622182.1	0	-0.04	1.06	0.34
	1	1.16696	XM_021622231.1	0	0.47	3.16	1.26
	1	2.79566	XM_021622483.1	0	-0.16	1.22	0.41
	1	5.18535	XM_021622575.1	0	1.65	5.27	2.04
	1	1.38253	XM_021622649.1	0	0.02	1.03	0.32
	1	1.23652	XM_021622652.1	0	0.27	1.68	1.27
	1	0.76537	XM_021622938.1	0	-0.14	1.22	0.39
	1	0.701836	XM_021622939.1	0	-0.21	0.8	0.44
	1	0.805709	XM_021622992.1;XM_021622993.1	0	0.12	1.11	0.94
	1	1.41424	XM_021623450.1;XM_021623451.1;XM_021623452.1;XM_021623453.1	0	0.36	3.15	1.53
	1	1.9453	XM_021623499.1;XM_021623500.1;XM_021623501.1;XM_021623502.1;XM_021623503.1;XM_021623505.1;XM_021623506.1;XM_021623507.1	0	0.52	1.54	0.71
	1	1.04023	XM_021623542.1	0	0.22	1.69	1.56
	1	1.26972	XM_021623720.1	0	0.34	1.19	0.84
	1	1.98557	XM_021624140.1;XM_021624141.1;XM_021624143.1;XM_021624144.1	0	0.84	3.03	1.63
	1	2.14285	XM_021624238.1;XM_021624239.1;XM_021624240.1;XM_021624241.1;XM_021624242.1	0	0.27	1.64	0.82
	1	0.493352	XM_021624405.1	0	-0.08	1.29	1.06
	1	1.51674	XM_021624450.1	0	-0.21	1.34	0.78
	1	1.91668	XM_021624580.1	0	0.43	1.92	1.24
	1	1.78368	XM_021624730.1;XM_021624731.1	0	-0.12	2.04	1.51
	1	10.2319	XM_021624891.1	0	0.51	4.58	2.62
	1	2.57755	XM_021625095.1;XM_021625097.1;XM_021625098.1	0	0.89	3.37	2.01
	1	2.43749	XM_021625147.1	0	0.08	1.18	0.49
	1	0.869676	XM_021625188.1;XM_021625189.1;XM_021625190.1	0	-0.09	1.32	0.38
	1	1.30447	XM_021625577.1	0	0.1	1.25	0.46
	1	1.21144	XM_021625596.1	0	0.5	1.44	1
	1	4.03992	XM_021625604.1;XM_021625614.1	0	-0.07	1.1	0.47
	1	0.985062	XM_021625623.1	0	-0.16	2.36	1.57
	1	2.02974	XM_021625713.1;XM_021625720.1;XM_021625729.1	0	0.59	2.29	1.13
	1	1.34548	XM_021625941.1	0	0.43	1.4	0.82
	1	3.08735	XM_021625942.1	0	-0.25	1.14	0.83
	1	0.358671	XM_021625992.1	0	0.06	1.02	0.77

## Sheet: Cluster 22
Gene Table for Profile 22 (0.0,1.0,0.0,0.0)
Num. Genes Expected	Num. Genes Assigned	P-Value	Significant
211	140.208	7.5418e-09	(significant)
-------
Selected	Weight	FPKM.CG	Transcript.ID	FPKM.SW_1d	FPKM.SW_7d	FPKM.SW_14d	FPKM.SW_21d
	1	0.526337	NM_001124291.1;XM_021581343.1	0	3.17	0	0
	1	8.06683	NM_001160551.1;XM_021576742.1	0	2.03	-0.26	-0.95
	1	7.35558	NM_001160628.1	0	0.94	0.13	-0.15
	1	3.52876	NM_001160650.1;XM_021619875.1	0	0.82	0.1	-0.38
	1	9.91428	NM_001160665.1	0	5.14	1.7	-0.15
	1	1.75052	NM_001165084.1	0	1.24	0.47	0.15
	1	2.09729	NM_001165228.1;XM_021617191.1	0	1.59	-0.42	-0.17
	1	0.968651	XM_021556731.1	0	1.17	0.27	-0.23
	1	3.57919	XM_021556816.1	0	1.98	0.73	0.26
	1	2.63884	XM_021556976.1;XM_021556977.1;XM_021556978.1	0	4.5	0.26	1.19
	1	3.80774	XM_021557932.1	0	1.05	0.22	0.21
	1	2.05113	XM_021558073.1	0	1.29	0.49	-0.13
	1	1.64569	XM_021558208.1;XM_021558216.1;XM_021558226.1;XM_021558234.1;XM_021558243.1;XM_021558251.1	0	1.52	0.39	0.2
	1	3.30671	XM_021558579.1	0	1.55	0.3	-0.53
	1	0.557895	XM_021558675.1	0	2.15	0.11	-0.09
	1	1.27027	XM_021558858.1	0	1.43	0.09	-0.23
	1	2.9968	XM_021560146.1;XM_021560147.1	0	1.89	0.5	0.04
	1	12.4844	XM_021560268.1	0	4.07	0.65	0.96
	1	5.57439	XM_021560690.1	0	4.07	0.53	0.79
	1	5.64631	XM_021561033.1	0	3.05	-0.32	0.18
	1	2.31268	XM_021561155.1	0	1.47	0.02	-0.48
	1	1.08559	XM_021561351.1	0	1.54	0.5	-0.35
	1	5.59006	XM_021562657.1	0	5.37	2.06	0.69
	1	5.7326	XM_021562792.1;XM_021562793.1	0	2.23	0.09	-0.92
	1	1.55192	XM_021562845.1	0	0.94	0.07	-0.18
	1	1.23068	XM_021563221.1;XM_021563222.1	0	1.53	0.6	-0.03
	1	5.41352	XM_021563296.1;XM_021563297.1;XM_021563299.1	0	4.96	1.11	1.15
	1	14.627	XM_021563463.1	0	8.77	0.57	-1.4
	1	2.01201	XM_021563565.1	0	1.1	0.4	0
	1	7.81762	XM_021564151.1	0	2.13	0.26	0.19
	1	2.66247	XM_021564450.1	0	1.36	0.44	0.16
	1	19.7959	XM_021564884.1	0	13.81	3.86	-1.14
	1	7.38611	XM_021565292.1	0	4.58	1.41	-0.31
	1	2.39772	XM_021565400.1	0	4.11	0.84	-0.27
	1	5.17479	XM_021565550.1;XM_021565552.1	0	2.86	0.08	-1.13
	1	20.8481	XM_021565836.1	0	11.5	4.2	0.51
	1	0.911035	XM_021566033.1;XM_021566034.1;XM_021566035.1	0	1.78	0.28	-0.04
	1	22.8931	XM_021566282.1	0	6.18	2.01	-1.93
	1	1.27414	XM_021566583.1	0	1.13	0.15	-0.31
	1	3.25643	XM_021566584.1	0	1.81	0.09	-0.46
	1	2.36379	XM_021567801.1;XM_021567802.1	0	2.63	1.06	0.28
	1	2.00455	XM_021567991.1	0	1.1	0.33	-0.11
	1	2.91649	XM_021568020.1	0	2.63	0.49	0.36
	1	4.169	XM_021568259.1	0	1.98	0.63	-0.24
	1	6.43509	XM_021568433.1	0	1.99	0.26	0.46
	1	2.95405	XM_021569215.1	0	1.79	0.62	-0.4
	1	3.76071	XM_021569461.1;XM_021569462.1;XM_021569463.1;XM_021569464.1	0	1.39	0.24	-0.54
	1	5.14985	XM_021569774.1	0	1.97	-0.17	-0.89
	1	1.79888	XM_021569843.1	0	1.7	0.26	0.02
	1	15.6811	XM_021569971.1	0	3.78	0.77	-0.06
	1	0.154484	XM_021570149.1	0	1.38	0.16	0.16
	1	2.03409	XM_021570672.1	0	5.02	1.5	0.89
	1	3.03322	XM_021571134.1	0	1.98	0.81	0.13
	1	2.50469	XM_021571195.1	0	1.53	0.42	0.19
	1	6.92683	XM_021571419.1;XM_021571420.1;XM_021571421.1	0	3.9	1.48	-0.47
	1	12.5724	XM_021571467.1	0	8.26	2.49	-0.88
	1	6.02089	XM_021571987.1	0	4.97	1.95	0.48
	1	10.2285	XM_021572015.1	0	5.85	1.58	0.62
	1	1.30583	XM_021572233.1	0	1.03	0.41	0.02
	1	2.02461	XM_021573862.1	0	1.12	0.38	-0.2
	1	0.544291	XM_021573956.1	0	1.09	0.31	0.21
	1	2.10587	XM_021573961.1	0	0.97	0.21	-0.2
	1	1.74839	XM_021574449.1	0	0.88	-0.14	-0.31
	1	3.77878	XM_021574652.1	0	2.46	0.69	0.52
	1	1.61404	XM_021575869.1;XM_021575870.1	0	1.1	0.11	-0.14
	1	2.61504	XM_021576404.1	0	2.76	0.81	0.63
	1	3.39906	XM_021576423.1	0	1.03	0.41	-0.22
	1	6.32624	XM_021576823.1;XM_021576824.1	0	2.26	0.91	0.13
	1	4.84229	XM_021577220.1	0	1.58	-0.04	-0.61
	1	0.14927	XM_021577764.1;XM_021577765.1	0	1.29	0	0
	1	6.15191	XM_021577772.1	0	3.3	1.36	-0.11
	1	6.68187	XM_021578572.1	0	2.95	0.87	0.59
	1	12.3201	XM_021578613.1	0	4.19	1.55	0.43
	1	0.840212	XM_021579612.1	0	12.38	-0.02	-0.02
	1	8.0456	XM_021579625.1;XM_021579626.1;XM_021579627.1	0	2.5	0.31	0.11
	1	2.75205	XM_021579726.1	0	1.57	-0.23	-0.58
	1	4.46776	XM_021580419.1	0	4.66	1.2	0.89
	1	15.1431	XM_021580456.1	0	5.87	1.28	0.99
	1	3.35377	XM_021580604.1;XM_021580606.1	0	1.49	0.44	-0.1
	1	2.11469	XM_021581256.1	0	1.13	0.38	-0.19
	1	5.35452	XM_021581710.1	0	2.61	0.1	-1.04
	1	12.5126	XM_021581857.1;XM_021581858.1	0	7.37	2.34	0.83
	1	3.66741	XM_021582078.1	0	2.47	0.76	0.5
	1	1.27734	XM_021582209.1;XM_021582210.1	0	6.98	0.08	0.07
	1	6.06231	XM_021583237.1	0	4.93	1.78	0.54
	1	10.0848	XM_021583283.1	0	4.42	1.96	0.21
	1	3.08808	XM_021583441.1	0	2.03	0.76	0.18
	1	0.743033	XM_021583487.1;XM_021583488.1	0	1.61	0.57	0.27
	1	3.67683	XM_021584299.1	0	2.73	0.79	0.22
	1	6.40328	XM_021584330.1	0	1.61	0.44	-0.3
	1	1.47891	XM_021584703.1	0	1.03	0.33	0.01
	1	1.95692	XM_021585285.1	0	2.26	0.59	-0.23
	1	2.6498	XM_021587036.1	0	2.1	0.56	0.45
	1	1.30456	XM_021587478.1	0	1.03	0.34	-0.15
	1	1.83352	XM_021588130.1;XM_021588131.1;XM_021588132.1;XM_021588133.1;XM_021588134.1;XM_021588135.1;XM_021588136.1;XM_021588137.1;XM_021588138.1;XM_021588139.1;XM_021588141.1;XM_021588142.1;XM_021588143.1;XM_021588144.1;XM_021588145.1;XM_021588146.1;XM_021588147.1;XM_021588148.1;XM_021588149.1;XM_021588150.1;XM_021588152.1;XM_021588153.1;XM_021588154.1;XM_021588155.1;XM_021588156.1;XM_021588157.1;XM_021588…	0	1.53	0.46	-0.13
	1	9.33973	XM_021588193.1;XM_021588194.1	0	5.41	1.62	0.64
	1	0.372597	XM_021588722.1	0	1.13	0.24	0.28
	1	0.026879	XM_021589039.1	0	1.23	-0.01	-0.01
	1	8.07512	XM_021589095.1;XM_021589096.1	0	2.6	0.83	0.5
	1	5.4618	XM_021589183.1;XM_021589184.1;XM_021589185.1	0	2.03	0.75	-0.07
	1	0.876639	XM_021589782.1	0	1.23	0.42	-0.31
	1	18.2703	XM_021589941.1;XM_021589942.1	0	5.53	1.24	0.93
	1	0.732175	XM_021590085.1	0	1.68	0.51	-0.11
	1	2.49405	XM_021590090.1	0	1.65	0.58	-0.22
	1	1.74757	XM_021590103.1;XM_021590104.1;XM_021590105.1;XM_021590106.1	0	1.12	0.4	-0.05
	1	7.96289	XM_021590217.1;XM_021590218.1	0	4.04	1.42	0.51
	1	1.51995	XM_021590387.1	0	1.46	0.39	0.17
	1	2.80841	XM_021590728.1;XM_021590729.1;XM_021590730.1;XM_021590731.1;XM_021590732.1	0	3.15	1.24	-0.16
	1	7.61559	XM_021591096.1	0	4.17	1.52	0.18
	1	15.2619	XM_021591193.1	0	4.15	-0.4	-1.04
	1	16.2145	XM_021591317.1	0	4.28	1.07	0.93
	1	4.7067	XM_021591530.1	0	1.85	0.29	0.36
	1	3.55627	XM_021591550.1	0	1.4	-0.06	-0.58
	1	4.25979	XM_021591752.1	0	1.02	0.43	0.02
	1	1.33397	XM_021596828.1	0	1.81	0.52	-0.08
	1	1.6756	XM_021596836.1	0	1.21	0.44	0.02
	1	0.78575	XM_021597544.1	0	0.95	0.13	-0.09
	1	5.61281	XM_021597795.1	0	6.49	1.51	-1.78
	1	3.31605	XM_021598084.1	0	1.14	0.31	-0.28
	1	20.2328	XM_021598388.1;XM_021598391.1;XM_021598393.1;XM_021598395.1;XM_021598402.1;XM_021598406.1;XM_021598411.1;XM_021598416.1;XM_021598422.1;XM_021598429.1;XM_021598433.1;XM_021598438.1;XM_021598444.1;XM_021598450.1;XM_021598456.1	0	7.16	-1.29	-2.51
	1	4.52892	XM_021598948.1	0	5.05	1.48	1.04
	1	3.57	XM_021599831.1	0	3	0.63	0.32
	1	4.79395	XM_021600350.1;XM_021600351.1;XM_021600352.1;XM_021600353.1;XM_021600354.1;XM_021600355.1;XM_021600356.1;XM_021600358.1;XM_021600359.1;XM_021600360.1;XM_021600361.1;XM_021600362.1;XM_021600363.1;XM_021600364.1;XM_021600365.1;XM_021600366.1;XM_021600367.1	0	4.43	0.64	-0.67
	1	3.91341	XM_021600499.1;XM_021600509.1	0	2.12	0.51	0.53
	1	1.89469	XM_021600517.1;XM_021600518.1;XM_021600519.1	0	1.15	0.12	-0.04
	1	2.43667	XM_021600849.1;XM_021600850.1;XM_021600851.1;XM_021600852.1	0	2.29	0.83	0.34
	1	29.3499	XM_021601287.1	0	26.99	8.83	4.87
	1	27.7183	XM_021601410.1	0	32.73	10.57	5.13
	1	1.69819	XM_021601612.1;XM_021601615.1;XM_021601617.1;XM_021601619.1	0	1.2	-0.16	-0.07
	1	0.998258	XM_021601783.1	0	1.18	-0.19	-0.34
	1	1.13939	XM_021602164.1	0	3.44	1.04	-0.44
	1	2.73474	XM_021602225.1	0	1.44	0.35	-0.33
	1	0.450074	XM_021602314.1	0	3.08	0	0
	1	12.8449	XM_021602526.1	0	4.71	0.48	-1.58
	1	2.43026	XM_021602538.1	0	1.05	-0.07	-0.27
	1	3.6798	XM_021603541.1	0	2.19	0.62	-0.25
	1	30.322	XM_021603658.1	0	8.31	1.07	-0.75
	1	5.61054	XM_021604367.1;XM_021604368.1;XM_021604369.1;XM_021604370.1	0	5.02	1.62	-0.6
	1	5.12125	XM_021604617.1;XM_021604624.1;XM_021604632.1;XM_021604642.1;XM_021604648.1;XM_021604656.1;XM_021604665.1	0	4.17	1.62	0.57
	1	0.707927	XM_021604905.1	0	1.61	0.37	0.16
	1	1.92958	XM_021605213.1	0	1.67	0.54	-0.37
	1	3.39953	XM_021605578.1;XM_021605579.1	0	2.75	0.76	0.38
	1	3.25509	XM_021605583.1	0	4.96	1.83	-0.02
	1	0.585826	XM_021605689.1	0	2.44	0	0
	1	8.28468	XM_021606310.1	0	4.81	1.94	0.61
	1	10.5825	XM_021607588.1	0	8.62	3.35	0.39
	1	2.30719	XM_021607698.1	0	1.41	0.23	0.44
	1	2.64256	XM_021607786.1	0	1.45	0.62	-0.13
	1	0.87667	XM_021608144.1	0	0.77	-0.09	-0.42
	1	6.80353	XM_021608310.1	0	1.94	0.81	-0.24
	1	0.673939	XM_021608456.1	0	1.08	0.15	0.1
	1	0.910946	XM_021608524.1	0	1.68	0.48	-0.23
	1	10.8602	XM_021608895.1	0	6.58	-0.22	-1.37
	1	2.34775	XM_021609037.1	0	1.16	0.39	0.21
	1	2.74672	XM_021609810.1	0	1.88	0.42	0.15
	1	2.4458	XM_021611085.1;XM_021611086.1	0	1.69	0.22	0.18
	1	1.06004	XM_021611179.1	0	0.97	0.16	-0.25
	1	1.81449	XM_021611303.1	0	1.72	0.57	0.01
	1	6.00582	XM_021611530.1	0	3.93	1.58	-0.18
	1	4.54966	XM_021611603.1;XM_021611604.1	0	1.72	0.65	-0.12
	1	3.58082	XM_021611844.1;XM_021611845.1;XM_021611847.1;XM_021611848.1	0	3.24	0.19	-0.26
	1	0.698077	XM_021612276.1	0	2.04	0.52	0.1
	1	3.32578	XM_021612495.1;XM_021612497.1;XM_021612499.1	0	1.61	0.17	-0.05
	1	2.06819	XM_021612667.1	0	0.86	-0.07	-0.35
	1	2.25783	XM_021612806.1	0	2.04	0.38	-0.15
	1	29.2966	XM_021612815.1	0	12.17	3.03	0.33
	1	2.07574	XM_021612943.1	0	0.69	-0.09	-0.35
	1	45.1188	XM_021613014.1;XM_021613016.1	0	15.28	6.06	-2.32
	1	4.32794	XM_021613055.1	0	2.52	-0.05	-0.61
	1	8.31542	XM_021613389.1;XM_021613390.1;XM_021613391.1;XM_021613392.1;XM_021613393.1;XM_021613394.1	0	5.64	1.29	1.65
	1	2.5475	XM_021613452.1;XM_021613455.1;XM_021613460.1	0	1.95	0.62	0.31
	1	6.92011	XM_021613634.1	0	2.42	0.99	-0.07
	1	8.01342	XM_021613761.1	0	5.19	1.53	-0.25
	1	4.00126	XM_021613853.1	0	2.21	0.55	0.1
	1	13.4543	XM_021613936.1	0	1.99	0.01	0.48
	1	4.81171	XM_021614206.1	0	5.4	1.16	0.55
	1	2.57813	XM_021614811.1;XM_021614813.1	0	1.06	-0.14	-0.41
	1	4.90984	XM_021615040.1	0	2.18	0.91	-0.1
	1	2.08089	XM_021616023.1	0	0.94	-0.1	-0.01
	1	2.61269	XM_021616312.1	0	1.01	0.36	-0.24
	1	7.11601	XM_021616488.1;XM_021616490.1	0	1.36	0.15	-0.14
	1	1.6788	XM_021616928.1	0	1	0.42	0.04
	1	4.32112	XM_021616963.1	0	2.47	-0.34	-0.99
	1	2.35201	XM_021617609.1	0	1.65	0.41	0.26
	1	11.023	XM_021618029.1;XM_021618030.1	0	8.26	-1.64	-4.02
	1	2.45711	XM_021618391.1	0	2.33	0.71	0.55
	1	1.82523	XM_021618527.1	0	2.66	0.7	0.37
	1	0.48479	XM_021619926.1	0	1.06	0.24	0.03
	1	6.75384	XM_021620240.1	0	4.16	1.03	-0.97
	1	2.55563	XM_021620428.1	0	2.47	0.53	0.11
	1	8.29404	XM_021620626.1	0	3.65	1.03	0.17
	1	1.41755	XM_021621480.1	0	2.5	0.97	0.19
	1	10.1352	XM_021621580.1;XM_021621581.1	0	4.64	2.05	0.09
	1	4.65937	XM_021622042.1;XM_021622043.1;XM_021622044.1	0	2.8	0.86	0.47
	1	2.58471	XM_021622436.1	0	1.25	0.33	0
	1	3.16937	XM_021622586.1	0	1.75	0.42	0.24
	1	2.7678	XM_021622743.1	0	1.65	0.41	-0.3
	1	8.62598	XM_021622855.1;XM_021622856.1	0	2.38	-0.47	-1.04
	1	5.44215	XM_021622870.1	0	2.21	0.5	0.31
	1	2.82209	XM_021623212.1;XM_021623213.1;XM_021623214.1	0	2.03	0.76	0.03
	1	8.58161	XM_021623219.1;XM_021623220.1	0	3.48	1.01	-0.72
	1	7.30315	XM_021623341.1	0	54.51	-0.16	-0.2
	1	0.987026	XM_021623977.1	0	1.18	0.35	0.23
	1	8.93239	XM_021624145.1	0	4.53	1.96	-0.1
	1	0.962524	XM_021625144.1	0	0.86	0.28	-0.21
	1	7.48291	XM_021625311.1;XM_021625312.1;XM_021625313.1;XM_021625314.1;XM_021625315.1;XM_021625316.1	0	1.31	0.06	0.05
	1	1.34975	XM_021625523.1	0	0.89	0.12	-0.37
	1	3.44348	XM_021625652.1	0	4.22	0.22	0.55
	1	5.4001	XM_021625670.1	0	2.46	0.01	-0.39
	1	3.0754	XM_021625861.1	0	1.31	0.37	-0.21
	1	4.34337	XM_021626149.1	0	1.69	0.51	0.03

## Sheet: Cluster 24
Gene Table for Profile 24 (0.0,1.0,1.0,0.0)
Num. Genes Expected	Num. Genes Assigned	P-Value	Significant
629	172.917	1.39808e-170	(significant)
-------
Selected	Weight	FPKM.CG	Transcript.ID	FPKM.SW_1d	FPKM.SW_7d	FPKM.SW_14d	FPKM.SW_21d
	1	1.44645	NM_001124179.1	0	0.93	1.67	-0.21
	1	18.7802	NM_001124387.1	0	4.1	6.34	-1.19
	1	1.72662	NM_001124509.1;XM_021586897.1	0	1.86	1.5	0.06
	1	2.82215	NM_001124652.1	0	1.71	2.98	0.21
	1	4.89199	NM_001124710.1	0	2.78	2.22	0.86
	1	5.2962	NM_001124750.1;XM_021611282.1;XM_021612054.1;XM_021612906.1	0	3.35	3.33	1.28
	1	15.0246	NM_001146168.1	0	24.81	38.4	6.57
	1	3.21099	NM_001160489.1	0	0.62	0.79	-0.34
	1	3.44204	NM_001160533.1;XM_021614653.1;XM_021615451.1;XM_021616257.1;XM_021617042.1;XM_021617640.1	0	1.23	1.36	0.17
	1	3.04364	NM_001160608.1;XM_021614369.1	0	0.85	0.66	-0.32
	1	2.698	NM_001160614.1	0	0.62	0.8	-0.24
	1	6.57129	NM_001160657.1	0	1.51	1.1	-0.8
	1	2.05594	NM_001160693.1;XM_021598380.1	0	2.04	2.32	0.81
	1	2.22392	NM_001160697.1	0	1.47	1.15	0.4
	1	9.6568	NM_001164069.1	0	4.8	4.21	2.05
	1	3.07217	NM_001165041.1;XM_021562208.1	0	0.79	1.08	0.16
	1	6.31255	NM_001165177.1	0	2.17	1.5	0
	1	5.12635	NM_001165193.1	0	2.84	3.43	0.18
	1	4.12337	NM_001165220.1	0	0.8	0.55	-0.25
	1	34.9083	NM_001165227.1	0	6.83	6.29	0.96
	1	2.98836	XM_021556706.1	0	2.28	2.89	1.06
	1	2.00293	XM_021556736.1	0	0.97	1.64	0.38
	1	1.42285	XM_021556749.1	0	2.11	1.41	0.48
	1	3.61704	XM_021556886.1	0	1.98	1.56	-0.05
	1	4.15332	XM_021556911.1;XM_021556912.1;XM_021556913.1	0	2.76	2.88	0.7
	1	3.15713	XM_021557075.1;XM_021557076.1	0	2.8	1.95	0.65
	1	4.39345	XM_021557203.1;XM_021557204.1	0	1.75	1.99	0.74
	1	2.86877	XM_021557222.1	0	2.31	1.97	0.55
	1	4.57831	XM_021557310.1;XM_021557311.1;XM_021557312.1;XM_021557313.1	0	2.07	2.07	-0.04
	1	3.6592	XM_021557468.1	0	2.04	1.68	0.82
	1	1.55008	XM_021557474.1;XM_021557475.1	0	1.11	0.96	0.21
	1	2.21382	XM_021557504.1	0	0.97	0.94	-0.39
	1	2.52511	XM_021557505.1	0	1.93	1.57	0.33
	1	3.78884	XM_021557607.1	0	1.74	1.42	0.53
	1	4.31676	XM_021557663.1	0	1.48	1.34	0.62
	1	6.77415	XM_021557713.1	0	1.51	0.83	-0.19
	1	2.54041	XM_021557748.1	0	1.06	0.87	0.17
	1	3.21349	XM_021557781.1	0	1.86	1.86	0.26
	1	1.16163	XM_021557918.1;XM_021557926.1;XM_021557933.1;XM_021557941.1	0	1.2	1.28	0.35
	1	3.85928	XM_021558013.1	0	2.04	2.74	0.94
	1	2.84604	XM_021558029.1;XM_021558030.1	0	1.34	1.92	0.6
	1	3.15709	XM_021558083.1;XM_021558084.1;XM_021558085.1;XM_021558086.1	0	3.13	2.44	0.54
	1	8.57176	XM_021558158.1;XM_021558160.1	0	2.2	1.28	-0.31
	1	1.43323	XM_021558212.1;XM_021558213.1;XM_021558214.1;XM_021558215.1	0	0.79	1.19	0.27
	1	16.4775	XM_021558240.1	0	9	10.62	2.63
	1	8.26977	XM_021558408.1	0	4.59	2.37	0.4
	1	2.18878	XM_021558458.1;XM_021558459.1	0	1.12	1.02	0.23
	1	1.97921	XM_021558524.1;XM_021558525.1;XM_021558526.1;XM_021558528.1;XM_021558529.1;XM_021558530.1;XM_021558531.1;XM_021558532.1;XM_021558533.1;XM_021558534.1;XM_021558535.1;XM_021558536.1;XM_021558537.1;XM_021558538.1;XM_021558539.1	0	1.06	1.53	0.26
	1	8.05822	XM_021558558.1	0	6.83	3.55	-0.3
	1	1.51997	XM_021558573.1	0	1.28	1.09	0.02
	1	1.73238	XM_021558901.1	0	1.26	1.11	0.56
	1	23.039	XM_021559400.1	0	7.92	4.74	-0.54
	1	5.41602	XM_021559857.1	0	1.76	1.82	0.43
	1	2.0983	XM_021560024.1	0	1.23	1.41	-0.92
	1	2.35038	XM_021560028.1;XM_021560029.1	0	2.09	1.45	0.16
	1	2.1413	XM_021560165.1;XM_021560167.1	0	0.91	1.01	0.3
	1	3.68619	XM_021560283.1	0	4.13	4.39	1.5
	1	1.34675	XM_021560597.1	0	0.94	1.54	0.2
	1	2.0935	XM_021560979.1	0	1.06	0.78	0.25
	1	1.70375	XM_021560985.1	0	1.43	1.27	0.68
	1	18.6198	XM_021561055.1;XM_021561057.1	0	5.39	2.81	-1.7
	1	2.71139	XM_021561170.1	0	0.53	0.64	-0.5
	1	2.83181	XM_021561176.1	0	1.9	1.08	0.19
	1	2.3131	XM_021561403.1;XM_021561404.1;XM_021561405.1	0	1.11	0.96	0.38
	1	3.00512	XM_021561449.1	0	1.16	1.22	-0.12
	1	23.5382	XM_021561475.1	0	3.82	4.42	-0.89
	1	1.49837	XM_021561801.1	0	1.48	1.4	0.76
	1	32.2046	XM_021561802.1	0	17.35	8.63	0.96
	1	1.16449	XM_021562052.1	0	1.27	1.07	0.32
	1	33.7526	XM_021562198.1;XM_021562199.1	0	12.54	14.42	3.21
	1	3.50557	XM_021562230.1	0	2.32	3.49	1.02
	1	1.3683	XM_021562280.1	0	1.09	1.14	0.17
	1	2.46648	XM_021562283.1	0	1.95	1.82	0.95
	1	1.56202	XM_021562298.1	0	0.55	1.06	0.08
	1	1.72235	XM_021562436.1	0	1.55	1.4	0.52
	1	4.94438	XM_021562656.1	0	0.48	0.87	-0.2
	1	1.61325	XM_021562772.1	0	1.02	0.69	0.2
	1	6.03317	XM_021562842.1	0	2.48	1.27	-0.27
	1	14.7523	XM_021562849.1	0	10.12	9.81	3.21
	1	0.980273	XM_021562991.1	0	1.56	1.34	0.65
	1	2.89556	XM_021563023.1	0	2.07	2.46	0.71
	1	3.28243	XM_021563100.1	0	1.12	0.56	-0.29
	1	1.20568	XM_021563323.1;XM_021563324.1	0	1.34	1.23	0.67
	1	1.67831	XM_021563366.1	0	0.74	1.18	0.2
	1	6.91722	XM_021563446.1	0	2.98	2.91	1.21
	1	8.12809	XM_021563493.1	0	4.65	3.13	0.36
	1	5.21369	XM_021563527.1	0	2.1	3.78	0.24
	1	0.802031	XM_021563886.1	0	1.19	0.63	-0.01
	1	2.12832	XM_021563986.1;XM_021563987.1	0	1.17	1.22	0.38
	1	5.91554	XM_021564034.1	0	1.33	1.55	-0.75
	1	1.54543	XM_021564037.1	0	1.12	0.94	0.37
	1	2.16958	XM_021564132.1	0	1.4	1.42	0.58
	1	1.07985	XM_021564280.1	0	1.04	1.17	0.24
	1	5.92708	XM_021564623.1;XM_021564624.1	0	4.56	4.55	-1.19
	1	2.64282	XM_021564848.1	0	1.07	0.77	0.19
	1	9.49492	XM_021564870.1	0	11.61	11.05	4.76
	1	2.90311	XM_021564923.1	0	0.93	1.38	0.36
	1	2.42484	XM_021564932.1	0	3.11	1.72	0.39
	1	6.97453	XM_021564941.1	0	3.33	1.72	0.3
	1	2.02258	XM_021565044.1	0	1.01	0.86	0.43
	1	5.58119	XM_021565123.1	0	0.66	1.18	0.13
	1	1.38714	XM_021565200.1	0	1.04	0.71	-0.08
	1	3.63372	XM_021565587.1	0	1.21	0.56	-0.14
	1	1.57496	XM_021565621.1	0	0.71	1.17	-0.48
	1	3.1303	XM_021565671.1	0	0.96	1.11	0.38
	1	4.02924	XM_021565840.1	0	1.75	1.78	0.73
	1	1.42488	XM_021565902.1	0	1.18	1.49	0.41
	1	4.44834	XM_021565974.1	0	0.85	1.7	0
	1	1.28381	XM_021565988.1	0	1.09	0.72	0.08
	1	1.06235	XM_021566167.1;XM_021566250.1;XM_021566330.1	0	1.11	0.81	0.35
	1	1.9292	XM_021566237.1	0	1.08	0.62	0.16
	1	2.31807	XM_021566303.1	0	0.83	1.28	0.34
	1	2.83608	XM_021566515.1	0	1.76	1.58	0.45
	1	5.12247	XM_021566701.1;XM_021566702.1;XM_021566703.1	0	5.11	3.93	1.04
	1	2.88852	XM_021566804.1;XM_021566805.1;XM_021566806.1	0	1.17	0.97	-0.08
	1	3.3332	XM_021566809.1;XM_021566810.1	0	0.63	0.56	-0.54
	1	0.935619	XM_021567019.1;XM_021567020.1;XM_021567021.1;XM_021567022.1	0	1.05	1.07	0.49
	1	6.49644	XM_021567028.1	0	4.73	4.79	1.81
	1	2.42571	XM_021567067.1	0	1.21	1.12	0.42
	1	3.59746	XM_021567099.1	0	1.71	0.78	-0.13
	1	1.83414	XM_021567155.1	0	2.12	1.92	0.78
	1	2.97917	XM_021567266.1	0	2.02	1.67	0.35
	1	22.7782	XM_021567465.1	0	22.93	21.29	9.29
	1	1.13796	XM_021567489.1	0	1.02	0.98	0.52
	1	2.5188	XM_021567690.1;XM_021567705.1	0	2.08	1.71	0.41
	1	1.37249	XM_021567783.1	0	1.6	1.72	0.63
	1	6.55238	XM_021567796.1	0	4.39	4.04	1.51
	1	2.89087	XM_021567904.1;XM_021567906.1	0	0.99	1.07	0.41
	1	4.36901	XM_021567966.1;XM_021567967.1	0	1.18	1.32	0.44
	1	3.67688	XM_021567990.1	0	1.06	0.95	0.15
	1	2.19323	XM_021568132.1;XM_021568140.1;XM_021568149.1;XM_021568158.1;XM_021568168.1;XM_021568177.1;XM_021568187.1	0	1.12	0.98	0.19
	1	3.39033	XM_021568141.1	0	0.68	0.65	-0.47
	1	2.04969	XM_021568160.1;XM_021568161.1;XM_021568162.1;XM_021568163.1;XM_021568164.1	0	1.09	1.47	0.23
	1	1.77757	XM_021568165.1;XM_021568166.1	0	1.26	1.03	0.51
	1	3.81776	XM_021568171.1	0	1.57	1.25	0.36
	1	2.26265	XM_021568217.1	0	0.95	1.05	-0.12
	1	2.49608	XM_021568274.1	0	1.58	1.04	0.01
	1	10.3354	XM_021568314.1	0	3.6	1.53	-0.67
	1	2.00416	XM_021568420.1	0	1.27	1.27	0.57
	1	2.9738	XM_021568436.1;XM_021568437.1	0	1.38	2.19	0.29
	1	10.0231	XM_021568638.1	0	1.04	1.7	0.38
	1	2.92286	XM_021568730.1	0	1.36	1.88	-1.05
	1	3.68654	XM_021568765.1	0	1.46	1.46	0.72
	1	4.77378	XM_021568794.1	0	2.21	2.48	0.95
	1	4.61682	XM_021568914.1	0	2.31	2.11	0.79
	1	6.07807	XM_021569015.1	0	2.15	1.82	0.35
	1	9.54675	XM_021569018.1;XM_021569019.1	0	3.62	2.1	-0.19
	1	1.89096	XM_021569145.1	0	1.84	1.37	-0.16
	1	1.52756	XM_021569270.1	0	2.31	1.83	0.45
	1	5.12306	XM_021569274.1	0	0.81	1.48	-0.32
	1	2.93288	XM_021569285.1;XM_021569286.1	0	2.55	2.39	0.98
	1	6.79503	XM_021569366.1;XM_021569367.1;XM_021569368.1;XM_021569369.1;XM_021569370.1;XM_021569371.1;XM_021569373.1	0	5.84	7.17	2.27
	1	11.4607	XM_021569383.1;XM_021569384.1	0	2.72	4.72	-0.26
	1	3.75323	XM_021569404.1	0	1.45	0.81	-0.15
	1	3.78713	XM_021569497.1;XM_021569498.1	0	1.25	0.58	-0.02
	1	3.40552	XM_021569587.1	0	0.8	0.52	-0.3
	1	27.7835	XM_021569855.1;XM_021569856.1;XM_021569857.1	0	3.92	4.5	-0.24
	1	6.52501	XM_021569926.1	0	1.94	1.48	-0.43
	1	0.808564	XM_021570109.1;XM_021570110.1;XM_021570111.1	0	1.01	1.34	0.19
	1	11.7091	XM_021570138.1	0	10.65	8.4	3.38
	1	2.95963	XM_021570150.1	0	1.8	1.47	0.66
	1	10.1547	XM_021570191.1;XM_021570205.1	0	5.48	3.49	0.08
	1	3.00342	XM_021570341.1	0	1.31	1.13	0.19
	1	2.98541	XM_021570449.1	0	1.42	0.73	-0.23
	1	3.5828	XM_021570482.1	0	1.67	1.08	0.09
	1	3.42309	XM_021570525.1	0	1.41	1.78	0.33
	1	1.46496	XM_021570675.1	0	1.02	1.06	0.14
	1	3.25236	XM_021570798.1;XM_021570804.1	0	1.23	1.2	-0.07
	1	5.02136	XM_021570961.1	0	2.75	2.7	0.65
	1	4.43368	XM_021571164.1;XM_021571165.1	0	1.48	1.05	0.26
	1	0.927449	XM_021571280.1	0	0.83	1.12	0.29
	1	37.7676	XM_021571625.1	0	9.42	10.47	0.54
	1	2.44591	XM_021571742.1	0	1.9	1.2	-0.03
	1	3.62057	XM_021571876.1	0	3.19	1.37	-0.64
	1	14.1813	XM_021572200.1;XM_021572201.1	0	8.19	7.46	2.6
	1	3.22739	XM_021572217.1	0	2.23	1.95	0.74
	1	11.8546	XM_021572797.1	0	2.04	4.23	0.24
	1	2.21679	XM_021572808.1	0	0.95	1.04	0.24
	1	1.1863	XM_021573009.1	0	1.11	0.98	0.43
	1	3.7033	XM_021573105.1	0	2.06	1.6	-0.17
	1	1.54359	XM_021573399.1;XM_021573408.1;XM_021573417.1;XM_021573421.1;XM_021573428.1;XM_021573437.1;XM_021573447.1;XM_021573454.1;XM_021573461.1;XM_021573469.1;XM_021573478.1	0	0.85	1.58	0.23
	1	3.12489	XM_021573553.1	0	1.2	1.31	-0.08
	1	2.49564	XM_021573859.1	0	1.81	1.21	0.35
	1	2.19958	XM_021573866.1	0	1.33	1.07	0.4
	1	3.52869	XM_021574000.1	0	1.37	1.34	0.19
	1	1.332	XM_021574002.1	0	1.14	1.05	0.28
	1	2.90263	XM_021574065.1	0	2.32	1.76	-0.31
	1	10.9707	XM_021574116.1	0	5.37	4.14	0.97
	1	2.72285	XM_021574251.1	0	0.67	1.09	0.24
	1	2.18704	XM_021574749.1	0	1.56	1.8	0.76
	1	3.37587	XM_021574822.1	0	1.21	0.94	-0.03
	1	2.52758	XM_021574937.1	0	1.11	0.69	0.09
	1	1.56423	XM_021574958.1	0	1.35	1.21	0.44
	1	11.2079	XM_021575482.1	0	5.06	10.03	-0.22
	1	0.634586	XM_021575565.1	0	0.77	1.09	0.22
	1	3.3262	XM_021575752.1;XM_021575753.1;XM_021575754.1	0	1.18	0.74	-0.03
	1	1.55656	XM_021575894.1;XM_021575895.1;XM_021575897.1;XM_021575898.1;XM_021575899.1;XM_021575900.1;XM_021575901.1;XM_021575902.1;XM_021575903.1;XM_021575904.1;XM_021575905.1;XM_021575906.1;XM_021575908.1;XM_021575909.1;XM_021575910.1;XM_021575911.1;XM_021575912.1;XM_021575913.1;XM_021575914.1;XM_021575915.1;XM_021575917.1;XM_021575924.1	0	1.87	1.09	0.16
	1	2.28637	XM_021575961.1	0	2.01	2.14	0.84
	1	1.89389	XM_021576123.1;XM_021576125.1;XM_021576126.1;XM_021576127.1;XM_021576130.1;XM_021576131.1	0	2.09	2.14	0.61
	1	7.17769	XM_021576151.1	0	4.14	6.21	1.79
	1	1.28929	XM_021576208.1;XM_021576209.1	0	1.41	0.89	0.26
	1	1.88611	XM_021576310.1	0	1.32	1.25	0.32
	1	1.19252	XM_021576435.1	0	1.44	1.5	0.65
	1	2.15217	XM_021576541.1	0	1.13	1.37	0.33
	1	4.79194	XM_021576942.1	0	1.24	1.34	0.1
	1	1.76965	XM_021576964.1;XM_021576965.1;XM_021576966.1	0	1.53	1.33	0.25
	1	3.99642	XM_021577027.1	0	0.97	1.09	0.08
	1	6.08458	XM_021577157.1;XM_021577158.1;XM_021577159.1;XM_021577160.1	0	1.35	1.41	0.12
	1	2.66861	XM_021577257.1	0	1.22	1.21	0.62
	1	5.75449	XM_021577258.1;XM_021577260.1;XM_021577261.1	0	2.03	1.89	0.69
	1	2.5966	XM_021577430.1;XM_021577431.1	0	1.45	1.63	0.52
	1	9.88023	XM_021577503.1	0	3.64	3.07	0.64
	1	2.61698	XM_021577513.1	0	1.57	0.98	-0.12
	1	3.49794	XM_021577629.1	0	2.09	2.11	0.73
	1	0.765169	XM_021577656.1	0	1.04	1.06	0.33
	1	1.02774	XM_021577715.1;XM_021577716.1	0	1.12	0.91	0.43
	1	18.4703	XM_021577842.1	0	4.62	8.65	0.07
	1	1.53597	XM_021577920.1	0	1.13	1.05	0.32
	1	9.24414	XM_021578160.1	0	4.63	2.99	-0.79
	1	1.55874	XM_021578170.1	0	1.3	0.98	0.33
	1	25.1808	XM_021578705.1	0	11.65	10.92	-2.91
	1	22.5325	XM_021578900.1	0	11.19	11.66	2.07
	1	9.64742	XM_021578926.1;XM_021578927.1	0	4.41	1.86	-1.14
	1	8.58984	XM_021578937.1	0	2.24	2.06	-0.68
	1	5.75976	XM_021578979.1;XM_021579063.1	0	2.05	1.17	0.31
	1	2.84938	XM_021578980.1	0	1.38	0.93	0.24
	1	1.32184	XM_021579095.1;XM_021579096.1;XM_021579097.1;XM_021579099.1;XM_021579100.1;XM_021579101.1;XM_021579102.1	0	0.87	1.08	0.24
	1	3.69752	XM_021579157.1;XM_021579158.1;XM_021579159.1;XM_021579160.1;XM_021579161.1	0	1.29	1.43	0.47
	1	1.70977	XM_021579356.1	0	1.22	0.66	0.15
	1	1.80911	XM_021579370.1	0	1.54	1.28	0.48
	1	3.86879	XM_021579601.1	0	1.96	1.02	-0.08
	1	4.38935	XM_021579628.1	0	1	0.72	-0.01
	1	1.92811	XM_021579885.1;XM_021579886.1	0	2.54	1.57	0.42
	1	2.02691	XM_021580010.1	0	1.39	1.36	0.66
	1	3.53148	XM_021580158.1	0	1.14	1.11	-0.18
	1	20.9263	XM_021580280.1	0	8.05	9.08	-2.56
	1	7.79285	XM_021580480.1	0	2.7	3.26	-0.02
	1	1.68061	XM_021580531.1	0	0.88	1.01	0.27
	1	2.03992	XM_021580555.1	0	0.71	1.15	0.26
	1	5.67159	XM_021580605.1	0	1.12	1.5	-1.03
	1	2.53683	XM_021580672.1	0	1.18	1.08	0.15
	1	2.93571	XM_021580979.1	0	1.13	0.73	0.09
	1	9.43129	XM_021581044.1;XM_021581045.1;XM_021581046.1;XM_021581047.1;XM_021581048.1;XM_021581049.1	0	4.11	3.83	1.11
	1	2.42224	XM_021581074.1	0	1.56	1.62	0.77
	1	7.8085	XM_021581143.1	0	3.97	2.54	-0.52
	1	3.57101	XM_021581145.1	0	1.72	0.76	-0.46
	1	2.12708	XM_021581241.1	0	0.76	1.01	0.24
	1	1.97887	XM_021581314.1	0	1.12	0.82	0.03
	1	1.74216	XM_021581330.1	0	0.89	1.01	0.35
	1	1.896	XM_021581374.1	0	1.03	1.2	0.47
	1	3.94509	XM_021581396.1;XM_021581397.1	0	2.53	2.41	0.81
	1	6.03511	XM_021581507.1;XM_021581508.1	0	2.39	3.18	0.29
	1	3.13851	XM_021581828.1	0	2.49	2.66	1.01
	1	3.09176	XM_021581834.1	0	1.26	1.67	0.43
	1	2.9963	XM_021581838.1	0	1.27	1.2	-0.4
	1	2.51708	XM_021581878.1	0	1.64	1.16	0.38
	1	3.28984	XM_021582186.1	0	1.94	1.75	0.51
	1	5.53597	XM_021582498.1	0	1.24	1.35	0.5
	1	15.9662	XM_021582501.1	0	3.76	3.95	1.48
	1	2.62519	XM_021582540.1;XM_021582541.1;XM_021582542.1;XM_021582543.1;XM_021582544.1	0	2.18	1.37	-0.21
	1	2.36126	XM_021582546.1	0	0.86	1.18	0.08
	1	2.01871	XM_021582590.1;XM_021582591.1	0	0.82	1.06	0.27
	1	2.0543	XM_021582821.1;XM_021582822.1	0	1.16	1.2	0.48
	1	3.81937	XM_021582842.1	0	2.63	1.68	0.54
	1	3.55029	XM_021582928.1	0	1.18	0.73	-0.23
	1	3.10497	XM_021583220.1	0	1.94	1.93	-1.51
	1	7.0732	XM_021583321.1	0	4.13	2.5	-0.15
	1	5.28298	XM_021583589.1	0	2.91	2.36	0.76
	1	6.28411	XM_021583873.1;XM_021583874.1;XM_021583875.1;XM_021583876.1	0	1.6	2.5	0.07
	1	3.39648	XM_021583894.1;XM_021583897.1	0	2.31	2.63	0.27
	1	0.841374	XM_021583914.1	0	0.82	1.17	-0.06
	1	10.5254	XM_021584203.1;XM_021584204.1;XM_021584205.1	0	2.14	4.14	-0.78
	1	3.20613	XM_021584269.1	0	1.51	1.29	0.36
	1	4.29675	XM_021584284.1	0	1.31	1.51	0.02
	1	2.57681	XM_021584551.1	0	1.3	1.77	0.21
	1	7.63128	XM_021584572.1	0	2.44	1.63	0.19
	1	4.16387	XM_021584638.1	0	1.51	0.96	0.04
	1	2.0231	XM_021584709.1	0	0.64	1	-0.4
	1	6.0453	XM_021584749.1	0	2.51	4.32	0.72
	1	3.36544	XM_021584751.1	0	3.07	1.5	0.08
	1	58.026	XM_021584868.1	0	23.77	26.47	7.03
	1	2.71593	XM_021585072.1	0	1.01	0.65	-0.17
	1	3.68302	XM_021585100.1;XM_021585101.1	0	1.85	1.36	0.58
	1	4.52158	XM_021585212.1	0	1.15	1.13	0.06
	1	1.68116	XM_021585299.1	0	1.03	0.87	0.42
	1	22.4995	XM_021585361.1	0	4.77	4.14	2.12
	1	1.57152	XM_021585443.1	0	0.7	0.91	-0.23
	1	2.08227	XM_021585502.1	0	1	1.1	0.42
	1	2.97844	XM_021585665.1	0	1.4	2.44	0.57
	1	5.42161	XM_021585869.1;XM_021585870.1;XM_021585871.1;XM_021585872.1;XM_021585873.1	0	1.92	1.87	-0.68
	1	2.3777	XM_021585874.1;XM_021585875.1	0	1.94	1.67	0.78
	1	3.13096	XM_021586043.1;XM_021586044.1;XM_021586045.1;XM_021586046.1;XM_021586047.1	0	2.19	1.72	0.67
	1	5.62564	XM_021586145.1	0	4.09	2.74	0.32
	1	2.55311	XM_021586189.1;XM_021586190.1	0	3.93	2.83	0.93
	1	1.25135	XM_021586467.1	0	1.54	1.18	0.35
	1	2.52628	XM_021586622.1	0	1.14	0.76	-0.13
	1	12.745	XM_021586658.1	0	6.43	3.36	-0.34
	1	4.43017	XM_021586711.1;XM_021586723.1	0	1.87	2.47	0.43
	1	3.98304	XM_021586735.1	0	1.28	1.05	-0.4
	1	2.33284	XM_021587296.1	0	2.27	1.95	0.97
	1	4.7216	XM_021587424.1;XM_021587425.1	0	2.4	2.15	0.04
	1	1.94221	XM_021587717.1;XM_021587718.1	0	0.58	0.9	-0.11
	1	2.70405	XM_021587746.1;XM_021587747.1	0	0.49	0.78	-0.36
	1	2.33105	XM_021587854.1	0	1.11	1.07	0.28
	1	2.53383	XM_021588062.1	0	1.22	1.28	0.48
	1	3.14975	XM_021588112.1	0	1.64	1.49	0.58
	1	2.27395	XM_021588408.1	0	1.41	1.44	0.19
	1	3.51689	XM_021588446.1	0	2.22	1.39	0.1
	1	28.274	XM_021588694.1	0	16.7	18.41	6.33
	1	1.88369	XM_021588715.1;XM_021588716.1	0	1.12	0.97	0.39
	1	2.65802	XM_021588751.1	0	1.3	1.49	0.16
	1	2.62626	XM_021588795.1	0	1.74	0.81	-0.37
	1	1.5076	XM_021588938.1	0	1.4	1.59	0.55
	1	5.6257	XM_021589099.1	0	5.85	5.56	0.01
	1	3.70352	XM_021589162.1	0	2.7	2.27	0.48
	1	3.79671	XM_021589178.1	0	2.24	2.63	1.05
	1	87.377	XM_021589267.1	0	30.22	18.36	-3.73
	1	2.66467	XM_021589577.1	0	2.11	1.8	0.72
	1	1.81865	XM_021589626.1	0	1.1	1.38	0.46
	1	8.94774	XM_021589655.1	0	4.15	2.15	-0.56
	1	4.39124	XM_021589883.1	0	1.17	2.46	0.06
	1	5.04798	XM_021590261.1;XM_021590310.1;XM_021590377.1;XM_021590452.1;XM_021590537.1	0	1.56	1.43	-0.08
	1	3.87226	XM_021590554.1;XM_021590555.1	0	1.34	1.46	0.32
	1	8.54577	XM_021590603.1	0	2.84	4.03	-0.47
	1	201.436	XM_021590680.1	0	118.93	100.1	42.84
	1	1.68544	XM_021590749.1	0	0.82	0.51	-0.22
	1	3.12265	XM_021590776.1	0	2.04	2	0.5
	1	3.7258	XM_021590830.1	0	1.81	1.68	0.6
	1	2.35681	XM_021590934.1	0	1.92	1.97	0.57
	1	4.10375	XM_021591093.1	0	0.93	1.44	0.23
	1	3.14427	XM_021591219.1	0	0.63	0.89	-0.27
	1	1.61953	XM_021591456.1	0	1.02	0.7	-0.01
	1	2.21292	XM_021591497.1	0	1.17	1.66	-0.11
	1	4.43424	XM_021591501.1;XM_021591502.1	0	1.68	1.04	0.2
	1	2.07782	XM_021591511.1	0	1.02	1.39	0.38
	1	2.46701	XM_021591529.1	0	1.47	1.49	0.53
	1	3.57633	XM_021591865.1	0	1.46	1.08	0.11
	1	2.26552	XM_021592297.1	0	1.01	0.98	0.36
	1	4.45358	XM_021592836.1	0	1.27	1.42	-0.21
	1	1.21358	XM_021593527.1	0	1.15	1.43	0.45
	1	5.75968	XM_021595259.1	0	2.87	3.34	0.62
	1	12.7082	XM_021595321.1	0	2.32	3.51	-1.1
	1	2.48414	XM_021595459.1;XM_021595463.1;XM_021595466.1;XM_021595470.1	0	1.23	1.69	0.27
	1	3.75643	XM_021595493.1;XM_021595500.1;XM_021595506.1	0	1.23	2.27	-0.62
	1	0.591658	XM_021596024.1;XM_021596031.1	0	0.67	1.07	0.29
	1	8.79768	XM_021596338.1	0	7.09	6.69	2.16
	1	2.3722	XM_021596866.1;XM_021596867.1	0	1.08	1.93	0.06
	1	144.727	XM_021596911.1	0	87.31	106.22	8.27
	1	2.96195	XM_021596989.1	0	1.02	1.25	-0.21
	1	5.08821	XM_021597030.1;XM_021597031.1;XM_021597032.1;XM_021597034.1	0	1.73	2.08	0.72
	1	2.81338	XM_021597248.1	0	1.01	0.99	0.38
	1	1.71373	XM_021597258.1	0	1.1	0.73	-0.08
	1	3.6676	XM_021597259.1;XM_021597261.1;XM_021597262.1;XM_021597263.1;XM_021597264.1;XM_021597265.1;XM_021597266.1;XM_021597267.1;XM_021597268.1;XM_021597269.1;XM_021597270.1;XM_021597271.1;XM_021597272.1;XM_021597273.1;XM_021597274.1;XM_021597275.1;XM_021597276.1;XM_021597277.1;XM_021597278.1;XM_021597279.1	0	1.02	1.07	-0.45
	1	1.44904	XM_021597361.1;XM_021597362.1;XM_021597363.1;XM_021597365.1;XM_021597366.1	0	1.37	1.39	0.66
	1	2.08091	XM_021597448.1	0	0.97	1.56	0.16
	1	1.15533	XM_021597475.1	0	1	0.88	0.11
	1	1.68631	XM_021597511.1	0	1.16	1.13	0.57
	1	1.14844	XM_021597691.1;XM_021597692.1	0	1.16	1.2	0.45
	1	2.25155	XM_021597741.1;XM_021597742.1	0	1.41	0.84	0.01
	1	8.20448	XM_021597963.1	0	1.04	1.63	-0.42
	1	3.3101	XM_021598107.1;XM_021598113.1;XM_021598122.1;XM_021598130.1;XM_021598137.1;XM_021598145.1;XM_021598153.1	0	1.54	2.68	0.59
	1	3.29983	XM_021598499.1	0	1.92	1	0.12
	1	3.69319	XM_021598500.1	0	3.26	3.74	1.52
	1	13.5505	XM_021598594.1	0	3.98	2.48	0.05
	1	2.61615	XM_021598601.1;XM_021598602.1;XM_021598603.1;XM_021598604.1;XM_021598605.1;XM_021598607.1	0	0.77	0.61	-0.28
	1	0.848273	XM_021598775.1	0	2.08	1.47	-0.16
	1	7.37816	XM_021598833.1	0	5.59	4.53	1.27
	1	10.0191	XM_021598968.1	0	3.21	2.69	0.81
	1	3.08635	XM_021599032.1;XM_021599034.1;XM_021599035.1	0	1.38	1.7	0.61
	1	2.00758	XM_021599099.1;XM_021599102.1	0	1.32	1.45	0.45
	1	1.45703	XM_021599108.1;XM_021599109.1	0	1	0.47	-0.32
	1	1.5775	XM_021599118.1	0	1.56	1.52	0.47
	1	1.77688	XM_021599132.1	0	0.5	0.92	-0.2
	1	1.08981	XM_021599281.1;XM_021599282.1;XM_021599283.1	0	0.9	1.6	0.35
	1	15.197	XM_021599557.1;XM_021599564.1	0	5.28	5.11	1.34
	1	1.47098	XM_021599715.1	0	1.36	0.94	0.31
	1	3.46796	XM_021599783.1;XM_021599784.1;XM_021599785.1;XM_021599786.1	0	0.92	1.05	-0.25
	1	4.14513	XM_021599788.1	0	1.1	1.47	0.24
	1	4.02794	XM_021599851.1;XM_021599852.1;XM_021599854.1	0	1.76	1.36	0.5
	1	3.07913	XM_021600072.1	0	4.34	2.77	0.82
	1	4.91727	XM_021600279.1	0	4.53	4.37	1.7
	1	3.50637	XM_021600309.1	0	2.33	1.99	0.52
	1	2.34782	XM_021600424.1	0	1.14	1.63	0.44
	1	4.28535	XM_021600436.1;XM_021600437.1	0	1.43	0.95	0.21
	1	1.74104	XM_021600490.1;XM_021600491.1;XM_021600492.1	0	1.12	0.82	0.06
	1	2.97997	XM_021600693.1	0	0.98	1.12	0.34
	1	1.70485	XM_021600694.1	0	1.07	0.95	0.38
	1	2.93391	XM_021600742.1	0	2.89	1.4	-0.63
	1	1.9648	XM_021600818.1	0	1.41	0.97	0.25
	1	7.58919	XM_021600876.1	0	3.29	2.46	0.86
	1	2.24011	XM_021600978.1	0	1.34	0.78	-0.09
	1	1.857	XM_021601054.1;XM_021601064.1	0	1.28	2.01	0.38
	1	1.28144	XM_021601084.1	0	1.92	2.12	0.76
	1	1.45865	XM_021601303.1	0	0.88	1.21	0.34
	1	1.77364	XM_021601421.1	0	0.92	1.66	0.36
	1	2.87214	XM_021601601.1	0	2.2	3.23	0.56
	1	3.316	XM_021601607.1	0	0.6	1.06	0.23
	1	3.63475	XM_021601761.1	0	0.69	1.06	-0.1
	1	2.21457	XM_021601762.1	0	1.01	1.07	0.06
	1	5.46997	XM_021601776.1	0	2.89	2.1	0.5
	1	2.32342	XM_021601777.1;XM_021601778.1	0	1.11	0.79	0.21
	1	1.75499	XM_021601785.1	0	1.52	2.16	0.44
	1	4.32441	XM_021602070.1	0	1.35	1.36	0.41
	1	3.52308	XM_021602191.1;XM_021602192.1;XM_021602193.1;XM_021602194.1;XM_021602196.1;XM_021602197.1;XM_021602198.1	0	2.28	2.97	0.7
	1	4.71078	XM_021602282.1	0	1.23	1.71	0.33
	1	1.593	XM_021602372.1	0	0.73	1.51	0.01
	1	4.94372	XM_021602481.1;XM_021602491.1;XM_021602523.1	0	4.89	3.66	1.12
	1	4.97428	XM_021602616.1;XM_021602617.1	0	3.12	3.63	0.94
	1	2.15979	XM_021602679.1;XM_021602680.1;XM_021602682.1;XM_021602683.1;XM_021602684.1	0	2.17	1.82	0.71
	1	0.699756	XM_021602708.1	0	1.13	0.61	0.08
	1	7.8179	XM_021602711.1;XM_021602721.1	0	1.21	1.55	-0.18
	1	2.6659	XM_021602892.1	0	1.71	1.7	0.34
	1	1.37938	XM_021602912.1;XM_021602913.1;XM_021602915.1	0	1.4	1.17	0.5
	1	1.48129	XM_021603171.1	0	1.13	1.11	0.57
	1	2.36236	XM_021603223.1	0	1.31	1.08	0.3
	1	1.78288	XM_021603269.1;XM_021603270.1;XM_021603271.1	0	0.91	1.09	0.42
	1	5.64226	XM_021603309.1	0	4.64	4.45	1.91
	1	2.70094	XM_021603325.1	0	1.29	1.68	0.54
	1	2.66687	XM_021603414.1	0	1.24	0.79	-0.64
	1	2.1381	XM_021603454.1	0	1.21	1.27	0.5
	1	2.77504	XM_021603484.1	0	1.26	1.4	0.25
	1	4.67412	XM_021603647.1	0	2.64	1.28	0.07
	1	58.1998	XM_021603758.1	0	13.85	15.45	-5.49
	1	2.41662	XM_021603798.1;XM_021603799.1;XM_021603800.1;XM_021603801.1;XM_021603802.1;XM_021603803.1;XM_021603804.1;XM_021603805.1;XM_021603806.1;XM_021603807.1;XM_021603809.1;XM_021603810.1;XM_021603811.1;XM_021603812.1	0	1.71	1.41	0.56
	1	2.73788	XM_021603808.1	0	2.93	2.68	0.82
	1	0.670111	XM_021603847.1	0	1.06	1	0.42
	1	5.36837	XM_021603868.1;XM_021603869.1	0	1.77	2.53	0.59
	1	1.35884	XM_021603903.1	0	0.97	1.08	0.16
	1	1.28697	XM_021603939.1	0	1.12	0.74	-0.02
	1	1.94941	XM_021603953.1;XM_021603954.1	0	1.52	1.7	0.23
	1	11.0546	XM_021604016.1	0	4.5	2.38	0.31
	1	1.23725	XM_021604114.1;XM_021604124.1;XM_021604134.1;XM_021604143.1;XM_021604153.1;XM_021604163.1;XM_021604172.1	0	1.02	1.34	0.44
	1	2.94429	XM_021604127.1;XM_021604128.1;XM_021604129.1;XM_021604130.1;XM_021604131.1	0	1.35	1.57	0.55
	1	1.19308	XM_021604213.1;XM_021604214.1;XM_021604215.1;XM_021604216.1	0	1.13	0.87	0.22
	1	6.0799	XM_021604241.1	0	1.87	1.89	0.16
	1	3.95117	XM_021604319.1	0	1.05	0.85	-0.03
	1	1.70217	XM_021604462.1	0	0.69	1.2	0.22
	1	11.7626	XM_021604546.1	0	10.5	6.65	2.09
	1	4.58471	XM_021604629.1;XM_021604630.1	0	1.22	0.81	0.22
	1	1.47698	XM_021604673.1;XM_021604674.1	0	0.88	1.13	0.42
	1	9.27899	XM_021605197.1	0	2.94	5.72	0.39
	1	3.81152	XM_021605199.1	0	1.18	0.74	0.17
	1	0.468734	XM_021605303.1	0	1.03	0.72	0.15
	1	0.820756	XM_021605674.1;XM_021605675.1;XM_021605676.1;XM_021605678.1;XM_021605679.1	0	1.03	1.03	0.39
	1	2.94337	XM_021605763.1	0	2.35	2.1	0.91
	1	4.21798	XM_021605902.1	0	1.84	1.58	-0.05
	1	4.84832	XM_021605939.1;XM_021605940.1;XM_021605941.1	0	3.32	3.18	1.56
	1	1.89087	XM_021605988.1;XM_021605989.1	0	1.33	1.09	0.46
	1	6.80193	XM_021605994.1	0	2.46	2.68	1.09
	1	5.53491	XM_021606086.1	0	1.54	1.72	-0.34
	1	4.1849	XM_021606198.1	0	1.98	2.39	0.29
	1	4.03525	XM_021606247.1	0	1.74	1.55	0.16
	1	2.61715	XM_021606270.1;XM_021606271.1;XM_021606272.1	0	1.72	1	0.23
	1	3.79493	XM_021606340.1	0	0.96	1.5	-0.07
	1	2.85105	XM_021606438.1;XM_021606439.1	0	1.22	1.16	0.58
	1	3.42962	XM_021606685.1	0	0.76	0.87	-0.13
	1	0.929823	XM_021606783.1	0	1.01	0.89	0.31
	1	2.29327	XM_021606978.1;XM_021606979.1;XM_021606980.1;XM_021606981.1;XM_021606982.1;XM_021606983.1;XM_021606985.1;XM_021606986.1;XM_021606987.1	0	1.22	1.57	0.18
	1	1.9969	XM_021607025.1;XM_021607026.1;XM_021607027.1;XM_021607028.1;XM_021607029.1	0	1.02	0.73	-0.15
	1	1.43555	XM_021607105.1	0	1.13	0.86	0.15
	1	4.94379	XM_021607148.1	0	1.96	2.53	-1.29
	1	3.00977	XM_021607196.1;XM_021607197.1;XM_021607198.1	0	1.07	1.21	0.5
	1	2.00506	XM_021607211.1;XM_021607212.1;XM_021607214.1	0	1.58	1.45	0.74
	1	7.02515	XM_021607529.1	0	2.67	1.71	-0.05
	1	2.53231	XM_021607792.1;XM_021607796.1	0	0.77	1.01	0.03
	1	1.64011	XM_021607795.1	0	0.94	1.15	0.45
	1	1.78143	XM_021608186.1	0	1.18	1.13	0.22
	1	2.37987	XM_021608224.1	0	0.61	1.11	0.13
	1	2.10357	XM_021608390.1;XM_021608391.1	0	0.65	1.01	-0.45
	1	4.80181	XM_021608513.1	0	1.62	0.97	0.12
	1	2.69829	XM_021608534.1;XM_021608535.1;XM_021608536.1;XM_021608537.1;XM_021608538.1;XM_021608539.1;XM_021608540.1;XM_021608541.1	0	1.06	0.77	-0.58
	1	2.99444	XM_021608645.1	0	0.99	1.31	0.29
	1	3.45315	XM_021608674.1;XM_021608682.1	0	1.35	1.64	0.24
	1	11.6089	XM_021608685.1	0	2.92	1.84	0.15
	1	2.50582	XM_021608825.1	0	1.65	2.29	0.6
	1	3.1949	XM_021608873.1	0	1.85	2.13	0.3
	1	2.13319	XM_021609062.1	0	1.53	1.48	-0.01
	1	2.37614	XM_021609072.1	0	0.62	1.03	0.22
	1	3.91352	XM_021609100.1	0	2.03	1.72	0.04
	1	2.7199	XM_021609132.1	0	1.87	1.16	-0.66
	1	1.85329	XM_021609133.1	0	1.03	0.82	0.31
	1	0.493905	XM_021609153.1	0	1.73	2.16	0.26
	1	3.29927	XM_021609172.1;XM_021609179.1	0	2.38	2.57	0.89
	1	6.18997	XM_021609280.1	0	2.06	1.59	0.55
	1	1.9928	XM_021609516.1	0	1.62	0.71	-0.47
	1	1.78227	XM_021609553.1	0	0.88	1.3	0.38
	1	15.641	XM_021609812.1	0	6.6	8.61	2.27
	1	3.5155	XM_021609822.1	0	1.29	0.82	0.17
	1	5.07768	XM_021609823.1;XM_021609825.1	0	1.75	2.63	0.09
	1	4.30474	XM_021609845.1;XM_021609846.1	0	4.8	4.26	2.07
	1	5.15682	XM_021609847.1	0	0.76	1.12	-0.12
	1	5.52063	XM_021609850.1;XM_021609851.1	0	8.36	6.19	1.52
	1	1.6879	XM_021609922.1	0	1.06	0.86	0.17
	1	4.7002	XM_021609980.1;XM_021609981.1	0	1.71	1.62	-0.07
	1	3.01029	XM_021610068.1	0	2.03	1.35	0.31
	1	6.18743	XM_021610081.1	0	2.82	2.18	-0.4
	1	2.36277	XM_021610171.1;XM_021610172.1;XM_021610173.1	0	1.68	1.53	0.57
	1	1.50182	XM_021610174.1	0	0.92	1.14	0.14
	1	2.51474	XM_021610176.1	0	0.82	1.35	-0.24
	1	4.90753	XM_021610376.1;XM_021610377.1;XM_021610380.1	0	1.05	1.68	-0.08
	1	6.3105	XM_021610460.1	0	0.86	1.14	0.25
	1	1.51605	XM_021610610.1;XM_021610611.1	0	1.05	1.5	0.31
	1	3.57615	XM_021610710.1	0	1.5	1.48	0.18
	1	2.4793	XM_021610792.1	0	1.62	2.45	0.48
	1	5.94725	XM_021610801.1	0	4.13	4.81	-0.36
	1	1.48101	XM_021610954.1	0	2.02	1.48	0.55
	1	1.53131	XM_021610960.1	0	0.93	1.03	-0.01
	1	2.90673	XM_021611004.1	0	5.35	5.28	1.87
	1	5.24617	XM_021611087.1;XM_021611088.1	0	1.15	0.87	-0.22
	1	1.10683	XM_021611177.1	0	1.36	0.84	0.25
	1	12.9102	XM_021611178.1	0	8.7	4.46	0.07
	1	12.258	XM_021611242.1	0	3.44	2.51	-0.31
	1	2.67313	XM_021611327.1	0	0.77	0.63	-0.46
	1	2.31572	XM_021611518.1;XM_021611519.1;XM_021611520.1;XM_021611521.1	0	1.47	1.06	0.3
	1	2.36298	XM_021611662.1	0	1.18	0.65	0.05
	1	8.89628	XM_021611789.1	0	2.99	2.13	-1.29
	1	15.8208	XM_021611913.1	0	13.92	6.34	-2.97
	1	1.42186	XM_021612214.1	0	1.16	1.28	0.54
	1	3.63785	XM_021612770.1	0	1.3	0.87	0.02
	1	4.00139	XM_021612803.1;XM_021612818.1;XM_021612827.1	0	1.22	1.64	0.42
	1	2.87807	XM_021612915.1	0	1.64	1.38	0.37
	1	1.02321	XM_021612928.1;XM_021612929.1;XM_021612930.1;XM_021612931.1;XM_021612932.1;XM_021612933.1;XM_021612934.1;XM_021612935.1;XM_021612936.1;XM_021612937.1;XM_021612938.1;XM_021612939.1	0	1.15	0.72	0.08
	1	1.74772	XM_021613008.1	0	1.06	0.93	0.35
	1	2.14319	XM_021613099.1;XM_021613100.1;XM_021613101.1;XM_021613102.1	0	1.05	1.25	0.33
	1	11.4292	XM_021613577.1	0	2.49	1.96	-1.5
	1	3.59521	XM_021613613.1	0	2.34	1.28	-0.09
	1	8.22325	XM_021613694.1	0	5.71	5.91	-0.01
	1	1.9195	XM_021613706.1	0	1.49	1.5	0.32
	1	1.58413	XM_021613888.1;XM_021613889.1	0	0.71	1.06	0.31
	1	4.94312	XM_021613995.1	0	3.27	1.57	-0.35
	1	1.86094	XM_021614401.1	0	1.12	1.16	0.42
	1	7.31379	XM_021614476.1	0	3.93	3.31	1.46
	1	1.94065	XM_021614623.1	0	1.43	1.44	0.44
	1	3.86913	XM_021615089.1	0	1.18	1.96	0.36
	1	6.71227	XM_021615199.1;XM_021615200.1;XM_021615201.1;XM_021615202.1;XM_021615203.1;XM_021615204.1	0	3.61	2.31	0.29
	1	1.23618	XM_021615238.1	0	1.24	1.03	0.07
	1	5.62429	XM_021615332.1	0	1.96	1.88	0.67
	1	0.902461	XM_021615390.1	0	0.94	1.23	0.41
	1	1.55704	XM_021615603.1	0	1.36	1.16	0.53
	1	4.01297	XM_021615616.1	0	1.54	1.44	0.48
	1	3.06093	XM_021615737.1	0	1.95	1.77	0.69
	1	9.08023	XM_021615789.1	0	4.57	6.22	-0.04
	1	4.43138	XM_021615980.1	0	1.31	0.74	-0.34
	1	5.80147	XM_021616031.1;XM_021616032.1;XM_021616033.1;XM_021616034.1	0	3.34	3.31	0.01
	1	5.32904	XM_021616112.1	0	1.44	1.66	0.09
	1	1.77618	XM_021616172.1	0	1.53	1.05	0.24
	1	4.39279	XM_021616174.1	0	3.12	3.4	1.37
	1	1.24968	XM_021616207.1	0	1.01	0.81	-0.1
	1	6.14624	XM_021616974.1;XM_021616975.1;XM_021616976.1;XM_021616977.1;XM_021616978.1;XM_021616979.1;XM_021616980.1;XM_021616981.1;XM_021616982.1;XM_021616983.1;XM_021616984.1;XM_021616985.1;XM_021616986.1;XM_021616988.1;XM_021616989.1	0	3.17	2.26	0.78
	1	3.79938	XM_021617177.1;XM_021617219.1	0	0.91	0.97	-0.17
	1	1.69039	XM_021617257.1	0	1.04	0.83	0.19
	1	4.59326	XM_021617305.1	0	1.91	1.84	-0.12
	1	6.56165	XM_021617348.1	0	2.47	2.69	0.08
	1	3.13876	XM_021617588.1	0	1.86	1.53	0.51
	1	3.90429	XM_021617647.1;XM_021617648.1	0	0.96	1.6	0.06
	1	2.02672	XM_021617700.1	0	1.21	1.87	0.43
	1	7.19398	XM_021617966.1	0	2.8	1.36	-0.36
	1	2.12938	XM_021617994.1	0	1.57	1.28	0.36
	1	4.04583	XM_021618235.1	0	2.15	1.34	-0.13
	1	2.127	XM_021618276.1	0	0.85	0.9	-0.13
	1	15.3165	XM_021618337.1	0	2.84	4.6	0.03
	1	2.06482	XM_021618563.1	0	1.14	0.65	0.14
	1	15.3263	XM_021618566.1	0	4.01	5.39	0.2
	1	3.29051	XM_021618780.1	0	2.23	2.11	0.99
	1	2.4344	XM_021618795.1	0	1.21	1.1	-0.75
	1	0.870119	XM_021618910.1;XM_021618911.1	0	1.14	1.12	0.45
	1	3.17359	XM_021619047.1	0	0.88	0.97	-0.47
	1	1.19672	XM_021619207.1	0	1.09	0.92	0.43
	1	1.53235	XM_021619667.1	0	0.87	1.1	0.31
	1	1.96761	XM_021619708.1	0	0.63	1.17	0.16
	1	0.747091	XM_021620013.1	0	1.48	1.49	0.68
	1	1.82089	XM_021620352.1	0	4.25	2.31	0.14
	1	2.73655	XM_021620387.1	0	1.94	1.47	0.54
	1	8.53315	XM_021620514.1	0	5.19	3.73	-0.37
	1	10.3739	XM_021620574.1	0	2.7	2.65	-0.38
	1	2.4109	XM_021620581.1;XM_021620582.1;XM_021620583.1	0	0.86	1.28	0.35
	1	1.48657	XM_021620604.1;XM_021620605.1;XM_021620606.1;XM_021620608.1	0	1.27	1.1	0.07
	1	1.42116	XM_021620680.1	0	1.62	1.56	0.49
	1	1.30708	XM_021620757.1	0	1.11	0.55	-0.04
	1	1.8641	XM_021620816.1;XM_021620817.1	0	1.73	1.49	0.34
	1	8.08113	XM_021621276.1	0	1.7	1.11	-0.91
	1	1.85198	XM_021621385.1	0	1.35	1.18	0.38
	1	3.47988	XM_021621439.1	0	2.41	1.59	0.31
	1	4.51355	XM_021621610.1;XM_021621616.1	0	4	3.73	1.81
	1	1.61854	XM_021621754.1	0	1.16	0.95	0.11
	1	2.97663	XM_021621800.1;XM_021621801.1;XM_021621802.1	0	1.55	1.3	-0.23
	1	2.46908	XM_021621831.1;XM_021621833.1;XM_021621834.1	0	0.98	1.21	0.39
	1	0.919673	XM_021621844.1	0	1	1.1	0.39
	1	2.67286	XM_021621873.1;XM_021621874.1;XM_021621875.1;XM_021621877.1	0	1.81	1.55	0.59
	1	3.7527	XM_021622008.1;XM_021622009.1	0	1.13	1.86	0.36
	1	3.59664	XM_021622081.1	0	1.24	2.14	-0.08
	1	2.41633	XM_021622389.1	0	1.3	1.2	0.2
	1	14.2085	XM_021622581.1;XM_021622582.1	0	2.86	2.37	-1.42
	1	8.23104	XM_021622632.1	0	1.58	2	-0.92
	1	1.86344	XM_021622651.1	0	0.84	1.2	0.15
	1	2.457	XM_021623022.1	0	0.91	1.49	0.34
	1	2.00513	XM_021623025.1;XM_021623026.1;XM_021623028.1	0	1.15	1.91	0.31
	1	9.23861	XM_021623204.1	0	2.67	3.07	0.51
	1	1.23333	XM_021623369.1;XM_021623370.1;XM_021623371.1;XM_021623372.1;XM_021623373.1;XM_021623374.1	0	1.33	1.04	0.07
	1	4.89924	XM_021623469.1;XM_021623478.1	0	0.69	0.86	-0.31
	1	1.18481	XM_021623565.1	0	1.05	0.65	0.12
	1	3.16237	XM_021623627.1	0	1.5	1.43	0.35
	1	9.3903	XM_021623634.1	0	4.8	3.53	0.43
	1	2.65704	XM_021623900.1;XM_021623901.1	0	0.78	1.22	0.26
	1	1.06851	XM_021623978.1;XM_021623979.1;XM_021623980.1;XM_021623981.1;XM_021623982.1;XM_021623983.1;XM_021623984.1;XM_021623985.1;XM_021623986.1;XM_021623988.1;XM_021623989.1;XM_021623990.1	0	1.26	1.23	0.59
	1	2.52049	XM_021624230.1;XM_021624231.1;XM_021624232.1;XM_021624233.1;XM_021624234.1	0	1.03	0.92	0.39
	1	2.2339	XM_021624272.1	0	1.91	1.51	0.66
	1	5.1079	XM_021624336.1;XM_021624345.1;XM_021624351.1	0	0.66	0.94	-0.58
	1	3.08076	XM_021624357.1;XM_021624358.1;XM_021624359.1	0	0.99	1.03	0.2
	1	2.60887	XM_021624380.1	0	1.09	1.15	0.22
	1	3.14229	XM_021624416.1	0	1.23	0.78	-0.07
	1	1.89174	XM_021624570.1	0	0.94	0.42	-0.12
	1	7.19044	XM_021624766.1	0	1.58	2.27	0.26
	1	2.7527	XM_021624923.1	0	2.11	1.89	0.54
	1	1.47456	XM_021625023.1	0	0.9	1.16	0.02
	1	5.74478	XM_021625085.1	0	2.6	1.27	-0.8
	1	2.46508	XM_021625140.1;XM_021625142.1;XM_021625143.1	0	1.19	1.25	0.34
	1	1.01059	XM_021625145.1	0	1.25	0.67	0.11
	1	3.85464	XM_021625193.1;XM_021625194.1;XM_021625195.1;XM_021625196.1;XM_021625197.1;XM_021625198.1;XM_021625199.1;XM_021625200.1;XM_021625201.1;XM_021625202.1;XM_021625203.1;XM_021625204.1	0	1.61	1.94	0.71
	1	1.37893	XM_021625370.1;XM_021625371.1	0	0.68	1.05	0.3
	1	18.8523	XM_021625376.1	0	5.77	4.8	-1.59
	1	2.6386	XM_021625459.1	0	1.02	0.78	-0.59
	1	3.09842	XM_021625516.1	0	1.12	1.22	0.23
	1	5.21729	XM_021625564.1	0	1.23	1.4	0.12
	1	93.3122	XM_021625805.1	0	26.35	24.87	-7.29
	1	20.5009	XM_021625878.1;XM_021625883.1	0	8.03	9.3	3.07
	1	1.4679	XM_021625931.1	0	1.11	1.18	0.54
	1	1.72055	XM_021626031.1	0	1.15	0.96	0.15
	1	3.68864	XM_021626115.1	0	2.4	1.3	0.01

## Sheet: Cluster 27
Gene Table for Profile 27 (0.0,2.0,1.0,1.0)
Num. Genes Expected	Num. Genes Assigned	P-Value	Significant
374	120.958	1.04348e-79	(significant)
-------
Selected	Weight	FPKM.CG	Transcript.ID	FPKM.SW_1d	FPKM.SW_7d	FPKM.SW_14d	FPKM.SW_21d
	1	9.96926	NM_001124510.1;XM_021601254.1	0	3.36	2.33	0.95
	1	3.63466	NM_001160664.1	0	2.24	0.81	0.7
	1	0.861702	NM_001165137.1;XM_021601262.1;XM_021601263.1;XM_021601266.1;XM_021601267.1	0	1.21	0.61	0.43
	1	4.36334	NM_001281323.1	0	4	2.05	0.84
	1	18.9259	XM_021556225.1	0	22.07	15.18	6.09
	1	2.43781	XM_021556649.1;XM_021559162.1	0	1.49	0.92	0.4
	1	5.3551	XM_021556877.1;XM_021556878.1	0	6.38	2.42	1.64
	1	9.66021	XM_021556881.1;XM_021556882.1	0	4.89	4.14	2.56
	1	1.38532	XM_021556960.1	0	1.07	0.69	0.41
	1	20.3158	XM_021557175.1	0	14.37	11.11	8.46
	1	1.86181	XM_021557496.1	0	1.38	1	0.88
	1	2.64286	XM_021557499.1	0	1.89	1.27	1
	1	1.9373	XM_021557575.1;XM_021557577.1	0	1.47	0.74	0.3
	1	16.9373	XM_021557693.1	0	12.23	4.68	3.13
	1	1.49301	XM_021557942.1;XM_021557943.1;XM_021557944.1;XM_021557945.1;XM_021557946.1;XM_021557947.1;XM_021557948.1;XM_021557949.1;XM_021557950.1	0	1.02	0.9	0.55
	1	2.71466	XM_021558100.1;XM_021558101.1;XM_021558102.1;XM_021558103.1	0	1.9	1.63	1.26
	1	5.76418	XM_021558124.1	0	2.11	0.85	1.18
	1	1.54275	XM_021558237.1	0	1.54	0.78	0.71
	1	4.44918	XM_021558297.1	0	2.25	1.17	0.39
	1	2.11295	XM_021559775.1	0	1.38	1.04	0.64
	1	4.21423	XM_021559850.1;XM_021559851.1;XM_021559852.1;XM_021559853.1	0	2.55	0.74	0.99
	1	2.51735	XM_021559856.1	0	3.23	1.21	0.88
	1	2.44789	XM_021559860.1	0	3.33	2.92	2.47
	1	1.94526	XM_021559863.1	0	1.61	1.27	0.72
	1	4.14527	XM_021559865.1;XM_021559866.1	0	2.17	1.66	1.21
	1	2.93205	XM_021560258.1	0	1.35	0.56	0.45
	1	3.04399	XM_021560606.1	0	2.5	2.18	1.45
	1	6.31747	XM_021560770.1	0	3.59	2.09	1.03
	1	1.68622	XM_021561253.1	0	1.04	0.54	0.72
	1	3.07502	XM_021561546.1	0	1.21	0.87	0.62
	1	0.886788	XM_021562002.1;XM_021562004.1;XM_021562005.1	0	1.4	0.57	0.58
	1	1.17819	XM_021562086.1	0	1.1	0.7	0.34
	1	2.11145	XM_021562904.1;XM_021562905.1;XM_021562907.1;XM_021562908.1;XM_021562909.1	0	1.18	0.5	0.19
	1	4.59752	XM_021563084.1	0	3.64	2.31	0.83
	1	1.3007	XM_021563131.1;XM_021563132.1	0	1.14	0.56	0.26
	1	6.74212	XM_021563137.1;XM_021563138.1	0	4.12	1.9	1.4
	1	4.06842	XM_021563205.1;XM_021563206.1;XM_021563207.1;XM_021563208.1;XM_021563209.1;XM_021563210.1	0	2.84	2.3	1.31
	1	2.36658	XM_021563215.1	0	1.86	1.24	0.6
	1	7.66341	XM_021563217.1;XM_021563218.1;XM_021563219.1;XM_021563220.1	0	3.92	3.34	1.8
	1	1.98474	XM_021563309.1;XM_021563319.1	0	1.04	0.93	0.58
	1	2.24293	XM_021563544.1	0	1.63	1.23	0.78
	1	1.76973	XM_021563581.1	0	1.22	0.86	0.56
	1	0.597336	XM_021563586.1;XM_021563587.1	0	1.03	0.78	0.47
	1	7.18021	XM_021563594.1;XM_021563595.1	0	5.08	2	1.03
	1	1.22215	XM_021563617.1	0	1.42	0.48	0.75
	1	4.35241	XM_021563652.1	0	3.36	2.63	2.6
	1	2.75647	XM_021563989.1	0	2.61	1.92	1.41
	1	1.62976	XM_021564223.1	0	1.14	0.41	0.59
	1	7.5151	XM_021564563.1	0	3.58	2.11	1.24
	1	3.78359	XM_021564935.1	0	2.83	2.48	1.4
	1	1.12447	XM_021564968.1	0	1.83	0.76	1.05
	1	2.22798	XM_021564971.1;XM_021564972.1	0	1.24	0.48	0.78
	1	1.61896	XM_021564975.1	0	1.03	0.49	0.23
	1	4.49777	XM_021565221.1;XM_021565229.1;XM_021565239.1;XM_021565247.1	0	3.02	1.35	0.68
	1	3.34982	XM_021566107.1	0	3.8	1.7	0.99
	1	3.2041	XM_021566127.1	0	1.27	1.01	1.05
	1	2.79858	XM_021566227.1;XM_021566228.1;XM_021566229.1;XM_021566230.1;XM_021566232.1;XM_021566233.1;XM_021566234.1;XM_021566235.1;XM_021566236.1	0	2.31	1.16	0.42
	1	95.6608	XM_021566437.1	0	120.8	63.65	29.97
	1	2.66248	XM_021566496.1;XM_021566497.1;XM_021566498.1	0	1.26	1.1	0.64
	1	2.93311	XM_021566523.1	0	1.79	1.19	0.82
	1	2.50843	XM_021566543.1	0	1.66	1.1	0.95
	1	4.3569	XM_021566548.1	0	4.83	1.67	1.6
	1	2.61148	XM_021566608.1;XM_021566609.1;XM_021566610.1;XM_021566611.1;XM_021566612.1	0	1.69	1.24	0.71
	1	0.465113	XM_021566660.1	0	1.36	1	0.55
	1	1.23624	XM_021566824.1;XM_021566825.1	0	1.57	0.9	0.57
	1	2.52519	XM_021566865.1	0	1.42	0.97	0.52
	1	2.03232	XM_021566997.1	0	2.14	1.43	1
	1	3.90289	XM_021567716.1	0	1.57	1.4	0.84
	1	3.37547	XM_021567753.1;XM_021567754.1;XM_021567756.1;XM_021567757.1;XM_021567759.1;XM_021567760.1	0	2.3	1.82	1.3
	1	16.0892	XM_021568051.1	0	12.13	8.52	4.05
	1	2.66527	XM_021568052.1	0	1.2	0.65	0.81
	1	1.85287	XM_021568237.1	0	1.82	1.57	0.91
	1	5.60382	XM_021568239.1	0	4.36	2.22	0.75
	1	1.01869	XM_021568240.1	0	1.09	1.01	0.56
	1	8.00289	XM_021568309.1;XM_021568310.1	0	8.58	5.4	3.39
	1	2.74238	XM_021568421.1;XM_021568422.1	0	1.96	0.91	0.39
	1	6.93538	XM_021568424.1	0	2.18	1.87	1.62
	1	0.210732	XM_021568647.1	0	1.18	0.56	0.61
	1	6.39561	XM_021569301.1	0	5.97	3.29	4.27
	1	5.57071	XM_021569376.1	0	2.63	1.29	0.45
	1	22.3609	XM_021569393.1	0	10.06	4.51	3.15
	1	2.11931	XM_021569484.1;XM_021569485.1;XM_021569486.1;XM_021569487.1;XM_021569488.1	0	2.4	1.05	1.33
	1	2.79033	XM_021569915.1;XM_021569916.1	0	2.46	1.33	0.43
	1	4.21748	XM_021571098.1	0	3.68	1.76	1.29
	1	1.3811	XM_021571115.1	0	1.09	0.98	0.55
	1	1.72077	XM_021571146.1	0	1.14	0.41	0.74
	1	5.76913	XM_021571445.1	0	4.11	2.09	0.49
	1	10.4718	XM_021572025.1	0	7	4.41	2.04
	1	8.74606	XM_021572119.1	0	3.11	1.78	1.41
	1	6.54225	XM_021572251.1;XM_021572252.1	0	9.81	4.99	2.06
	1	4.57623	XM_021572283.1	0	2.53	1.56	0.77
	1	43.5084	XM_021572445.1	0	50.14	18.83	11.2
	1	4.45515	XM_021572632.1	0	3.42	2.41	1.08
	1	1.7327	XM_021572885.1	0	2.62	2.23	1.89
	1	21.1438	XM_021573059.1	0	20.81	17.28	12.29
	1	2.18708	XM_021573373.1	0	1.84	1.57	1.42
	1	4.0595	XM_021573954.1	0	3.79	2.82	1.78
	1	4.82589	XM_021574107.1;XM_021574108.1;XM_021574109.1;XM_021574110.1;XM_021574111.1;XM_021574112.1	0	3.09	2.7	1.55
	1	8.75224	XM_021574355.1	0	5.56	2.07	3.61
	1	3.06043	XM_021574463.1	0	2.54	1.32	0.67
	1	2.94115	XM_021574501.1;XM_021574502.1;XM_021574503.1;XM_021574505.1	0	2.19	0.82	0.58
	1	4.08113	XM_021574564.1;XM_021574569.1	0	4.29	3.33	1.66
	1	3.08178	XM_021574661.1;XM_021574670.1	0	1.7	0.94	1.06
	1	1.63754	XM_021574683.1	0	1.6	1.11	0.72
	1	2.3115	XM_021574713.1	0	1.69	1.06	0.6
	1	2.47914	XM_021574752.1	0	3.87	1.92	0.92
	1	1.35989	XM_021575334.1;XM_021575336.1;XM_021575337.1;XM_021575339.1;XM_021575344.1;XM_021575350.1;XM_021575353.1	0	1.31	1.14	0.6
	1	3.16965	XM_021576089.1	0	1.61	0.75	0.22
	1	2.13069	XM_021576107.1;XM_021576108.1	0	1.18	0.71	0.25
	1	6.30663	XM_021576409.1	0	7.31	3.44	2.32
	1	13.9842	XM_021576730.1;XM_021576731.1	0	4.2	1.71	1
	1	3.41529	XM_021576737.1;XM_021576738.1;XM_021576739.1	0	2.25	1.08	0.34
	1	0.772312	XM_021576883.1	0	1.37	0.68	0.58
	1	5.85774	XM_021577270.1	0	4.99	2.59	1.1
	1	1.50339	XM_021577276.1;XM_021577277.1;XM_021577278.1	0	1.67	1.18	0.56
	1	1.63555	XM_021577425.1	0	1.36	0.66	0.27
	1	3.07414	XM_021577599.1	0	1.39	0.71	0.36
	1	4.13452	XM_021577670.1;XM_021577671.1	0	3.34	1.64	1.58
	1	21.6163	XM_021577710.1	0	6.46	3.65	2.96
	1	2.34819	XM_021577831.1;XM_021577832.1	0	3.75	2.29	2.32
	1	3.27938	XM_021577996.1	0	1.37	0.84	0.32
	1	14.2649	XM_021577999.1	0	13.73	6.62	1.76
	1	1.90507	XM_021578054.1	0	2.96	1.23	0.4
	1	1.30399	XM_021578103.1;XM_021578104.1;XM_021578105.1;XM_021578106.1;XM_021578107.1;XM_021578109.1;XM_021578110.1	0	1.04	0.49	0.24
	1	2.60662	XM_021578213.1;XM_021578214.1;XM_021578215.1;XM_021578218.1	0	1.59	1.02	0.59
	1	0.677344	XM_021578548.1	0	1.08	0.56	0.34
	1	1.87545	XM_021578749.1	0	2.76	2.39	1.92
	1	1.18536	XM_021578770.1;XM_021578771.1;XM_021578772.1;XM_021578773.1	0	1.57	0.99	0.77
	1	3.09475	XM_021578822.1	0	1.79	0.99	0.56
	1	0.973479	XM_021578825.1	0	1.06	0.76	0.57
	1	5.28426	XM_021578866.1	0	2.14	1.24	0.84
	1	1.59276	XM_021578869.1	0	1.43	1	0.6
	1	1.31412	XM_021579444.1	0	1.16	0.67	0.24
	1	5.99025	XM_021579642.1	0	5.22	3.96	2.83
	1	1.24896	XM_021579706.1	0	1.22	0.5	0.25
	1	1.39601	XM_021579737.1	0	1.38	1.19	0.72
	1	2.2567	XM_021579756.1	0	1.66	0.91	0.67
	1	2.3926	XM_021580007.1	0	2.77	2.09	1.6
	1	1.32464	XM_021580056.1	0	1.27	0.75	0.33
	1	4.85061	XM_021580275.1;XM_021580276.1;XM_021580277.1	0	1.23	0.69	0.19
	1	0.883264	XM_021580373.1	0	1.19	0.92	0.5
	1	2.3411	XM_021580677.1	0	2.5	1.73	1.48
	1	3.53684	XM_021580713.1	0	2.66	1.31	1.54
	1	1.12664	XM_021580894.1	0	1.3	0.89	0.61
	1	1.61493	XM_021580991.1	0	1.13	0.57	0.69
	1	3.36046	XM_021581117.1;XM_021581118.1;XM_021581119.1	0	2.01	1.16	1.02
	1	2.46674	XM_021581144.1	0	2.87	1.56	0.72
	1	1.97381	XM_021581732.1	0	1.95	1.36	0.61
	1	0.686112	XM_021581912.1	0	1.33	0.86	0.69
	1	15.2284	XM_021581946.1;XM_021581947.1	0	21.09	9.45	7.76
	1	3.51226	XM_021582439.1	0	1.68	1.44	0.85
	1	1.05951	XM_021582899.1	0	1.02	0.64	0.41
	1	2.01661	XM_021582920.1	0	1.75	1.34	1.13
	1	1.64303	XM_021583044.1	0	2.1	1.63	1.16
	1	7.52378	XM_021583637.1	0	8.78	3.46	3.19
	1	2.64942	XM_021583641.1;XM_021583642.1;XM_021583643.1	0	1.28	0.92	0.56
	1	3.33462	XM_021583785.1	0	1.67	1.03	0.4
	1	7.80785	XM_021583803.1;XM_021583804.1	0	5.07	2.51	1.43
	1	1.02868	XM_021583864.1	0	1.18	0.86	0.57
	1	5.153	XM_021583868.1;XM_021583869.1;XM_021583870.1;XM_021583871.1	0	3.47	1.96	0.58
	1	1.29103	XM_021583980.1;XM_021583981.1	0	1.06	0.81	0.69
	1	2.08065	XM_021584450.1	0	1.97	0.99	0.58
	1	3.81429	XM_021584634.1	0	2.14	1.6	0.89
	1	0.994524	XM_021584722.1;XM_021584805.1;XM_021584887.1	0	1.19	0.57	0.62
	1	3.21269	XM_021584735.1	0	2.26	1.12	0.41
	1	1.10091	XM_021584878.1;XM_021584879.1;XM_021584880.1;XM_021584881.1	0	1.04	0.31	0.47
	1	1.37477	XM_021585007.1	0	2.24	1.1	0.69
	1	3.11843	XM_021585079.1;XM_021585080.1	0	1.37	0.89	0.73
	1	2.12658	XM_021585126.1	0	1.63	0.88	0.56
	1	9.83383	XM_021585362.1	0	10.17	4.63	3.61
	1	3.90491	XM_021585701.1	0	1.57	1.27	0.88
	1	3.52916	XM_021585905.1	0	2.15	1.2	0.34
	1	1.40981	XM_021585914.1;XM_021585915.1;XM_021585916.1;XM_021585917.1	0	1.46	0.75	0.65
	1	4.27303	XM_021585940.1	0	1.18	0.58	0.4
	1	2.72427	XM_021585985.1	0	2.99	1.62	0.64
	1	13.0547	XM_021586425.1	0	6.98	3.38	2.01
	1	1.85392	XM_021586511.1	0	1.82	0.69	0.36
	1	1.34547	XM_021586775.1;XM_021586776.1	0	2.17	1.43	1.06
	1	4.80652	XM_021587278.1	0	4	2.25	0.76
	1	1.78323	XM_021587554.1;XM_021587555.1	0	2.36	1.63	1.4
	1	2.81605	XM_021587812.1	0	2.11	1.69	1.15
	1	1.12217	XM_021587967.1;XM_021587968.1	0	1.01	0.55	0.26
	1	7.42365	XM_021588009.1;XM_021588010.1;XM_021588011.1;XM_021588012.1;XM_021588013.1	0	10.52	8.23	4.23
	1	4.7493	XM_021588211.1	0	4.27	2.62	1.65
	1	1.91384	XM_021588238.1;XM_021588239.1;XM_021588240.1;XM_021588241.1	0	1.64	1.13	0.54
	1	1.58253	XM_021588316.1;XM_021588317.1;XM_021588319.1;XM_021588320.1	0	1.4	0.92	0.69
	1	1.61023	XM_021588473.1;XM_021588474.1;XM_021588475.1	0	1.65	0.8	0.16
	1	7.16579	XM_021588626.1	0	5.7	3.22	1.07
	1	1.57749	XM_021588876.1	0	1.62	1.06	1.15
	1	1.44492	XM_021588879.1;XM_021588880.1;XM_021588882.1	0	2	0.72	0.64
	1	2.42631	XM_021589020.1	0	1.52	1.07	0.48
	1	2.32343	XM_021589582.1	0	1.5	0.57	0.42
	1	1.77214	XM_021589888.1	0	1.15	0.53	0.53
	1	1.15967	XM_021590193.1	0	1.24	0.68	0.31
	1	1.25947	XM_021590384.1	0	1.11	0.54	0.51
	1	14.0415	XM_021590706.1;XM_021590707.1;XM_021590708.1;XM_021590709.1;XM_021590710.1;XM_021590711.1	0	15.24	6.51	3.22
	1	3.44943	XM_021590802.1;XM_021590803.1	0	1.39	0.63	0.17
	1	4.6907	XM_021591028.1	0	1.18	0.6	0.25
	1	2.84302	XM_021591238.1	0	1.65	0.8	0.52
	1	2.76658	XM_021593372.1;XM_021593376.1;XM_021593382.1	0	1.13	0.95	0.7
	1	5.52137	XM_021593712.1	0	4.74	4.36	2.46
	1	4.68426	XM_021595399.1	0	1.9	0.67	0.67
	1	6.55831	XM_021597282.1	0	5.6	2.7	1.59
	1	0.497317	XM_021597401.1	0	1.36	0.47	0.29
	1	1.62657	XM_021597574.1	0	1.78	1.19	0.67
	1	2.19293	XM_021597763.1;XM_021597772.1;XM_021597781.1;XM_021597790.1;XM_021597796.1;XM_021597802.1	0	1.56	0.7	0.19
	1	1.53942	XM_021597904.1;XM_021597905.1	0	1.34	0.85	0.34
	1	5.60362	XM_021598092.1	0	2.1	1.23	1.39
	1	1.17832	XM_021598190.1	0	1.25	0.89	0.72
	1	2.88768	XM_021598243.1	0	2.58	1.74	1.52
	1	1.62425	XM_021598440.1	0	2.03	1.56	0.98
	1	5.08798	XM_021598484.1	0	5.14	2.72	1.36
	1	22.9084	XM_021598719.1	0	14.04	6.74	3.09
	1	1.1043	XM_021599057.1	0	1.23	0.73	0.47
	1	2.13645	XM_021599332.1	0	2.54	2.05	1.15
	1	1.9212	XM_021599465.1;XM_021599466.1	0	1.62	1.02	0.41
	1	1.76668	XM_021600216.1;XM_021600217.1	0	1.56	0.72	0.41
	1	2.75369	XM_021600286.1;XM_021600287.1	0	1.24	0.46	0.25
	1	2.23728	XM_021600614.1;XM_021600615.1	0	1.01	0.79	0.77
	1	3.72885	XM_021600829.1	0	2.74	1.49	0.81
	1	2.79295	XM_021600929.1;XM_021600930.1;XM_021600931.1;XM_021600932.1;XM_021600933.1;XM_021600934.1;XM_021600935.1;XM_021600936.1	0	1.78	0.75	0.35
	1	2.54323	XM_021601018.1;XM_021601019.1	0	2.3	1.45	1.03
	1	1.90603	XM_021601115.1;XM_021601122.1;XM_021601130.1	0	1.2	0.93	0.48
	1	2.75929	XM_021601634.1;XM_021601635.1;XM_021601636.1;XM_021601637.1;XM_021601638.1;XM_021601639.1;XM_021601640.1;XM_021601641.1;XM_021601643.1	0	1.63	1.35	1.03
	1	1.48225	XM_021601668.1;XM_021601669.1;XM_021601670.1	0	1.02	0.44	0.28
	1	1.90077	XM_021601690.1;XM_021601698.1	0	2.93	1.63	2.18
	1	1.37021	XM_021601909.1	0	1.17	0.61	0.44
	1	1.49998	XM_021602408.1;XM_021602409.1;XM_021602410.1;XM_021602411.1;XM_021602412.1;XM_021602413.1;XM_021602414.1;XM_021602415.1;XM_021602417.1;XM_021602418.1;XM_021602419.1	0	1.73	1.04	1.1
	1	10.9478	XM_021602426.1	0	7.83	4.69	2.72
	1	1.97417	XM_021602465.1	0	3.1	2.21	1.76
	1	2.22379	XM_021602527.1	0	1.36	1.12	0.87
	1	3.25843	XM_021602762.1	0	2.17	1.76	1.2
	1	2.19139	XM_021603101.1	0	1.66	0.77	0.49
	1	2.68345	XM_021603240.1	0	2.88	1.22	0.87
	1	2.06219	XM_021603378.1	0	2.64	1.34	0.61
	1	1.20378	XM_021603568.1;XM_021603569.1	0	1.29	1.13	1.05
	1	2.79595	XM_021603696.1	0	1	0.68	0.46
	1	2.53088	XM_021603829.1;XM_021603830.1;XM_021603831.1;XM_021603832.1	0	1.79	1.51	1.08
	1	2.38419	XM_021603893.1;XM_021603894.1	0	1.03	0.5	0.25
	1	2.36927	XM_021604036.1	0	1.62	1.47	0.95
	1	1.63388	XM_021604208.1	0	1.29	1.08	0.6
	1	1.92715	XM_021604257.1	0	2.39	1.43	0.63
	1	7.57981	XM_021604358.1	0	7.87	3.82	2.99
	1	1.42733	XM_021604431.1	0	1.95	0.89	0.63
	1	2.39026	XM_021604487.1	0	1.07	0.3	0.42
	1	0.633738	XM_021604514.1	0	1.02	0.71	0.31
	1	4.98215	XM_021604684.1	0	2	1.06	0.5
	1	0.488817	XM_021604702.1	0	1.02	0.66	0.41
	1	0.847249	XM_021605054.1	0	2.33	1.88	1.02
	1	0.856621	XM_021605122.1	0	1.04	0.37	0.22
	1	379.815	XM_021605174.1	0	218.41	108.12	87.61
	1	2.11758	XM_021605324.1	0	1.25	0.5	0.31
	1	0.904291	XM_021605543.1;XM_021605552.1;XM_021605563.1;XM_021605572.1	0	1	0.4	0.41
	1	2.73343	XM_021605903.1	0	1.18	0.74	0.34
	1	7.79649	XM_021605968.1	0	4.96	2.37	1.11
	1	6.0444	XM_021606181.1;XM_021606193.1	0	1.61	1.27	0.79
	1	3.38965	XM_021606258.1	0	2.25	1.06	0.43
	1	6.98562	XM_021606382.1;XM_021606383.1;XM_021606384.1;XM_021606385.1	0	4.09	2.79	1.37
	1	1.53554	XM_021606414.1;XM_021606415.1;XM_021606418.1;XM_021606419.1	0	1.33	0.99	0.65
	1	19.8667	XM_021606628.1	0	8.55	3.9	2.72
	1	1.25441	XM_021606898.1;XM_021606899.1	0	1.51	0.63	0.35
	1	3.44105	XM_021607188.1;XM_021607189.1;XM_021607190.1;XM_021607191.1;XM_021607192.1;XM_021607194.1	0	2.72	1.63	1.05
	1	1.13534	XM_021607200.1	0	1.18	0.74	0.4
	1	3.893	XM_021607206.1;XM_021607213.1	0	3.22	2.14	1.11
	1	3.49717	XM_021607372.1	0	1.81	1.57	0.94
	1	1.59888	XM_021607643.1;XM_021607645.1	0	1.17	0.5	0.29
	1	4.33706	XM_021607816.1	0	1.88	1.48	0.73
	1	5.14172	XM_021607878.1	0	6.93	2.92	1.31
	1	1.20749	XM_021608001.1;XM_021608002.1;XM_021608004.1;XM_021608005.1	0	1.01	0.54	0.24
	1	4.89499	XM_021608073.1	0	7.83	2.62	1.88
	1	3.60308	XM_021608207.1	0	2.74	1.35	0.53
	1	3.38745	XM_021608331.1	0	1.59	1.36	1.16
	1	0.808855	XM_021608463.1	0	1.23	0.6	0.35
	1	2.46985	XM_021608478.1;XM_021608484.1	0	1.27	0.59	0.57
	1	1.95372	XM_021608545.1	0	1.64	0.84	0.53
	1	2.15185	XM_021609073.1;XM_021609074.1;XM_021609075.1;XM_021609076.1	0	1.18	0.84	0.46
	1	1.47198	XM_021609187.1	0	1.5	1.2	0.69
	1	11.6908	XM_021609590.1	0	6.99	5.56	3.83
	1	2.88946	XM_021609836.1	0	1.21	0.63	0.32
	1	4.09785	XM_021610182.1;XM_021610183.1;XM_021610184.1;XM_021610185.1;XM_021610186.1;XM_021610187.1;XM_021610188.1;XM_021610189.1;XM_021610190.1;XM_021610193.1	0	2.99	2.73	1.66
	1	2.18675	XM_021610441.1;XM_021610442.1	0	1.31	0.64	0.44
	1	1.74833	XM_021610703.1	0	1.12	0.95	0.8
	1	11.5869	XM_021610731.1	0	3.43	1.81	1.17
	1	14.0217	XM_021610740.1	0	7.24	3.56	2.49
	1	2.50034	XM_021611332.1	0	2.08	0.88	0.46
	1	3.15879	XM_021611741.1	0	2.51	1.78	1.85
	1	2.85792	XM_021611755.1	0	1.78	1.23	0.78
	1	2.68063	XM_021611773.1	0	1.87	1.33	1.01
	1	2.68979	XM_021611955.1;XM_021611956.1;XM_021611957.1;XM_021611958.1;XM_021611959.1	0	1.91	0.87	0.83
	1	1.46233	XM_021612379.1;XM_021612380.1	0	1.01	0.53	0.31
	1	3.92819	XM_021612514.1;XM_021612515.1;XM_021612517.1;XM_021612518.1;XM_021612519.1	0	2.24	1.97	1.23
	1	1.67672	XM_021612591.1;XM_021612592.1;XM_021612593.1	0	2.45	1.24	0.32
	1	1.18597	XM_021612888.1	0	1.17	0.88	0.54
	1	8.46901	XM_021612985.1;XM_021612995.1	0	6.21	3.95	2.53
	1	1.15379	XM_021613031.1	0	1.83	0.71	0.3
	1	1.44147	XM_021613176.1	0	1.74	0.76	0.52
	1	1.00745	XM_021613250.1;XM_021613251.1	0	1.13	0.9	0.85
	1	3.14621	XM_021613350.1	0	4.71	2.49	1.56
	1	2.3149	XM_021613379.1;XM_021613380.1	0	2.03	1.62	0.82
	1	4.19726	XM_021613766.1	0	3.17	0.86	0.93
	1	2.45075	XM_021613894.1;XM_021613895.1	0	1.56	1.31	1.04
	1	20.2253	XM_021613961.1;XM_021613962.1;XM_021613963.1;XM_021613964.1;XM_021613966.1	0	9.94	7.46	4.12
	1	2.7872	XM_021614044.1	0	1.78	1.13	0.47
	1	3.49481	XM_021614080.1	0	1.52	1.33	1.02
	1	3.12232	XM_021614327.1	0	2.94	2.16	0.98
	1	0.651773	XM_021614345.1	0	1.49	0.91	0.58
	1	2.30254	XM_021614439.1	0	1.42	1	0.73
	1	0.603499	XM_021614652.1	0	1.21	0.51	0.29
	1	1.39029	XM_021614683.1;XM_021614685.1	0	1.45	0.86	0.42
	1	2.24918	XM_021614753.1	0	1.92	1.27	0.77
	1	2.06775	XM_021614884.1;XM_021614885.1;XM_021614886.1;XM_021614887.1;XM_021614888.1	0	2.63	2.1	1.15
	1	2.67352	XM_021615091.1;XM_021615092.1;XM_021615093.1;XM_021615094.1;XM_021615095.1;XM_021615096.1;XM_021615097.1;XM_021615098.1;XM_021615099.1;XM_021615100.1;XM_021615101.1;XM_021615103.1;XM_021615104.1;XM_021615105.1;XM_021615106.1;XM_021615107.1;XM_021615108.1;XM_021615109.1;XM_021615110.1;XM_021615111.1;XM_021615112.1;XM_021615113.1;XM_021615114.1;XM_021615115.1;XM_021615116.1;XM_021615117.1;XM_021615…	0	4.46	3.66	2.01
	1	4.54457	XM_021615354.1	0	7.14	4.46	2.91
	1	1.90873	XM_021615371.1;XM_021615372.1;XM_021615374.1	0	2.44	1.53	1.29
	1	1.28179	XM_021615593.1	0	1.96	1.61	0.98
	1	4.56625	XM_021615606.1	0	7.97	5.77	4.17
	1	2.05667	XM_021615703.1	0	2.4	0.98	0.39
	1	1.74952	XM_021616073.1	0	2.3	1.46	0.95
	1	3.13053	XM_021616121.1;XM_021616122.1;XM_021616123.1;XM_021616124.1	0	2.13	1.25	0.85
	1	1.04696	XM_021616305.1	0	1.07	0.72	0.39
	1	4.45731	XM_021616526.1	0	2.79	1.79	1.03
	1	3.47726	XM_021616567.1	0	4.31	2.26	0.56
	1	1.23164	XM_021616568.1;XM_021616569.1;XM_021616570.1;XM_021616572.1;XM_021616573.1	0	1.45	0.47	0.55
	1	2.07718	XM_021616647.1	0	1.76	1	0.31
	1	0.659875	XM_021617730.1;XM_021617731.1;XM_021617732.1	0	1.01	0.63	0.39
	1	2.72482	XM_021617795.1;XM_021617796.1;XM_021617797.1;XM_021617798.1	0	2.55	1.72	1.56
	1	1.00762	XM_021617949.1;XM_021617950.1;XM_021617951.1;XM_021617952.1;XM_021617953.1;XM_021617954.1	0	1.37	0.63	0.33
	1	28.82	XM_021618137.1	0	7.12	3.72	2.89
	1	1.38946	XM_021618266.1	0	1.52	0.7	0.78
	1	1.2138	XM_021618267.1	0	1.87	0.7	0.85
	1	1.21514	XM_021618422.1	0	1.56	0.9	0.38
	1	4.21162	XM_021618465.1;XM_021618466.1;XM_021618467.1;XM_021618468.1;XM_021618469.1	0	1.8	0.79	0.36
	1	8.37986	XM_021618522.1	0	2.36	1.05	0.76
	1	1.43673	XM_021618528.1	0	2.04	1.15	0.61
	1	1.36379	XM_021618731.1;XM_021618732.1	0	1.74	1.57	1.17
	1	1.21069	XM_021618797.1	0	1.05	0.46	0.2
	1	7.55152	XM_021618976.1	0	5.61	3.38	1.42
	1	1.37557	XM_021619123.1	0	1.03	0.73	0.78
	1	2.15563	XM_021619286.1	0	1.31	0.55	0.37
	1	5.94956	XM_021619414.1;XM_021619415.1	0	2.66	1.16	0.97
	1	0.63282	XM_021619598.1	0	1.19	0.5	0.53
	1	1.23592	XM_021619669.1	0	1.06	0.93	0.6
	1	9.44219	XM_021620119.1	0	6.09	3.73	1.94
	1	1.13883	XM_021620354.1	0	1.28	0.65	0.14
	1	14.2608	XM_021620862.1	0	8.09	3.93	1.02
	1	9.57668	XM_021621298.1	0	5.08	4.63	2.88
	1	7.79065	XM_021621495.1	0	4.28	3.35	2.04
	1	8.20659	XM_021621682.1	0	4.23	1.82	2.51
	1	1.49802	XM_021621683.1;XM_021621684.1;XM_021621686.1;XM_021621687.1	0	1.34	1.03	0.91
	1	3.72361	XM_021621815.1	0	1.53	0.57	0.56
	1	2.27677	XM_021621829.1	0	1.06	0.94	0.74
	1	3.65325	XM_021621921.1;XM_021621922.1;XM_021621923.1	0	1.22	1.11	0.65
	1	1.24517	XM_021622239.1	0	2.06	0.82	0.37
	1	2.9584	XM_021622567.1	0	1.92	1.01	0.48
	1	14.0614	XM_021622601.1;XM_021622602.1	0	13.6	6.61	3.03
	1	0.686769	XM_021622667.1	0	1.04	0.7	0.28
	1	1.07905	XM_021622701.1	0	1.08	0.35	0.27
	1	3.05569	XM_021622768.1;XM_021622769.1;XM_021622770.1	0	1.21	0.78	0.68
	1	0.992569	XM_021623162.1	0	1.27	0.94	0.45
	1	1.49846	XM_021623167.1;XM_021623168.1;XM_021623169.1	0	1.41	0.9	0.53
	1	2.42975	XM_021623302.1;XM_021623303.1;XM_021623304.1;XM_021623305.1;XM_021623306.1	0	1.7	0.58	0.4
	1	3.21938	XM_021623382.1;XM_021623383.1	0	2.1	1.09	0.84
	1	3.75176	XM_021623515.1;XM_021623517.1	0	1.87	0.96	1.2
	1	4.45506	XM_021623518.1	0	3.38	1.48	0.8
	1	2.51364	XM_021623665.1;XM_021623666.1;XM_021623667.1	0	1.31	0.89	0.63
	1	4.26343	XM_021623679.1;XM_021623680.1	0	2.55	1.41	0.75
	1	18.5725	XM_021624365.1;XM_021624366.1	0	7.99	2.63	4.82
	1	1.07198	XM_021624454.1	0	1.35	0.53	0.26
	1	4.42451	XM_021624663.1	0	3.42	2.03	1.23
	1	6.72966	XM_021624986.1;XM_021624987.1;XM_021624988.1	0	3.1	2.31	1.36
	1	3.88311	XM_021625059.1;XM_021625060.1;XM_021625061.1;XM_021625062.1;XM_021625063.1;XM_021625064.1;XM_021625065.1;XM_021625066.1;XM_021625068.1;XM_021625069.1;XM_021625070.1;XM_021625071.1	0	3.58	2.53	1.32
	1	11.7054	XM_021625425.1;XM_021625426.1;XM_021625428.1;XM_021625429.1;XM_021625430.1	0	4.88	2.16	2.3
	1	0.850898	XM_021625454.1	0	1.25	0.74	0.31
	1	2.56366	XM_021625602.1	0	1.3	0.59	0.31

## Sheet: Cluster 29
Gene Table for Profile 29 (0.0,2.0,3.0,2.0)
Num. Genes Expected	Num. Genes Assigned	P-Value	Significant
770	129.708	0	(significant)
-------
Selected	Weight	FPKM.CG	Transcript.ID	FPKM.SW_1d	FPKM.SW_7d	FPKM.SW_14d	FPKM.SW_21d
	1	2.04471	NM_001124530.1	0	0.87	1.56	0.95
	1	1.74347	NM_001146167.1;XM_021562193.1;XM_021562194.1;XM_021562195.1;XM_021562196.1;XM_021562197.1	0	0.81	1.41	0.99
	1	2.52495	NM_001160704.1;XM_021601260.1	0	2.15	1.97	1.27
	1	2.03465	NM_001165119.1;XM_021587853.1	0	1.21	2.25	0.78
	1	0.280564	NM_001171853.1;XM_021608249.1;XM_021608250.1	0	0.54	1.05	0.37
	1	1.31472	XM_021556129.1	0	0.82	1.12	0.76
	1	1.19257	XM_021556184.1	0	0.51	1.41	0.85
	1	5.42354	XM_021556236.1	0	2.2	3.05	1.44
	1	3.56083	XM_021556532.1;XM_021556536.1	0	1.46	1.69	1.12
	1	1.83299	XM_021556873.1	0	0.55	1.32	0.96
	1	0.789115	XM_021556945.1;XM_021556946.1;XM_021556947.1;XM_021556948.1;XM_021556949.1	0	1.25	1.54	1.3
	1	4.64251	XM_021556995.1	0	0.8	1.24	0.59
	1	1.03819	XM_021557129.1	0	0.55	1.1	0.55
	1	2.86243	XM_021557213.1;XM_021557214.1	0	1.7	2.14	1.59
	1	1.1251	XM_021557256.1;XM_021557257.1;XM_021557258.1;XM_021557259.1	0	0.8	1.68	1.06
	1	2.28845	XM_021557294.1;XM_021557295.1;XM_021557296.1;XM_021557297.1	0	1.89	2.26	1.21
	1	1.15714	XM_021557349.1	0	0.6	1.1	0.34
	1	2.25731	XM_021557382.1;XM_021557383.1	0	1.63	2.22	1.48
	1	1.45749	XM_021557395.1;XM_021557397.1;XM_021557398.1;XM_021557399.1;XM_021557400.1;XM_021557401.1	0	0.81	1.14	0.62
	1	3.08427	XM_021557541.1;XM_021557542.1	0	2.02	2.23	1.48
	1	826.679	XM_021557544.1	0	718.24	748.21	668.09
	1	0.657026	XM_021557686.1	0	0.92	1.14	0.78
	1	1.05296	XM_021557687.1	0	0.59	1.08	0.49
	1	1.80855	XM_021557856.1;XM_021557857.1	0	0.5	1.2	0.41
	1	0.53679	XM_021558077.1;XM_021558078.1;XM_021558079.1	0	0.57	1.19	0.5
	1	3.00473	XM_021558132.1	0	0.61	1.01	0.4
	1	1.14991	XM_021558192.1;XM_021558193.1;XM_021558194.1;XM_021558195.1;XM_021558197.1	0	0.66	1.05	0.74
	1	1.41782	XM_021558276.1	0	1.31	1.78	0.98
	1	2.27283	XM_021558362.1;XM_021558363.1	0	1.33	2.41	0.77
	1	1.20596	XM_021558409.1	0	0.65	1.71	0.94
	1	0.70618	XM_021558476.1	0	0.42	1.06	0.79
	1	1.71452	XM_021558580.1;XM_021558581.1	0	0.48	1.22	0.55
	1	1.75578	XM_021558817.1	0	0.59	1.24	0.36
	1	3.72665	XM_021558832.1	0	1.15	2.74	1.72
	1	1.5087	XM_021558868.1;XM_021558873.1	0	0.75	1.54	0.75
	1	2.35525	XM_021559489.1;XM_021559490.1;XM_021559491.1;XM_021559492.1;XM_021559493.1	0	1.44	1.48	0.75
	1	1.97887	XM_021559563.1	0	0.71	1.31	0.45
	1	2.12797	XM_021559884.1	0	1.35	3.21	1.8
	1	2.21888	XM_021560231.1;XM_021560232.1;XM_021560233.1;XM_021560234.1;XM_021560235.1;XM_021560236.1;XM_021560238.1;XM_021560239.1;XM_021560240.1;XM_021560241.1;XM_021560242.1;XM_021560243.1	0	1.89	4.59	2.12
	1	1.19181	XM_021560386.1;XM_021560387.1;XM_021560388.1;XM_021560390.1;XM_021560391.1;XM_021560392.1;XM_021560393.1;XM_021560394.1	0	0.51	1.06	0.67
	1	1.54758	XM_021560553.1;XM_021560554.1	0	1.64	1.9	1.49
	1	4.8694	XM_021560795.1;XM_021560796.1	0	0.85	1.8	0.62
	1	2.03284	XM_021560854.1	0	0.9	1.19	0.75
	1	2.42312	XM_021560974.1	0	1.99	2.46	1.1
	1	2.22356	XM_021561197.1;XM_021561198.1	0	1.23	1.08	0.99
	1	3.35991	XM_021561264.1;XM_021561265.1	0	0.86	2.34	1.11
	1	2.5268	XM_021561305.1	0	1.25	1.82	1.26
	1	3.58382	XM_021561486.1;XM_021561494.1	0	1.7	1.65	1.18
	1	3.03677	XM_021561675.1	0	1.15	1.71	1.26
	1	2.28792	XM_021561711.1	0	1.24	1.63	1.16
	1	2.37694	XM_021561788.1	0	1.96	2.63	1.22
	1	1.90873	XM_021561915.1	0	1.44	1.47	1.05
	1	4.43975	XM_021561941.1	0	1.29	1.75	0.65
	1	5.27536	XM_021561985.1;XM_021561994.1;XM_021562003.1;XM_021562011.1;XM_021562019.1;XM_021562028.1;XM_021562044.1	0	2.31	2.74	1.34
	1	1.03979	XM_021562001.1	0	0.69	1.38	0.57
	1	0.514464	XM_021562099.1	0	0.45	1.07	0.88
	1	1.15076	XM_021562294.1	0	1.06	1.47	0.5
	1	1.56154	XM_021562413.1	0	0.82	1.29	0.65
	1	4.18237	XM_021562701.1;XM_021562702.1;XM_021562703.1;XM_021562704.1;XM_021562705.1;XM_021562706.1	0	2.18	2.56	1.9
	1	1.96053	XM_021562860.1;XM_021562870.1	0	0.79	1.42	0.91
	1	6.43055	XM_021562865.1	0	1.17	2.01	0.79
	1	1.04841	XM_021562903.1	0	0.96	1.43	1.18
	1	1.25589	XM_021563009.1;XM_021563010.1	0	1.59	1.98	1.21
	1	0.408099	XM_021563024.1;XM_021563026.1;XM_021563027.1;XM_021563028.1;XM_021563029.1;XM_021563030.1;XM_021563031.1;XM_021563032.1	0	0.68	1.26	1.15
	1	0.930062	XM_021563064.1;XM_021563065.1;XM_021563066.1;XM_021563067.1;XM_021563068.1;XM_021563069.1	0	0.9	1.13	0.53
	1	1.54551	XM_021563097.1;XM_021563098.1;XM_021563099.1	0	0.86	1.7	0.72
	1	1.40233	XM_021563236.1	0	0.94	1.05	0.66
	1	1.94542	XM_021563238.1;XM_021563239.1	0	0.85	1.08	0.79
	1	1.54552	XM_021563293.1;XM_021563294.1;XM_021563295.1	0	1.07	1.31	1.1
	1	1.69264	XM_021563354.1	0	0.57	1.33	0.57
	1	2.76349	XM_021563733.1	0	1.2	2.23	0.9
	1	1.26956	XM_021563753.1	0	1.17	1.12	1.2
	1	3.51311	XM_021563755.1;XM_021563756.1;XM_021563757.1;XM_021563758.1;XM_021563759.1	0	1.66	2.74	1.01
	1	9.94586	XM_021563828.1	0	3.65	6.57	2.64
	1	1.23649	XM_021563849.1;XM_021563850.1;XM_021563851.1;XM_021563852.1	0	1.13	1.31	0.75
	1	1.58339	XM_021563992.1	0	1.01	1.73	1.44
	1	6.96919	XM_021564016.1;XM_021564017.1;XM_021564018.1;XM_021564019.1;XM_021564020.1;XM_021564021.1;XM_021564022.1;XM_021564023.1	0	7.59	9.1	4.85
	1	1.94565	XM_021564078.1	0	0.51	1.13	0.84
	1	6.70385	XM_021564164.1;XM_021564172.1;XM_021564179.1;XM_021564183.1;XM_021564187.1	0	0.65	1.05	0.58
	1	1.01024	XM_021564358.1	0	0.55	1.25	0.41
	1	1.63147	XM_021564437.1	0	0.6	1.67	0.91
	1	2.27458	XM_021564574.1	0	1.9	3.15	1.91
	1	2.13835	XM_021564663.1;XM_021564664.1	0	0.6	1.19	0.57
	1	3.11779	XM_021564680.1;XM_021564689.1;XM_021564695.1	0	1.23	1.38	1.06
	1	6.84208	XM_021564736.1	0	2.85	3.68	1.45
	1	2.33232	XM_021564763.1	0	1.11	1.17	0.65
	1	1.09554	XM_021564784.1	0	0.84	1.27	0.74
	1	2.35056	XM_021564818.1	0	1.9	2.55	1.12
	1	1.20711	XM_021564888.1;XM_021564889.1	0	0.64	1.12	0.31
	1	1.05265	XM_021564902.1;XM_021564903.1	0	1.05	1.65	0.48
	1	1.78088	XM_021564981.1	0	0.52	1.16	0.76
	1	0.916797	XM_021565021.1;XM_021565022.1;XM_021565023.1;XM_021565024.1	0	0.98	1.21	1.11
	1	2.36706	XM_021565025.1;XM_021565026.1	0	0.62	1.32	0.62
	1	11.5313	XM_021565167.1;XM_021565168.1	0	2	4.43	2.52
	1	1.50573	XM_021565280.1;XM_021565281.1;XM_021565283.1	0	0.52	1.05	0.52
	1	0.983674	XM_021565403.1	0	0.84	1.96	1.24
	1	2.75869	XM_021565441.1;XM_021565442.1	0	0.62	1.48	0.61
	1	0.902581	XM_021565605.1;XM_021565606.1;XM_021565608.1	0	0.89	1.06	0.44
	1	1.80789	XM_021565635.1	0	0.55	1.1	0.42
	1	3.29229	XM_021565658.1	0	1.12	2.76	1.12
	1	1.85346	XM_021565669.1	0	0.81	1.3	0.67
	1	0.611379	XM_021565691.1;XM_021565692.1	0	0.77	1.12	0.97
	1	4.69353	XM_021565720.1	0	0.48	1.38	0.56
	1	10.7079	XM_021565892.1	0	2.73	7.21	4.25
	1	1.0233	XM_021565975.1	0	0.82	1.1	0.54
	1	0.627572	XM_021565977.1;XM_021565978.1	0	0.76	1.47	0.65
	1	2.17651	XM_021566152.1;XM_021566153.1	0	0.58	1.12	0.69
	1	0.727385	XM_021566158.1	0	0.56	1.21	0.32
	1	1.86514	XM_021566201.1;XM_021566202.1;XM_021566203.1	0	0.86	1.1	0.6
	1	3.82074	XM_021566308.1	0	1.54	3.77	1.44
	1	2.60725	XM_021566336.1;XM_021566337.1;XM_021566338.1;XM_021566339.1;XM_021566341.1;XM_021566342.1;XM_021566343.1;XM_021566344.1;XM_021566345.1;XM_021566346.1;XM_021566347.1;XM_021566348.1;XM_021566349.1;XM_021566350.1;XM_021566352.1;XM_021566353.1;XM_021566354.1	0	0.57	1.36	0.68
	1	1.98561	XM_021566372.1;XM_021566373.1;XM_021566374.1	0	0.87	1.38	0.52
	1	1.38763	XM_021566469.1;XM_021566477.1	0	0.88	1.1	0.59
	1	1.49413	XM_021566510.1	0	1.12	1.22	1.35
	1	2.78413	XM_021566906.1	0	1.24	1.35	0.91
	1	0.881755	XM_021566970.1	0	0.45	1.27	0.55
	1	34.7967	XM_021567172.1	0	7.84	11	6.74
	1	1.22307	XM_021567232.1	0	0.5	1.32	0.47
	1	1.22864	XM_021567255.1	0	0.81	1.36	0.39
	1	2.53996	XM_021567265.1	0	0.79	1.44	0.49
	1	3.00214	XM_021567570.1	0	1.42	2.7	0.81
	1	1.23092	XM_021567598.1;XM_021567607.1	0	0.92	1.45	1.29
	1	3.78417	XM_021567649.1	0	2.59	3.61	3.29
	1	1.69555	XM_021567791.1;XM_021567798.1;XM_021567812.1	0	1.31	1.46	1.11
	1	1.80212	XM_021567803.1;XM_021567804.1	0	0.71	1.57	1.04
	1	1.67715	XM_021567942.1	0	0.98	1.31	0.86
	1	1.70253	XM_021568198.1	0	0.81	1.72	0.79
	1	1.45635	XM_021568226.1	0	0.66	1.55	1.01
	1	1.81005	XM_021568336.1;XM_021568337.1;XM_021568338.1;XM_021568339.1;XM_021568340.1;XM_021568342.1;XM_021568343.1	0	0.6	1.5	0.56
	1	14.6342	XM_021568372.1	0	3.33	3.8	2.16
	1	2.38583	XM_021568513.1	0	2.25	2.12	1.57
	1	3.14028	XM_021568649.1	0	2.04	2.22	1.29
	1	2.50649	XM_021568723.1	0	1.09	1.08	0.72
	1	3.36195	XM_021568756.1;XM_021568757.1;XM_021568758.1;XM_021568759.1;XM_021568760.1;XM_021568762.1	0	1.92	2.41	1.31
	1	4.4882	XM_021568942.1;XM_021568943.1;XM_021568944.1;XM_021568946.1;XM_021568947.1;XM_021568948.1;XM_021568949.1;XM_021568950.1	0	1.05	2.13	1.51
	1	1.91385	XM_021568983.1;XM_021568984.1;XM_021568985.1	0	1.04	1.14	0.73
	1	2.01537	XM_021569007.1;XM_021569008.1;XM_021569010.1	0	0.55	1	0.29
	1	1.91987	XM_021569068.1;XM_021569070.1;XM_021569071.1;XM_021569072.1;XM_021569073.1;XM_021569074.1;XM_021569075.1;XM_021569076.1;XM_021569077.1;XM_021569078.1;XM_021569079.1;XM_021569081.1;XM_021569082.1;XM_021569083.1;XM_021569084.1;XM_021569085.1;XM_021569086.1;XM_021569087.1;XM_021569088.1;XM_021569089.1;XM_021569090.1;XM_021569092.1;XM_021569093.1;XM_021569094.1;XM_021569095.1;XM_021569096.1;XM_021569…	0	1.09	1.28	1.03
	1	1.30883	XM_021569195.1;XM_021569197.1;XM_021569198.1	0	1.22	2.38	1.89
	1	2.40173	XM_021569212.1;XM_021569213.1	0	0.98	2.02	0.9
	1	3.27395	XM_021569291.1;XM_021569292.1;XM_021569293.1;XM_021569294.1;XM_021569295.1	0	2.31	3.23	2.34
	1	3.28354	XM_021569313.1	0	1.85	3.07	1.95
	1	0.631804	XM_021569341.1;XM_021569342.1;XM_021569343.1;XM_021569344.1	0	0.54	1.23	0.57
	1	18.1143	XM_021569350.1;XM_021569351.1	0	3.41	6.36	4.48
	1	3.43087	XM_021569419.1;XM_021569420.1;XM_021569421.1	0	1.51	3.82	2.18
	1	2.35631	XM_021569442.1	0	0.81	1.46	0.74
	1	1.5633	XM_021569499.1;XM_021569500.1;XM_021569501.1;XM_021569502.1;XM_021569503.1;XM_021569504.1;XM_021569505.1;XM_021569507.1;XM_021569508.1;XM_021569509.1;XM_021569510.1;XM_021569511.1;XM_021569512.1;XM_021569513.1;XM_021569514.1	0	0.58	1.33	0.52
	1	2.05006	XM_021569812.1;XM_021569813.1;XM_021569814.1	0	1.17	1.43	0.7
	1	0.997512	XM_021569863.1;XM_021569864.1;XM_021569865.1;XM_021569866.1	0	0.58	1.14	0.44
	1	1.50855	XM_021569886.1	0	0.8	1.49	0.56
	1	2.47506	XM_021570010.1	0	1.3	1.45	1.03
	1	1.88448	XM_021570086.1;XM_021570093.1	0	1.35	1.36	0.88
	1	1.1344	XM_021570236.1	0	0.76	1.5	0.66
	1	1.70876	XM_021570717.1;XM_021570718.1	0	0.67	1.15	0.44
	1	1.30964	XM_021570875.1	0	1.04	1.3	1.02
	1	1.40955	XM_021570947.1;XM_021570948.1	0	0.59	1.32	0.53
	1	2.5709	XM_021571029.1;XM_021571030.1;XM_021571031.1;XM_021571032.1;XM_021571033.1;XM_021571034.1	0	0.99	2.53	1.82
	1	1.03017	XM_021571040.1;XM_021571041.1	0	0.73	1.08	1.03
	1	0.362151	XM_021571042.1;XM_021571043.1	0	0.4	1.1	0.49
	1	1.03139	XM_021571174.1;XM_021571175.1;XM_021571176.1;XM_021571177.1	0	0.55	1.14	0.94
	1	2.67878	XM_021571183.1;XM_021571184.1;XM_021571185.1	0	0.95	1.26	0.66
	1	2.10526	XM_021571395.1	0	1.09	1.17	1.03
	1	1.60161	XM_021571473.1;XM_021571474.1;XM_021571475.1;XM_021571476.1;XM_021571477.1	0	0.61	1.03	0.54
	1	1.52432	XM_021571644.1;XM_021571645.1;XM_021571646.1	0	1.2	1.6	0.69
	1	4.27516	XM_021571663.1;XM_021571664.1	0	1.39	1.65	0.94
	1	1.15353	XM_021571669.1;XM_021571670.1;XM_021571671.1;XM_021571672.1	0	0.5	1.19	0.82
	1	2.97496	XM_021571705.1	0	0.68	1.23	0.52
	1	3.23115	XM_021571764.1	0	0.9	1.31	1.23
	1	1.217	XM_021571825.1	0	0.56	1.49	0.68
	1	7.45996	XM_021571859.1;XM_021571860.1	0	1.31	2.7	1.07
	1	6.23469	XM_021571873.1;XM_021571874.1	0	1.19	2.06	1.85
	1	1.40024	XM_021571879.1	0	0.66	1.17	0.57
	1	4.12355	XM_021571966.1;XM_021571967.1;XM_021571968.1;XM_021571969.1	0	1.01	2.17	1.53
	1	3.40467	XM_021572013.1	0	1.72	2.16	0.9
	1	1.5929	XM_021572087.1	0	0.76	1.35	0.59
	1	1.20096	XM_021572102.1;XM_021572103.1	0	0.93	1.17	0.54
	1	2.39737	XM_021572118.1	0	1.06	1.65	1.05
	1	0.99481	XM_021572409.1	0	0.94	1.61	0.82
	1	2.40599	XM_021572441.1	0	1.42	1.65	0.99
	1	1.09825	XM_021572473.1	0	0.48	1.17	0.6
	1	1.68049	XM_021572578.1	0	1.23	1.12	1.11
	1	2.43314	XM_021572622.1;XM_021572623.1;XM_021572624.1;XM_021572626.1;XM_021572627.1;XM_021572628.1	0	1.04	1.11	0.72
	1	1.49995	XM_021572635.1;XM_021572637.1;XM_021572638.1;XM_021572639.1;XM_021572640.1;XM_021572641.1	0	0.61	1.1	0.39
	1	2.7498	XM_021572671.1;XM_021572672.1	0	1.23	1.55	0.68
	1	1.75375	XM_021572706.1	0	0.67	1.61	0.5
	1	4.00439	XM_021572715.1	0	1.26	3.47	1.75
	1	1.61655	XM_021572818.1	0	1.35	1.75	0.87
	1	1.96733	XM_021573076.1	0	0.72	1.12	0.39
	1	1.68618	XM_021573379.1	0	1.24	2.12	1.4
	1	1.28913	XM_021573531.1	0	0.68	1	0.52
	1	9.32028	XM_021573569.1	0	7.64	10.43	6.4
	1	0.896621	XM_021573570.1	0	0.56	1.36	0.82
	1	6.93707	XM_021573671.1	0	2.44	2.7	1.7
	1	1.71397	XM_021573770.1	0	1.12	1.26	0.75
	1	1.24958	XM_021573876.1;XM_021573877.1;XM_021573878.1;XM_021573880.1	0	0.57	1.33	0.62
	1	4.03958	XM_021573977.1;XM_021573978.1;XM_021573979.1;XM_021573981.1;XM_021573982.1;XM_021573983.1;XM_021573984.1	0	2.36	3.92	2.4
	1	0.771056	XM_021574009.1	0	0.49	1.02	0.75
	1	3.50852	XM_021574315.1	0	1.15	2.64	2.01
	1	2.41078	XM_021574528.1	0	0.62	1.01	0.29
	1	2.40617	XM_021574724.1;XM_021574732.1;XM_021574739.1	0	1.28	1.16	0.97
	1	1.57816	XM_021574759.1	0	0.72	1.22	0.69
	1	1.27905	XM_021574845.1;XM_021574846.1;XM_021574847.1	0	0.54	1.07	0.56
	1	0.707906	XM_021574968.1	0	0.43	1.01	0.45
	1	3.81988	XM_021575309.1	0	1.35	2.32	1.81
	1	0.607424	XM_021575407.1;XM_021575408.1;XM_021575410.1	0	0.45	1.08	0.55
	1	1.2124	XM_021575442.1	0	0.41	1.06	0.63
	1	1.51004	XM_021575554.1;XM_021575555.1;XM_021575556.1;XM_021575557.1;XM_021575558.1;XM_021575559.1	0	1.14	1.21	0.78
	1	2.83226	XM_021575935.1;XM_021575936.1;XM_021575937.1	0	1.97	3.16	1.12
	1	1.34288	XM_021575953.1;XM_021575954.1;XM_021575955.1;XM_021575956.1;XM_021575957.1;XM_021575958.1;XM_021575959.1	0	0.82	1.01	0.68
	1	3.05543	XM_021576137.1	0	1.49	1.71	1.23
	1	2.75446	XM_021576179.1;XM_021576181.1;XM_021576182.1	0	2.65	2.72	1.63
	1	2.9899	XM_021576226.1;XM_021576227.1;XM_021576228.1	0	0.85	1.67	1.27
	1	0.566595	XM_021576284.1;XM_021576285.1;XM_021576286.1	0	0.68	1.23	1.05
	1	0.795432	XM_021576329.1;XM_021576330.1;XM_021576331.1;XM_021576332.1;XM_021576333.1;XM_021576335.1;XM_021576336.1;XM_021576337.1;XM_021576338.1;XM_021576339.1	0	0.55	1.24	0.69
	1	1.59933	XM_021576350.1;XM_021576351.1;XM_021576352.1;XM_021576353.1;XM_021576354.1;XM_021576355.1;XM_021576356.1;XM_021576357.1;XM_021576359.1;XM_021576360.1;XM_021576361.1	0	0.69	1.08	0.57
	1	2.74064	XM_021576407.1	0	1.67	1.58	0.9
	1	15.8728	XM_021576560.1;XM_021576561.1	0	7.33	8.53	4.02
	1	2.64842	XM_021576639.1	0	1.26	1.96	1.07
	1	1.26089	XM_021576777.1	0	0.83	1.36	1.01
	1	1.00233	XM_021576963.1	0	0.61	1.49	0.63
	1	2.81295	XM_021576968.1;XM_021576969.1	0	0.99	2.89	1.17
	1	4.00487	XM_021576996.1;XM_021576997.1	0	0.88	1.23	0.78
	1	16.0773	XM_021577064.1	0	3.07	5.46	1.28
	1	2.9153	XM_021577234.1	0	1.18	2.99	1.49
	1	0.676551	XM_021577289.1	0	0.93	1.02	0.48
	1	4.8862	XM_021577385.1;XM_021577386.1	0	2.95	6.61	2.33
	1	5.80431	XM_021577395.1	0	1.98	1.91	1.07
	1	2.43591	XM_021577402.1	0	1.13	1.32	1.2
	1	1.30793	XM_021577492.1	0	0.75	1.29	0.48
	1	2.77161	XM_021577520.1	0	0.59	1.45	1.1
	1	1.28496	XM_021577616.1	0	1.25	1.15	0.77
	1	0.589999	XM_021577653.1	0	1.13	2.51	1.64
	1	3.86425	XM_021577706.1	0	0.78	1.9	0.75
	1	1.30288	XM_021577867.1	0	0.54	1.01	0.66
	1	1.85789	XM_021577886.1	0	0.99	1.47	0.96
	1	0.866107	XM_021577914.1	0	0.9	1.07	0.76
	1	0.824496	XM_021578010.1	0	0.82	1.27	0.61
	1	1.31432	XM_021578194.1;XM_021578195.1	0	0.79	1.53	0.53
	1	1.85155	XM_021578346.1	0	0.92	1.02	0.81
	1	1.35945	XM_021578398.1	0	1.65	1.55	1.23
	1	1.72281	XM_021578518.1	0	1.36	1.77	1.67
	1	1.7888	XM_021578539.1	0	0.78	1.39	0.36
	1	3.33618	XM_021578635.1	0	2.07	3.79	1.8
	1	2.11011	XM_021578639.1	0	0.81	1.03	0.8
	1	1.88211	XM_021578851.1;XM_021578852.1	0	0.38	1	0.54
	1	8.83842	XM_021578859.1;XM_021578860.1;XM_021578861.1;XM_021578862.1;XM_021578863.1;XM_021578864.1;XM_021578865.1;XM_021578867.1;XM_021578868.1	0	3.65	6.17	3.25
	1	3.30684	XM_021578991.1;XM_021578992.1	0	3.17	3.52	1.84
	1	1.90064	XM_021579116.1;XM_021579117.1;XM_021579118.1;XM_021579119.1;XM_021579120.1;XM_021579121.1;XM_021579122.1;XM_021579123.1	0	1.74	1.82	0.9
	1	0.739348	XM_021579174.1;XM_021579175.1	0	0.7	1.24	0.74
	1	1.11122	XM_021579331.1	0	0.88	1.39	0.68
	1	1.97822	XM_021579350.1;XM_021579351.1	0	1.13	1.2	0.57
	1	2.41332	XM_021579407.1;XM_021579408.1;XM_021579409.1	0	0.87	1.87	1.7
	1	1.71477	XM_021579499.1;XM_021579501.1	0	0.6	1.26	0.71
	1	1.85111	XM_021580134.1	0	1.74	1.6	1.24
	1	5.03026	XM_021580229.1;XM_021580230.1;XM_021580231.1	0	1.57	2.14	1.24
	1	3.94675	XM_021580334.1	0	1.51	3.5	2.06
	1	8.90709	XM_021580359.1;XM_021580360.1	0	2.24	4.31	1.55
	1	1.26457	XM_021580539.1;XM_021580540.1	0	1.3	1.35	1.01
	1	4.16729	XM_021580565.1	0	2.51	3.81	1.7
	1	0.760841	XM_021580585.1;XM_021580587.1;XM_021580588.1;XM_021580589.1;XM_021580590.1	0	0.81	1.1	0.89
	1	2.78916	XM_021580902.1	0	1.71	2.53	1.01
	1	3.94531	XM_021581021.1	0	1.4	2.03	1.62
	1	1.27013	XM_021581214.1	0	0.69	1.08	0.85
	1	1.62442	XM_021581280.1	0	1.12	1.52	0.58
	1	1.80826	XM_021581341.1;XM_021581342.1	0	0.78	1.19	0.57
	1	1.30202	XM_021581378.1;XM_021581379.1;XM_021581380.1;XM_021581381.1;XM_021581382.1	0	0.92	1.16	0.86
	1	1.48511	XM_021581398.1	0	0.58	1.22	0.61
	1	1649.64	XM_021581411.1	0	1455.69	1630.47	961.21
	1	1.44426	XM_021581637.1;XM_021581638.1	0	1.01	2.35	1.03
	1	3.56359	XM_021581648.1;XM_021581649.1;XM_021581650.1	0	1.12	2.17	0.94
	1	1.22386	XM_021581832.1;XM_021581833.1	0	0.55	1.04	0.53
	1	1.59495	XM_021581909.1	0	2.12	2.3	1.54
	1	3.54537	XM_021581933.1	0	1.48	1.91	0.89
	1	0.99869	XM_021581990.1;XM_021581991.1;XM_021581992.1	0	0.54	1.25	1.06
	1	2.62408	XM_021582057.1	0	1.87	2.6	0.98
	1	1.60151	XM_021582075.1;XM_021582076.1	0	1.45	1.38	1.21
	1	1.44671	XM_021582096.1	0	0.66	1.23	1.17
	1	2.66586	XM_021582318.1	0	0.92	1.58	0.5
	1	0.721544	XM_021582359.1	0	0.82	1.11	0.85
	1	7.48629	XM_021582382.1	0	3.9	6.2	2.95
	1	2.18777	XM_021582385.1	0	0.85	1.19	0.46
	1	1.75175	XM_021582387.1;XM_021582388.1;XM_021582389.1;XM_021582390.1;XM_021582391.1	0	1.1	1.55	1.04
	1	5.70308	XM_021582404.1	0	1.27	3.19	2.08
	1	0.819504	XM_021582450.1;XM_021582451.1;XM_021582452.1;XM_021582453.1;XM_021582454.1;XM_021582456.1;XM_021582457.1;XM_021582458.1;XM_021582459.1;XM_021582460.1;XM_021582461.1;XM_021582462.1;XM_021582463.1;XM_021582464.1;XM_021582465.1;XM_021582466.1;XM_021582467.1;XM_021582468.1;XM_021582469.1;XM_021582470.1;XM_021582472.1;XM_021582473.1;XM_021582474.1;XM_021582475.1;XM_021582476.1;XM_021582478.1;XM_021582…	0	0.71	1.15	0.61
	1	1.00033	XM_021582553.1;XM_021582554.1;XM_021582555.1;XM_021582556.1;XM_021582557.1;XM_021582559.1;XM_021582560.1;XM_021582561.1;XM_021582562.1;XM_021582563.1;XM_021582564.1;XM_021582565.1;XM_021582566.1	0	0.55	1.1	0.79
	1	2.48807	XM_021582579.1;XM_021582580.1;XM_021582581.1;XM_021582582.1;XM_021582583.1;XM_021582584.1;XM_021582585.1	0	0.94	2.06	1.05
	1	2.56697	XM_021582615.1	0	0.46	1.18	0.48
	1	1.13987	XM_021582616.1	0	0.89	1	0.85
	1	3.12833	XM_021582707.1;XM_021582708.1	0	1.16	2.12	0.91
	1	4.62515	XM_021582871.1	0	3.25	5.62	2.59
	1	1.09394	XM_021582885.1;XM_021582886.1	0	0.73	1.05	0.51
	1	1.38223	XM_021583038.1	0	0.41	1.04	0.66
	1	3.60464	XM_021583125.1	0	1.67	2.02	0.88
	1	4.18861	XM_021583216.1	0	2.29	4.24	1.57
	1	1.23447	XM_021583221.1;XM_021583222.1	0	0.45	1.07	0.83
	1	2.84882	XM_021583294.1;XM_021583295.1;XM_021583296.1	0	0.81	2.21	1.04
	1	20.0385	XM_021583309.1;XM_021583310.1	0	3.25	6.4	1.46
	1	1.64326	XM_021583333.1	0	1.05	1.43	0.71
	1	4.48263	XM_021583368.1	0	1.65	2.22	2.08
	1	3.72583	XM_021583394.1	0	0.64	1.44	0.66
	1	1.4406	XM_021583464.1	0	0.73	1.72	0.71
	1	1.23782	XM_021583513.1	0	0.63	1.07	0.69
	1	0.958707	XM_021583570.1;XM_021583572.1	0	0.6	1.17	0.35
	1	0.951907	XM_021583787.1	0	0.78	1.25	0.38
	1	4.57346	XM_021583790.1;XM_021583791.1	0	1.16	2.4	0.85
	1	1.54825	XM_021583794.1	0	0.68	1.22	0.53
	1	2.51145	XM_021583819.1;XM_021583820.1;XM_021583821.1;XM_021583823.1;XM_021583824.1;XM_021583825.1;XM_021583826.1;XM_021583828.1;XM_021583829.1;XM_021583830.1;XM_021583831.1	0	2.2	2.88	1.05
	1	1.26467	XM_021583930.1	0	0.77	1.01	0.79
	1	3.91362	XM_021584041.1	0	3.5	5.07	4.34
	1	2.73692	XM_021584046.1	0	0.96	2.38	1.02
	1	3.38931	XM_021584087.1;XM_021584089.1	0	1.9	2.05	1
	1	1.00934	XM_021584201.1	0	0.45	1.18	0.47
	1	2.04284	XM_021584285.1;XM_021584286.1	0	0.79	1.5	0.51
	1	1.36257	XM_021584347.1	0	0.66	1.05	0.62
	1	9.06106	XM_021584351.1;XM_021584352.1	0	5	4.74	3.54
	1	1.32897	XM_021584481.1	0	0.87	2.16	1.25
	1	0.670869	XM_021584536.1	0	0.74	1.57	0.85
	1	2.15586	XM_021584588.1;XM_021584589.1;XM_021584590.1;XM_021584591.1	0	2.01	1.87	1.15
	1	1.35348	XM_021584601.1	0	0.56	1.5	0.66
	1	2.07074	XM_021584691.1	0	2.46	2.49	1.35
	1	1.3203	XM_021584788.1	0	1.94	2.49	2.5
	1	1.23124	XM_021584790.1	0	0.72	1.69	0.87
	1	1.39497	XM_021584962.1;XM_021584963.1;XM_021584964.1	0	0.6	1.57	0.67
	1	2.40732	XM_021584993.1	0	0.89	1.21	1.01
	1	2.19562	XM_021585062.1;XM_021585063.1;XM_021585064.1;XM_021585065.1	0	0.7	1.76	1.43
	1	2.1106	XM_021585099.1	0	1.48	1.73	1.12
	1	2.83369	XM_021585199.1;XM_021585200.1;XM_021585201.1;XM_021585203.1;XM_021585204.1	0	1.67	2.29	1.41
	1	1.17452	XM_021585205.1;XM_021585206.1	0	0.64	1.65	1.11
	1	1.07527	XM_021585739.1;XM_021585740.1;XM_021585741.1;XM_021585742.1;XM_021585743.1;XM_021585744.1	0	1.09	2.85	1.54
	1	1.41167	XM_021585745.1;XM_021585746.1;XM_021585747.1	0	0.45	1.02	0.56
	1	1.53383	XM_021585853.1	0	0.41	1.09	0.52
	1	2.79689	XM_021585935.1;XM_021585936.1;XM_021585937.1	0	0.67	1.17	0.31
	1	0.928061	XM_021585975.1	0	1.4	1.71	0.72
	1	1.00823	XM_021585995.1;XM_021585996.1;XM_021585997.1	0	0.99	1.41	1.48
	1	2.16795	XM_021586019.1;XM_021586020.1	0	0.82	1.04	0.56
	1	1.52415	XM_021586028.1	0	0.64	1.27	1.09
	1	3.44434	XM_021586062.1;XM_021586063.1	0	3.53	3.45	2.59
	1	1.39698	XM_021586115.1	0	0.63	1.34	0.77
	1	7.10746	XM_021586191.1	0	1.87	1.98	2.15
	1	2.20776	XM_021586238.1	0	0.86	1.08	0.47
	1	3.21646	XM_021586321.1	0	0.74	1.58	0.72
	1	1.469	XM_021586459.1;XM_021586460.1	0	1.18	1.79	0.56
	1	1.62369	XM_021586468.1	0	1.09	1.41	0.53
	1	2.92606	XM_021586504.1;XM_021586505.1	0	0.69	1.77	1.08
	1	1.45782	XM_021586543.1;XM_021586544.1;XM_021586545.1	0	0.49	1.07	0.45
	1	1.75747	XM_021586594.1;XM_021586595.1	0	1.06	1.73	0.88
	1	6.0904	XM_021586893.1	0	0.94	1.47	1.11
	1	3.33699	XM_021587076.1	0	1.24	2.25	0.98
	1	2.56177	XM_021587172.1;XM_021587173.1	0	0.97	1.45	0.94
	1	8.98887	XM_021587182.1;XM_021587183.1;XM_021587184.1;XM_021587185.1	0	1.56	3.59	2.88
	1	4.24235	XM_021587198.1;XM_021587199.1	0	1.65	1.96	1.46
	1	9.59329	XM_021587309.1	0	2.52	3.45	1.55
	1	1.39687	XM_021587310.1	0	1.03	1.14	0.77
	1	0.414133	XM_021587559.1;XM_021587560.1;XM_021587561.1;XM_021587562.1	0	0.6	1.42	0.53
	1	1.01219	XM_021587581.1;XM_021587582.1;XM_021587583.1;XM_021587584.1;XM_021587585.1	0	0.92	1.12	0.76
	1	6.47316	XM_021587663.1	0	1.94	2.33	1.76
	1	2.90794	XM_021587678.1	0	0.53	1.02	0.28
	1	1.50235	XM_021587711.1	0	0.61	1	0.35
	1	30.9425	XM_021587795.1	0	15.86	19.15	9.6
	1	2.7942	XM_021587842.1;XM_021587843.1	0	1.41	1.52	0.81
	1	3.22015	XM_021588089.1;XM_021588090.1;XM_021588091.1	0	0.84	2.37	1.01
	1	1.41153	XM_021588127.1	0	0.78	1.13	0.66
	1	4.08668	XM_021588195.1;XM_021588196.1;XM_021588197.1;XM_021588198.1;XM_021588199.1	0	1.2	1.62	1.11
	1	1.66469	XM_021588242.1;XM_021588243.1	0	0.74	1.78	0.89
	1	2.41999	XM_021588275.1	0	1.48	2.4	0.7
	1	1.39954	XM_021588283.1;XM_021588284.1;XM_021588285.1;XM_021588288.1;XM_021588289.1	0	0.6	1.1	0.74
	1	1.04981	XM_021588292.1	0	0.8	1.38	1.08
	1	0.616119	XM_021588300.1;XM_021588301.1	0	0.9	1.65	0.78
	1	1.48313	XM_021588523.1	0	0.59	1.67	0.75
	1	2.16248	XM_021588649.1	0	1.03	1.3	0.54
	1	1.76544	XM_021588827.1;XM_021588828.1;XM_021588829.1;XM_021588830.1;XM_021588831.1;XM_021588833.1;XM_021588834.1	0	1.72	1.69	1.18
	1	1.28763	XM_021588851.1;XM_021588862.1;XM_021588870.1	0	0.96	1.11	0.73
	1	2.09588	XM_021588930.1;XM_021588931.1	0	1.33	2.14	1.05
	1	2.67021	XM_021588942.1	0	0.64	1.58	0.8
	1	5.13944	XM_021588974.1	0	4.32	4.31	3.41
	1	3.17739	XM_021589021.1	0	2.14	3.22	1.53
	1	1.73728	XM_021589028.1;XM_021589029.1;XM_021589030.1;XM_021589031.1;XM_021589033.1	0	0.92	1.41	0.71
	1	1.03381	XM_021589040.1;XM_021589041.1	0	0.47	1.35	0.56
	1	2.18889	XM_021589067.1;XM_021589068.1	0	1.31	2.91	1.55
	1	3.2336	XM_021589288.1;XM_021589290.1	0	2.19	3.86	3.35
	1	1.2388	XM_021589321.1;XM_021589322.1	0	1.39	2.48	1.36
	1	1.78624	XM_021589339.1	0	0.53	1.17	0.93
	1	2.15012	XM_021589578.1;XM_021589579.1	0	0.88	1.8	0.98
	1	2.19684	XM_021589610.1;XM_021589611.1	0	0.87	1.53	0.66
	1	1.27469	XM_021589691.1	0	0.5	1.15	0.6
	1	1.55235	XM_021589752.1;XM_021589761.1	0	0.94	1.22	0.45
	1	1.45291	XM_021590123.1	0	0.98	1.24	0.5
	1	3.8458	XM_021590125.1	0	2.56	2.85	1.32
	1	0.67486	XM_021590259.1	0	0.71	1.23	0.96
	1	2.45944	XM_021590309.1	0	1.18	2.56	0.94
	1	2.2161	XM_021590423.1;XM_021590424.1;XM_021590426.1;XM_021590427.1;XM_021590428.1;XM_021590429.1;XM_021590431.1	0	1.64	2.53	1.24
	1	0.699969	XM_021590511.1;XM_021590512.1;XM_021590513.1;XM_021590514.1	0	0.73	1.13	0.63
	1	1.27943	XM_021590529.1	0	0.99	1.18	0.67
	1	11.4087	XM_021590546.1;XM_021590548.1;XM_021590549.1	0	4.04	4.85	2.02
	1	1.46207	XM_021590679.1	0	0.87	1	0.48
	1	3.43639	XM_021590739.1	0	1.62	2.54	1.01
	1	1.8901	XM_021590755.1;XM_021590756.1;XM_021590757.1;XM_021590758.1;XM_021590759.1;XM_021590760.1;XM_021590762.1;XM_021590763.1;XM_021590764.1	0	1.5	2.36	1.7
	1	1.22467	XM_021590794.1	0	0.94	1.03	0.73
	1	1.86042	XM_021590912.1	0	0.61	1	0.37
	1	2.43534	XM_021590924.1	0	0.99	1.39	0.81
	1	1.72783	XM_021590946.1;XM_021590947.1;XM_021590948.1	0	0.59	1.14	0.26
	1	1.48374	XM_021590959.1;XM_021590960.1;XM_021590961.1;XM_021590962.1;XM_021590963.1	0	0.97	1.93	1.06
	1	1.16505	XM_021591037.1;XM_021591038.1;XM_021591040.1;XM_021591041.1;XM_021591042.1;XM_021591043.1;XM_021591044.1;XM_021591045.1	0	0.95	1.05	0.82
	1	2.00479	XM_021591117.1;XM_021591118.1;XM_021591119.1;XM_021591120.1	0	0.57	1.08	0.88
	1	2.24905	XM_021591144.1;XM_021591145.1	0	0.67	1.38	0.71
	1	1.73476	XM_021591147.1	0	2.08	3.08	1.47
	1	5.55282	XM_021591325.1	0	2.23	3.59	1.81
	1	1.38241	XM_021591475.1	0	1.19	1.16	0.83
	1	2.47854	XM_021591544.1;XM_021591545.1	0	0.75	2.11	0.92
	1	4.29528	XM_021591547.1;XM_021591554.1	0	1.16	2.46	1.72
	1	1.61903	XM_021591563.1;XM_021591564.1;XM_021591566.1	0	0.8	1.43	0.65
	1	1.70113	XM_021591567.1;XM_021591568.1;XM_021591569.1;XM_021591570.1	0	0.56	1.42	0.92
	1	1.84783	XM_021591578.1	0	0.59	1.42	0.47
	1	1.80692	XM_021591579.1	0	1.68	2.16	1.68
	1	2.28838	XM_021591604.1;XM_021591605.1;XM_021591606.1;XM_021591607.1;XM_021591608.1;XM_021591609.1	0	1.01	1.95	0.55
	1	1.13465	XM_021592194.1	0	0.49	1.17	0.57
	1	3.02833	XM_021592890.1;XM_021592895.1	0	0.56	1.09	0.65
	1	1.47041	XM_021593226.1;XM_021593230.1;XM_021593235.1;XM_021593238.1;XM_021593241.1;XM_021593242.1;XM_021593243.1	0	0.89	1.46	0.56
	1	5.11667	XM_021593310.1;XM_021593316.1	0	2.38	2.6	1.32
	1	1.34665	XM_021593864.1;XM_021593868.1	0	1.36	1.98	1.05
	1	2.8693	XM_021596266.1	0	1.75	2.5	1.72
	1	1.91413	XM_021596643.1;XM_021596646.1;XM_021596647.1;XM_021596648.1;XM_021596649.1;XM_021596650.1	0	1.45	1.75	0.8
	1	1.76063	XM_021596793.1;XM_021596801.1;XM_021596803.1	0	1.7	2.98	1.41
	1	2.63006	XM_021596982.1;XM_021596986.1	0	0.56	1.36	0.5
	1	3.03107	XM_021597154.1	0	1.85	1.77	1.1
	1	1.55263	XM_021597244.1;XM_021597246.1	0	1.17	1.13	0.65
	1	2.22636	XM_021597328.1;XM_021597329.1	0	0.6	1.51	0.76
	1	2.54658	XM_021597400.1	0	1.56	1.77	1.2
	1	2.80254	XM_021597414.1	0	0.79	1.86	1.03
	1	2.20194	XM_021597449.1	0	1.53	2.6	0.83
	1	2.57693	XM_021597453.1	0	1.98	1.94	1.18
	1	0.80019	XM_021597560.1;XM_021597570.1;XM_021597578.1;XM_021597586.1	0	0.93	1.22	0.55
	1	1.13233	XM_021597630.1;XM_021597638.1;XM_021597646.1;XM_021597656.1	0	0.44	1.04	0.4
	1	3.90205	XM_021597674.1;XM_021597675.1	0	1.54	2.21	1.54
	1	1.12237	XM_021597718.1	0	0.67	1.14	0.49
	1	1.43028	XM_021597746.1	0	0.74	1.21	0.49
	1	2.90713	XM_021597885.1	0	3.71	6.09	2.64
	1	3.64697	XM_021597966.1;XM_021597968.1;XM_021597969.1;XM_021597970.1	0	1.2	3.32	1.54
	1	3.71223	XM_021598171.1	0	1.75	1.93	1.27
	1	4.78339	XM_021598221.1;XM_021598289.1	0	1.11	2.05	1.36
	1	1.87123	XM_021598226.1	0	0.77	1.28	0.54
	1	2.58828	XM_021598247.1;XM_021598254.1;XM_021598263.1;XM_021598271.1;XM_021598280.1;XM_021598298.1	0	1.46	1.77	0.84
	1	2.39874	XM_021598370.1	0	0.79	1.1	0.39
	1	3.32245	XM_021598660.1	0	1.09	2.35	1.01
	1	1.45083	XM_021599074.1	0	1.38	2.22	1.46
	1	1.42347	XM_021599197.1	0	0.4	1.04	0.47
	1	3.37905	XM_021599200.1;XM_021599201.1;XM_021599202.1;XM_021599203.1;XM_021599204.1	0	0.98	1.88	0.59
	1	1.59293	XM_021599210.1;XM_021599211.1;XM_021599212.1;XM_021599213.1	0	0.77	1.16	0.71
	1	2.79992	XM_021599404.1;XM_021599485.1;XM_021599493.1	0	1.19	2.1	1.09
	1	2.61336	XM_021599445.1;XM_021599446.1	0	1.17	1.12	0.73
	1	1.79677	XM_021599533.1	0	1	2.56	1.23
	1	0.939297	XM_021599657.1	0	0.79	1.22	0.52
	1	0.797557	XM_021599687.1;XM_021599688.1;XM_021599689.1;XM_021599690.1;XM_021599691.1	0	0.92	1.3	1.12
	1	4.43712	XM_021599759.1	0	0.95	1.15	0.9
	1	2.70311	XM_021599800.1	0	0.89	1.61	1.02
	1	1.20095	XM_021599820.1;XM_021599821.1;XM_021599822.1;XM_021599823.1	0	0.61	1.06	0.63
	1	1.77436	XM_021599959.1	0	0.76	1	0.44
	1	1.53242	XM_021600048.1;XM_021600049.1;XM_021600050.1;XM_021600051.1;XM_021600052.1;XM_021600053.1;XM_021600054.1;XM_021600056.1;XM_021600057.1;XM_021600058.1;XM_021600059.1;XM_021600060.1;XM_021600061.1;XM_021600062.1;XM_021600063.1	0	0.87	1.11	0.83
	1	0.701429	XM_021600136.1	0	1.35	2.04	1.56
	1	1.46997	XM_021600252.1	0	0.91	1.21	0.44
	1	909.51	XM_021600261.1	0	720.85	813.96	434.88
	1	2.99051	XM_021600432.1	0	1.43	2.07	0.75
	1	1.16714	XM_021600536.1	0	0.66	1.47	0.8
	1	3.01936	XM_021600616.1;XM_021600617.1	0	1.31	1.24	1.09
	1	4.10709	XM_021600627.1	0	1.55	3.51	2.15
	1	1.67972	XM_021600665.1	0	0.73	1.44	1.29
	1	1.22597	XM_021600666.1;XM_021600676.1	0	0.75	2.02	1.32
	1	2.30203	XM_021600765.1	0	2.65	2.43	1.91
	1	7.2131	XM_021600766.1	0	1.74	4.06	2.9
	1	1.49763	XM_021600782.1	0	0.62	1.43	1.18
	1	3.50923	XM_021600825.1;XM_021600826.1	0	1.09	2.82	1.72
	1	1.61917	XM_021600827.1	0	0.87	1.23	0.6
	1	2.40263	XM_021600886.1	0	0.62	1.18	0.47
	1	2.62038	XM_021600889.1	0	1.08	3.08	1.29
	1	2.45692	XM_021601011.1	0	1.32	1.64	0.87
	1	0.833316	XM_021601162.1	0	0.44	1.07	0.85
	1	2.2735	XM_021601176.1	0	0.71	1.24	0.77
	1	1.73853	XM_021601218.1	0	1.23	1.86	1.24
	1	1.68219	XM_021601371.1	0	0.84	1.04	0.57
	1	0.255226	XM_021601400.1	0	0.94	2.07	1.12
	1	1.97584	XM_021601663.1	0	1.32	1.58	1.45
	1	4.14613	XM_021601773.1;XM_021601774.1	0	0.55	1.21	0.38
	1	1.7468	XM_021601779.1;XM_021601780.1	0	0.72	1.39	1.04
	1	1.71388	XM_021601845.1;XM_021601846.1;XM_021601847.1;XM_021601848.1;XM_021601849.1;XM_021601850.1;XM_021601852.1;XM_021601853.1;XM_021601854.1	0	1.04	0.99	0.76
	1	1.97	XM_021601926.1;XM_021601927.1;XM_021601928.1;XM_021601929.1;XM_021601930.1;XM_021601931.1;XM_021601932.1;XM_021601934.1;XM_021601935.1	0	1.39	1.45	0.84
	1	6.60178	XM_021601976.1;XM_021601977.1;XM_021601978.1	0	2.02	5.53	2.65
	1	67.9413	XM_021601989.1;XM_021601990.1	0	21.78	39.47	9.75
	1	4.51896	XM_021602056.1;XM_021602057.1	0	1.24	2.96	1.56
	1	3.28351	XM_021602083.1	0	0.72	1.15	0.63
	1	2.28887	XM_021602157.1	0	1.15	1.42	1.12
	1	5.84778	XM_021602181.1;XM_021602182.1	0	1.79	2.96	1.24
	1	6.21307	XM_021602255.1	0	2.18	3.63	1.71
	1	5.15609	XM_021602269.1;XM_021602277.1;XM_021602285.1;XM_021602294.1;XM_021602304.1;XM_021602313.1;XM_021602323.1;XM_021602330.1;XM_021602338.1;XM_021602347.1;XM_021602356.1;XM_021602364.1;XM_021602371.1;XM_021602379.1;XM_021602388.1;XM_021602396.1;XM_021602406.1;XM_021602416.1;XM_021602425.1;XM_021602430.1	0	2.54	3.82	2.76
	1	0.65481	XM_021602471.1	0	0.39	1.03	0.44
	1	1.74268	XM_021602478.1;XM_021602479.1;XM_021602480.1;XM_021602482.1;XM_021602483.1;XM_021602484.1;XM_021602485.1;XM_021602486.1	0	0.6	1.57	0.56
	1	3.77259	XM_021602488.1	0	1.68	1.55	1.11
	1	0.919353	XM_021602637.1;XM_021602638.1;XM_021602639.1;XM_021602641.1;XM_021602642.1;XM_021602643.1;XM_021602644.1;XM_021602645.1	0	0.58	1.06	0.51
	1	3.43402	XM_021602732.1;XM_021602734.1;XM_021602735.1;XM_021602736.1;XM_021602737.1;XM_021602738.1;XM_021602739.1	0	1.01	1.8	1.24
	1	3.57007	XM_021602870.1;XM_021602871.1;XM_021602872.1;XM_021602873.1;XM_021602874.1	0	0.78	1.39	0.99
	1	2.5562	XM_021602960.1;XM_021602961.1	0	0.67	1.06	0.42
	1	2.92448	XM_021603066.1;XM_021603067.1	0	1.55	1.45	1.08
	1	1.86517	XM_021603089.1	0	0.89	1.57	0.96
	1	0.889798	XM_021603144.1;XM_021603145.1	0	0.88	1.33	0.84
	1	3.31648	XM_021603177.1;XM_021603178.1	0	1.54	1.79	0.87
	1	1.29874	XM_021603204.1	0	0.75	1.02	0.57
	1	3.28872	XM_021603400.1;XM_021603402.1	0	0.98	1.58	1.13
	1	2.39782	XM_021603407.1	0	0.8	1.75	1.37
	1	2.70425	XM_021603473.1;XM_021603474.1	0	0.77	1.41	0.75
	1	0.89194	XM_021603550.1;XM_021603558.1	0	0.7	1.05	0.57
	1	0.507964	XM_021603615.1;XM_021603616.1	0	0.46	1.06	0.58
	1	5.45446	XM_021603934.1	0	3.19	5.38	3.66
	1	1.80925	XM_021604043.1;XM_021604044.1;XM_021604045.1;XM_021604046.1;XM_021604047.1;XM_021604048.1;XM_021604049.1	0	1.37	3.67	1.72
	1	2.48422	XM_021604149.1;XM_021604150.1;XM_021604152.1	0	0.63	1.01	0.51
	1	5.05049	XM_021604183.1	0	2.38	2.61	1.99
	1	2.52261	XM_021604188.1;XM_021604189.1	0	2.22	3.24	1.8
	1	2.66995	XM_021604266.1	0	1.19	1.73	1.19
	1	3.07818	XM_021604412.1;XM_021604413.1	0	2.14	2.78	1.12
	1	3.3773	XM_021604503.1;XM_021604512.1;XM_021604519.1	0	2.24	2.88	1.48
	1	1.55419	XM_021604563.1;XM_021604572.1;XM_021604580.1;XM_021604589.1;XM_021604597.1;XM_021604605.1	0	0.54	1.05	0.72
	1	0.697491	XM_021604592.1	0	0.65	1.68	0.85
	1	0.909921	XM_021604683.1	0	0.83	1.58	0.53
	1	1.36289	XM_021604734.1	0	1.01	1.12	0.7
	1	1.59121	XM_021604855.1;XM_021604856.1	0	1.03	2.3	1.34
	1	1.47596	XM_021604891.1	0	0.48	1.11	0.59
	1	1.32668	XM_021605064.1	0	0.73	1.28	0.49
	1	1.45681	XM_021605190.1	0	0.81	1.27	0.74
	1	3.06657	XM_021605214.1	0	0.79	1.71	1.03
	1	1.51318	XM_021605327.1;XM_021605328.1;XM_021605329.1;XM_021605330.1;XM_021605331.1;XM_021605332.1	0	0.99	1.19	0.56
	1	5.23779	XM_021605724.1	0	2.12	2.7	2.72
	1	2.54623	XM_021605747.1	0	0.63	1.17	0.55
	1	1.81598	XM_021605764.1;XM_021605765.1	0	0.67	1.62	1.4
	1	1.11944	XM_021605785.1	0	0.72	1.07	0.65
	1	2.2272	XM_021605791.1	0	1.23	3.02	1.49
	1	1.03347	XM_021605800.1	0	1.06	1.78	1.14
	1	2.22895	XM_021605910.1;XM_021605911.1	0	1.01	1.36	0.96
	1	2.00564	XM_021605912.1;XM_021605913.1;XM_021605914.1;XM_021605916.1;XM_021605917.1	0	0.9	1.39	0.88
	1	3.49236	XM_021605923.1;XM_021605925.1	0	0.82	2.06	1.11
	1	2.10283	XM_021605926.1;XM_021605927.1;XM_021605928.1;XM_021605929.1;XM_021605930.1;XM_021605931.1;XM_021605932.1;XM_021605933.1;XM_021605934.1;XM_021605936.1	0	1.08	2.09	0.58
	1	1.6684	XM_021605975.1	0	1.22	1.86	1.44
	1	1.02912	XM_021606040.1;XM_021606041.1;XM_021606042.1;XM_021606044.1	0	0.78	1.01	0.52
	1	1.56984	XM_021606045.1;XM_021606046.1;XM_021606047.1;XM_021606048.1;XM_021606049.1;XM_021606050.1;XM_021606051.1;XM_021606052.1;XM_021606053.1;XM_021606054.1;XM_021606055.1;XM_021606056.1;XM_021606058.1	0	1.41	1.58	0.71
	1	2.19746	XM_021606140.1;XM_021606141.1;XM_021606142.1;XM_021606143.1	0	0.96	1.24	0.58
	1	1.6089	XM_021606261.1	0	1.17	2.43	0.82
	1	0.78234	XM_021606330.1	0	1.02	2.26	1.18
	1	3.88615	XM_021606353.1	0	2.21	2.51	1.51
	1	2.42858	XM_021606402.1	0	0.54	1.08	0.34
	1	2.28377	XM_021606406.1;XM_021606407.1	0	1.06	1.65	0.88
	1	1.28318	XM_021606450.1;XM_021606451.1;XM_021606452.1	0	0.49	1.28	0.69
	1	2.41636	XM_021606535.1	0	0.92	1.34	1.33
	1	1.0961	XM_021606572.1	0	1.59	2.02	1.43
	1	0.937218	XM_021606648.1;XM_021606656.1	0	0.56	1.2	0.45
	1	4.07201	XM_021606677.1;XM_021606678.1;XM_021606679.1;XM_021606681.1;XM_021606682.1	0	1.97	5.19	2.44
	1	6.72476	XM_021606712.1;XM_021606713.1	0	1.69	2.89	1.63
	1	2.27851	XM_021606714.1;XM_021606715.1	0	0.52	1.33	0.53
	1	2.23853	XM_021606754.1	0	0.91	1.45	0.78
	1	1.26179	XM_021606776.1	0	0.56	1.18	0.56
	1	2.10872	XM_021606797.1	0	1.67	1.91	0.95
	1	0.619536	XM_021606838.1	0	0.98	1.53	0.91
	1	3.04941	XM_021607080.1	0	1.08	1.09	0.83
	1	1.84664	XM_021607119.1	0	1.07	2.34	1.68
	1	0.994112	XM_021607219.1;XM_021607220.1;XM_021607221.1;XM_021607222.1;XM_021607223.1;XM_021607224.1	0	0.88	1.23	0.87
	1	0.916031	XM_021607272.1	0	0.7	1.13	0.69
	1	1.79417	XM_021607303.1;XM_021607305.1;XM_021607306.1;XM_021607307.1;XM_021607308.1;XM_021607310.1;XM_021607311.1;XM_021607312.1;XM_021607313.1;XM_021607315.1;XM_021607316.1;XM_021607318.1;XM_021607319.1	0	0.9	1.24	0.92
	1	1.56739	XM_021607333.1	0	0.63	1.73	0.7
	1	4.7047	XM_021607352.1	0	2.23	2.43	2.62
	1	1.15044	XM_021607390.1;XM_021607391.1;XM_021607392.1;XM_021607393.1;XM_021607394.1	0	0.44	1.18	0.47
	1	2.60704	XM_021607439.1	0	1.8	3.36	2.24
	1	4.13227	XM_021607679.1;XM_021607680.1	0	1.25	2.51	1.36
	1	1.13862	XM_021607751.1;XM_021607752.1;XM_021607753.1;XM_021607754.1;XM_021607755.1;XM_021607756.1	0	1.19	1.08	0.86
	1	3.63545	XM_021607999.1	0	1.99	2.51	1.84
	1	1.9328	XM_021608243.1;XM_021608248.1	0	2.07	2.18	1.08
	1	6.16112	XM_021608254.1;XM_021608259.1	0	2.13	4.45	1.59
	1	1.78942	XM_021608376.1	0	1.02	1.78	0.87
	1	1.66894	XM_021608555.1;XM_021608556.1;XM_021608557.1;XM_021608558.1;XM_021608560.1;XM_021608561.1;XM_021608562.1;XM_021608563.1	0	0.77	1.37	0.76
	1	9.85654	XM_021608626.1	0	1.03	1.02	1.06
	1	2.03623	XM_021608630.1;XM_021608631.1;XM_021608632.1;XM_021608633.1;XM_021608634.1;XM_021608635.1;XM_021608637.1;XM_021608638.1;XM_021608639.1;XM_021608640.1;XM_021608641.1;XM_021608642.1;XM_021608643.1;XM_021608644.1	0	0.95	1.86	1.4
	1	1.11928	XM_021608713.1	0	0.43	1.1	0.54
	1	1.9419	XM_021608777.1	0	0.57	1.16	0.49
	1	2.4073	XM_021608810.1	0	1.31	1.63	0.77
	1	1.15414	XM_021608870.1;XM_021608877.1;XM_021608885.1;XM_021608893.1	0	1.03	1.1	0.73
	1	4.92624	XM_021608906.1	0	1.71	3.76	1.18
	1	1.40508	XM_021608912.1	0	0.68	1.07	0.87
	1	1.41662	XM_021609003.1	0	0.85	1.05	0.64
	1	18.1858	XM_021609267.1	0	2.96	4.49	1.46
	1	1.46947	XM_021609304.1	0	1.02	1.56	0.53
	1	2.63798	XM_021609309.1;XM_021609310.1	0	0.81	1.21	1
	1	1.0983	XM_021609378.1	0	0.62	1.07	0.93
	1	1.94324	XM_021609422.1	0	0.47	1.16	0.37
	1	1.8029	XM_021609496.1;XM_021609497.1	0	0.54	1.4	0.71
	1	1.84428	XM_021609673.1	0	0.75	1.45	0.55
	1	2.84248	XM_021609711.1;XM_021609712.1;XM_021609713.1;XM_021609714.1;XM_021609715.1;XM_021609716.1;XM_021609730.1;XM_021609731.1;XM_021609732.1;XM_021609733.1;XM_021609734.1;XM_021609735.1;XM_021609737.1;XM_021609738.1;XM_021609739.1;XM_021609740.1;XM_021609741.1;XM_021609742.1;XM_021609743.1;XM_021609744.1;XM_021609745.1;XM_021609746.1	0	1.05	1.57	0.48
	1	2.21626	XM_021609748.1;XM_021609749.1	0	0.67	1.2	0.47
	1	3.36392	XM_021609807.1;XM_021609808.1;XM_021609809.1	0	2	3.17	1.53
	1	2.17626	XM_021609824.1	0	1.53	1.54	0.93
	1	3.38351	XM_021609868.1	0	0.71	1.41	0.89
	1	2.59676	XM_021609985.1	0	1.08	1.3	1.04
	1	4.2477	XM_021610129.1	0	1.36	2.01	0.76
	1	3.39991	XM_021610334.1;XM_021610335.1;XM_021610336.1;XM_021610337.1	0	1.69	2.11	1.28
	1	4.02914	XM_021610366.1	0	1.44	2.15	0.94
	1	3.36234	XM_021610381.1	0	1.08	1.68	1.13
	1	2.70183	XM_021610483.1;XM_021610484.1	0	0.72	1.68	0.88
	1	1.93157	XM_021610529.1;XM_021610530.1;XM_021610531.1	0	0.88	2.17	1.28
	1	1.52235	XM_021610540.1	0	2.33	2.14	1.69
	1	1.36249	XM_021610656.1	0	0.75	1.69	1.35
	1	2.42617	XM_021610686.1;XM_021610695.1	0	0.62	1.44	0.93
	1	2.18401	XM_021610687.1;XM_021610688.1;XM_021610689.1;XM_021610690.1;XM_021610691.1	0	0.72	1.26	0.58
	1	3.11382	XM_021610759.1;XM_021610766.1	0	0.65	1.56	0.62
	1	1.05518	XM_021611010.1;XM_021611011.1	0	0.83	1.63	0.48
	1	2.32599	XM_021611036.1;XM_021611037.1;XM_021611038.1	0	1.29	1.47	1.1
	1	1.07769	XM_021611206.1	0	1.27	1.2	0.96
	1	1.72654	XM_021611423.1	0	1.47	2.68	1.21
	1	1.58196	XM_021611511.1	0	0.49	1	0.79
	1	1.48792	XM_021611524.1;XM_021611554.1	0	0.43	1.2	0.67
	1	2.21824	XM_021611633.1	0	1.72	2.23	2.16
	1	5.29917	XM_021611653.1	0	3.16	3.38	2.19
	1	3.50854	XM_021611933.1;XM_021611934.1	0	1.94	3.18	1.18
	1	2.27472	XM_021612045.1	0	0.9	1.23	1.26
	1	2.92032	XM_021612084.1;XM_021612085.1	0	1.23	2.05	0.94
	1	1.5581	XM_021612297.1	0	0.93	1.19	0.85
	1	1.19968	XM_021612524.1	0	1.03	1.48	0.98
	1	1.19716	XM_021612552.1;XM_021612554.1	0	0.91	1	0.64
	1	2.79653	XM_021612566.1;XM_021612567.1;XM_021612568.1;XM_021612569.1;XM_021612570.1;XM_021612571.1	0	0.71	1.41	0.76
	1	1.76707	XM_021612607.1	0	0.74	1.42	0.68
	1	1.76781	XM_021612648.1;XM_021612650.1;XM_021612651.1;XM_021612652.1;XM_021612653.1	0	0.95	1.46	0.89
	1	1.31537	XM_021612709.1;XM_021612710.1;XM_021612711.1;XM_021612712.1;XM_021612713.1;XM_021612714.1;XM_021612715.1;XM_021612716.1;XM_021612717.1;XM_021612718.1;XM_021612719.1;XM_021612721.1;XM_021612722.1;XM_021612723.1;XM_021612724.1;XM_021612725.1;XM_021612726.1;XM_021612727.1;XM_021612728.1;XM_021612729.1;XM_021612730.1;XM_021612731.1	0	1.26	1.68	0.96
	1	1.31029	XM_021612961.1	0	0.67	1.61	1.07
	1	0.8833	XM_021613130.1	0	0.54	1.17	0.42
	1	1.18573	XM_021613138.1;XM_021613139.1	0	0.74	1.26	1.05
	1	1.27802	XM_021613217.1;XM_021613218.1;XM_021613219.1;XM_021613220.1;XM_021613222.1;XM_021613223.1	0	0.86	1.13	0.53
	1	1.72096	XM_021613493.1	0	0.86	1.14	0.44
	1	1.59131	XM_021613573.1	0	0.54	1.21	0.57
	1	2.75905	XM_021613829.1	0	0.9	1.71	0.61
	1	3.20308	XM_021613866.1;XM_021613945.1;XM_021614017.1	0	1.03	1.24	0.55
	1	4.75922	XM_021613938.1	0	1.88	1.77	1.65
	1	1.54821	XM_021613950.1	0	1.11	1.31	1.03
	1	0.789321	XM_021614163.1	0	1.34	1.54	0.9
	1	4.13147	XM_021614203.1;XM_021614210.1	0	1.63	1.64	1.55
	1	15.875	XM_021614332.1	0	7.63	12.37	4.18
	1	4.34744	XM_021614413.1;XM_021614420.1;XM_021614425.1;XM_021614431.1	0	1.63	4.54	2.42
	1	1.93556	XM_021614587.1;XM_021614588.1;XM_021614589.1;XM_021614591.1;XM_021614592.1;XM_021614594.1;XM_021614595.1	0	0.64	1	0.31
	1	30.0923	XM_021614681.1	0	10.14	9.54	6.86
	1	0.829721	XM_021614752.1	0	0.91	1.34	0.63
	1	2.07738	XM_021614931.1	0	1.91	4.1	2.9
	1	1.91079	XM_021614941.1	0	1.47	1.77	1.21
	1	1.00582	XM_021615066.1;XM_021615067.1;XM_021615068.1;XM_021615069.1	0	0.83	1.16	0.6
	1	1.55076	XM_021615147.1	0	0.77	1.01	0.37
	1	2.18578	XM_021615325.1;XM_021615326.1	0	0.89	1.17	0.68
	1	1.30752	XM_021615355.1	0	1.18	1.44	0.76
	1	3.02942	XM_021615467.1	0	0.61	1.45	0.73
	1	2.39345	XM_021615545.1	0	0.97	1.3	0.93
	1	1.89335	XM_021615717.1	0	1.12	1.53	0.89
	1	1.01994	XM_021615853.1;XM_021615854.1;XM_021615855.1;XM_021615856.1;XM_021615857.1;XM_021615859.1	0	0.47	1.18	0.98
	1	1.12836	XM_021615901.1;XM_021615902.1;XM_021615903.1	0	0.45	1.01	0.69
	1	5.12148	XM_021616038.1;XM_021616039.1;XM_021616040.1	0	1.58	2.15	0.86
	1	1.77582	XM_021616113.1	0	0.61	1.14	0.72
	1	1.3387	XM_021616223.1;XM_021616224.1;XM_021616225.1	0	0.66	1.75	1.19
	1	5.57115	XM_021616258.1;XM_021616260.1	0	0.85	2.04	1.04
	1	1.50926	XM_021616430.1	0	0.87	1.48	0.84
	1	1.15648	XM_021616643.1;XM_021616644.1;XM_021616645.1;XM_021616646.1;XM_021616648.1	0	0.52	1.22	0.39
	1	1.13545	XM_021616702.1;XM_021616703.1;XM_021616704.1	0	0.87	1.56	0.73
	1	1.1006	XM_021616721.1;XM_021616722.1;XM_021616723.1;XM_021616724.1;XM_021616725.1	0	1.49	1.94	0.92
	1	3.48132	XM_021616770.1	0	2.29	3.02	2.02
	1	2.43318	XM_021616774.1;XM_021616775.1	0	0.92	1.33	1.38
	1	18.0318	XM_021616801.1	0	5.34	10.1	5.39
	1	1.10539	XM_021616945.1;XM_021616946.1	0	0.55	1.4	1.19
	1	0.462156	XM_021617223.1	0	0.99	1.8	1.16
	1	1.90633	XM_021617256.1	0	0.68	1.83	1.14
	1	3.1782	XM_021617292.1	0	1.19	1.7	1.16
	1	2.08217	XM_021617406.1;XM_021617407.1	0	0.97	1.69	1.13
	1	1.24858	XM_021617568.1	0	0.66	1.41	1.01
	1	1.58545	XM_021617571.1;XM_021617572.1;XM_021617573.1;XM_021617574.1;XM_021617575.1;XM_021617576.1;XM_021617577.1;XM_021617579.1;XM_021617580.1;XM_021617581.1;XM_021617582.1;XM_021617583.1;XM_021617584.1;XM_021617585.1;XM_021617586.1	0	1.06	1.13	0.6
	1	2.15759	XM_021617646.1	0	1.04	1.46	0.89
	1	1.6859	XM_021618034.1	0	0.87	1.57	0.87
	1	9.65248	XM_021618054.1	0	2	4.46	2.4
	1	29.4404	XM_021618159.1	0	22.65	22.94	15.13
	1	4.00285	XM_021618168.1	0	2.25	2.24	1.77
	1	1.44589	XM_021618364.1;XM_021618365.1	0	1.45	1.69	0.75
	1	2.35891	XM_021618368.1;XM_021618369.1	0	0.48	1.05	0.49
	1	1.62564	XM_021618401.1;XM_021618402.1;XM_021618403.1;XM_021618404.1	0	1.8	1.69	1.35
	1	0.64607	XM_021618431.1;XM_021618432.1;XM_021618433.1;XM_021618434.1	0	1.04	1.3	1.09
	1	2.13529	XM_021618537.1	0	1.01	2.06	1.24
	1	3.33364	XM_021618556.1	0	1.13	2.63	2.02
	1	2.59318	XM_021618693.1;XM_021618694.1;XM_021618695.1;XM_021618696.1;XM_021618697.1;XM_021618699.1	0	1.67	2.73	1.36
	1	1.42259	XM_021618905.1	0	0.84	1.56	1.34
	1	1.33637	XM_021618918.1;XM_021618919.1;XM_021618920.1	0	0.88	1.07	1
	1	4.32737	XM_021619015.1;XM_021619016.1;XM_021619017.1	0	2.04	2.96	1.06
	1	2.50136	XM_021619034.1	0	1.31	1.7	0.68
	1	2.41319	XM_021619054.1	0	0.75	1.62	0.64
	1	3.72308	XM_021619163.1;XM_021619164.1	0	1.06	1.14	0.72
	1	1.02842	XM_021619393.1;XM_021619394.1	0	0.68	1.46	0.7
	1	2.10767	XM_021619438.1;XM_021619439.1	0	1.09	1.29	0.69
	1	3.1241	XM_021619448.1;XM_021619449.1	0	0.67	1.49	1.11
	1	1.60631	XM_021619856.1;XM_021619857.1;XM_021619863.1;XM_021619867.1;XM_021619870.1;XM_021619872.1;XM_021619876.1;XM_021619881.1;XM_021619883.1;XM_021619889.1;XM_021619894.1;XM_021619899.1	0	0.53	1.47	0.87
	1	0.625507	XM_021619936.1	0	0.83	1.42	1.1
	1	0.677347	XM_021619964.1	0	1.28	1.71	0.85
	1	4.50566	XM_021620007.1	0	1.63	3.94	1.81
	1	1.79816	XM_021620032.1	0	1.47	2.28	1.59
	1	2.07067	XM_021620085.1	0	0.94	1.51	0.77
	1	0.798045	XM_021620221.1;XM_021620222.1	0	0.41	1.03	0.74
	1	1.83045	XM_021620241.1	0	0.75	1.47	0.91
	1	4.11013	XM_021620394.1;XM_021620395.1;XM_021620396.1;XM_021620397.1	0	1.54	1.5	1.05
	1	3.89388	XM_021620401.1	0	0.64	1.36	0.39
	1	3.73869	XM_021620430.1	0	1.74	2.22	1.07
	1	1.32381	XM_021620500.1	0	1.04	1.64	1.11
	1	4.97106	XM_021620563.1	0	2.62	3.89	2.14
	1	4.37294	XM_021620564.1;XM_021620565.1;XM_021620566.1	0	2.75	2.81	1.89
	1	2.53562	XM_021620578.1	0	0.84	1.29	0.52
	1	3.43651	XM_021620731.1	0	0.96	1.87	1.04
	1	1.7996	XM_021620872.1	0	1.66	1.71	1.26
	1	2.63485	XM_021620977.1;XM_021620978.1	0	1.09	1.73	0.96
	1	3.61986	XM_021621076.1	0	0.53	1.42	0.61
	1	1.42885	XM_021621178.1;XM_021621179.1	0	0.7	1.89	1
	1	1.72709	XM_021621200.1	0	0.88	1.09	1.14
	1	6.40039	XM_021621335.1	0	2.18	3.03	1.45
	1	1.0594	XM_021621347.1	0	0.73	1.42	1.09
	1	1.27048	XM_021621415.1;XM_021621416.1	0	0.93	1.21	0.74
	1	4.05812	XM_021621481.1;XM_021621482.1;XM_021621483.1;XM_021621484.1	0	1.78	3.06	0.95
	1	4.57129	XM_021621485.1	0	0.98	1.32	0.79
	1	2.53923	XM_021621560.1;XM_021621561.1	0	1.59	2.05	1.92
	1	3.24154	XM_021621661.1	0	1.17	1.82	0.59
	1	3.92405	XM_021621882.1	0	1.79	1.63	1.19
	1	2.05725	XM_021621894.1;XM_021621895.1;XM_021621896.1;XM_021621897.1;XM_021621898.1;XM_021621899.1;XM_021621900.1;XM_021621901.1;XM_021621902.1;XM_021621904.1;XM_021621905.1;XM_021621906.1;XM_021621907.1;XM_021621908.1	0	1.09	1.15	0.95
	1	4.14243	XM_021621939.1;XM_021621940.1	0	0.71	1.92	0.95
	1	1.63365	XM_021622174.1	0	1.41	1.91	0.83
	1	4.92609	XM_021622524.1	0	4.09	4.76	2.62
	1	1.49497	XM_021622796.1;XM_021622798.1;XM_021622799.1;XM_021622800.1;XM_021622801.1;XM_021622802.1;XM_021622803.1;XM_021622804.1;XM_021622805.1;XM_021622806.1;XM_021622808.1	0	0.45	1.16	0.43
	1	4.79172	XM_021622868.1	0	1.9	2.57	1.66
	1	3.66713	XM_021622872.1;XM_021622873.1;XM_021622874.1;XM_021622875.1;XM_021622876.1;XM_021622877.1;XM_021622878.1;XM_021622879.1;XM_021622880.1;XM_021622881.1;XM_021622882.1	0	1.42	2.51	1.85
	1	7.02815	XM_021622925.1	0	5.04	4.9	3.3
	1	1.49995	XM_021622934.1	0	0.73	1.36	0.59
	1	0.741904	XM_021623081.1;XM_021623082.1;XM_021623083.1	0	0.66	1.18	0.68
	1	1.48938	XM_021623148.1;XM_021623149.1;XM_021623150.1;XM_021623152.1;XM_021623153.1	0	0.96	1.54	1.03
	1	3.38648	XM_021623187.1;XM_021623188.1;XM_021623189.1	0	2.97	3.06	2.12
	1	2.67784	XM_021623206.1;XM_021623207.1	0	1.31	2.36	0.79
	1	1.13815	XM_021623232.1	0	0.48	1.13	0.8
	1	2.21222	XM_021623237.1	0	1.14	1.29	1.17
	1	2.38944	XM_021623334.1;XM_021623335.1;XM_021623336.1	0	0.69	1.37	0.48
	1	10.3876	XM_021623447.1;XM_021623448.1;XM_021623449.1	0	8.17	9.84	6.11
	1	18.3501	XM_021623471.1	0	4.49	6.54	3.99
	1	2.42965	XM_021623560.1	0	0.91	1.49	0.82
	1	2.54359	XM_021623595.1;XM_021623596.1;XM_021623598.1	0	1.19	1.86	0.68
	1	1.13655	XM_021623641.1	0	1.24	2.21	0.57
	1	3.07126	XM_021623718.1;XM_021623719.1	0	1.06	1.88	0.81
	1	2.08747	XM_021623725.1	0	0.52	1.32	1.06
	1	2.11585	XM_021623772.1;XM_021623773.1;XM_021623774.1;XM_021623775.1	0	0.85	1.8	0.89
	1	3.39397	XM_021623814.1	0	2.05	4.05	1.22
	1	3.40631	XM_021623830.1;XM_021623831.1	0	1	1.63	0.71
	1	0.649598	XM_021623874.1;XM_021623875.1;XM_021623876.1	0	0.94	1.43	0.85
	1	1.10128	XM_021624023.1;XM_021624025.1;XM_021624026.1;XM_021624027.1;XM_021624028.1;XM_021624029.1;XM_021624030.1;XM_021624031.1;XM_021624032.1;XM_021624033.1;XM_021624034.1;XM_021624036.1;XM_021624037.1;XM_021624038.1;XM_021624039.1;XM_021624040.1;XM_021624041.1;XM_021624042.1;XM_021624043.1;XM_021624044.1;XM_021624045.1;XM_021624046.1;XM_021624047.1;XM_021624048.1;XM_021624049.1	0	0.39	1.07	0.45
	1	1.68239	XM_021624161.1	0	1.2	1.15	0.7
	1	1.37942	XM_021624216.1;XM_021624217.1;XM_021624218.1;XM_021624219.1;XM_021624220.1;XM_021624221.1;XM_021624222.1;XM_021624223.1	0	0.57	1.25	1.04
	1	1.63048	XM_021624289.1	0	1.32	2.05	1.93
	1	1.71597	XM_021624326.1;XM_021624327.1	0	0.36	1.02	0.43
	1	2.23741	XM_021624561.1;XM_021624562.1	0	1.27	1.98	0.65
	1	1.26591	XM_021624596.1;XM_021624597.1	0	0.85	2.24	1.08
	1	1.42139	XM_021624806.1	0	0.9	1.31	0.76
	1	1.32184	XM_021624829.1	0	0.75	1.1	0.63
	1	2.53243	XM_021624993.1	0	0.7	1.01	1.01
	1	0.961642	XM_021625107.1;XM_021625108.1	0	0.53	1.09	0.42
	1	1.39723	XM_021625335.1	0	1.11	1.54	1.19
	1	1.4725	XM_021625338.1	0	0.7	1.42	0.42
	1	1.55344	XM_021625489.1;XM_021625490.1	0	0.92	1.53	1.38
	1	2.00207	XM_021625504.1;XM_021625506.1;XM_021625507.1	0	0.89	1.31	0.89
	1	2.46124	XM_021625522.1	0	0.88	1.56	1.08
	1	2.28174	XM_021625639.1;XM_021625640.1	0	0.7	1.98	0.78
	1	1.3052	XM_021625781.1	0	0.81	2.06	0.81
	1	1.26128	XM_021625868.1	0	0.81	1.11	0.97
	1	1.59794	XM_021625884.1	0	0.62	1.47	0.52
	1	1.44579	XM_021625995.1	0	0.58	1.19	0.74
	1	1.27448	XM_021626136.1	0	1.5	2.63	0.76
